# Supplementary material for: Gene Regulatory Network for Tapetum Development in Arabidopsis thaliana
Source: Front Plant Sci. 2017 Sep 12;8:1559. doi: 10.3389/fpls.2017.01559 (PMC5601042; doi:10.3389/fpls.2017.01559)
Supplement: Supplementary file 3 [file Data_Sheet_1.XLS]

## Sheet: Data S1
	Data S1. Genes expressed in tapetal cells of anther at stages 6-7.
	LOCUS	FPKM
		tap67
	AT1G01010	1.08168
	AT1G01020	10.7584
	AT1G01040	0.722473
	AT1G01050	13.4331
	AT1G01060	18.5534
	AT1G01070	0.417693
	AT1G01080	30.0273
	AT1G01090	142.624
	AT1G01100	466.618
	AT1G01110	5.46481
	AT1G01120	2.12806
	AT1G01130	8.98216
	AT1G01140	58.3432
	AT1G01150	12.6943
	AT1G01160	44.9194
	AT1G01170	583.336
	AT1G01180	2.01389
	AT1G01200	1.10716
	AT1G01210	8.47052
	AT1G01220	8.59464
	AT1G01225	22.5763
	AT1G01230	6.77757
	AT1G01260	5.44038
	AT1G01280	24.1025
	AT1G01290	1.68469
	AT1G01300	96.5722
	AT1G01305	5.95864
	AT1G01310	13.8869
	AT1G01320	5.02992
	AT1G01350	2.5004
	AT1G01360	7.42358
	AT1G01370	42.7866
	AT1G01380	4.06078
	AT1G01400	0.786718
	AT1G01430	16.9861
	AT1G01448	0.963767
	AT1G01450	0.967352
	AT1G01470	4.39652
	AT1G01490	11.9102
	AT1G01510	15.4884
	AT1G01540	15.412
	AT1G01550	17.2314
	AT1G01560	1.14566e-90
	AT1G01590	0.987874
	AT1G01600	24.1312
	AT1G01610	33.5776
	AT1G01620	734.888
	AT1G01630	7.70061
	AT1G01640	1.72235
	AT1G01650	14.0561
	AT1G01680	1.6219
	AT1G01690	0.659631
	AT1G01695	1.31703
	AT1G01700	59.4097
	AT1G01710	8.62579
	AT1G01720	2.1409
	AT1G01725	27.0142
	AT1G01730	39.952
	AT1G01740	0.570555
	AT1G01750	163.989
	AT1G01770	4.74141
	AT1G01780	3.06294
	AT1G01790	2.66575
	AT1G01800	46.1878
	AT1G01820	11.0611
	AT1G01830	2.23977
	AT1G01840	361.234
	AT1G01860	1.24238
	AT1G01880	0.343647
	AT1G01900	9.58904
	AT1G01910	9.5023
	AT1G01920	8.6891
	AT1G01930	5.34052
	AT1G01940	15.725
	AT1G01950	3.216
	AT1G01960	10.4909
	AT1G01970	4.02602
	AT1G01990	4.96896
	AT1G02000	10.689
	AT1G02010	0.554173
	AT1G02020	15.6525
	AT1G02030	1.27424
	AT1G02050	292.809
	AT1G02060	10.4897
	AT1G02065	26.034
	AT1G02070	14.9378
	AT1G02080	2.15249
	AT1G02090	25.243
	AT1G02100	8.06267
	AT1G02110	35.8225
	AT1G02120	4.82593
	AT1G02130	18.9922
	AT1G02140	82.0395
	AT1G02145	0.568663
	AT1G02150	16.0512
	AT1G02160	11.1601
	AT1G02170	5.41399
	AT1G02180	34.7991
	AT1G02190	25.6985
	AT1G02205	184.939
	AT1G02260	2.51645
	AT1G02270	1.05034
	AT1G02280	21.159
	AT1G02290	1.97029
	AT1G02300	2.14337
	AT1G02305	24.7469
	AT1G02330	9.43098
	AT1G02335	8.06202
	AT1G02340	5.77064
	AT1G02360	0.953108
	AT1G02370	9.30761
	AT1G02380	2.70635
	AT1G02390	1.68319
	AT1G02400	0.738757
	AT1G02410	77.551
	AT1G02430	26.3839
	AT1G02440	3.23936e-11
	AT1G02470	8.72544
	AT1G02475	10.9588
	AT1G02500	74.3552
	AT1G02510	6.51839
	AT1G02520	0.536248
	AT1G02530	1.47384e-51
	AT1G02560	94.1785
	AT1G02610	1.01072
	AT1G02620	4.46732
	AT1G02630	0.477104
	AT1G02640	14.5719
	AT1G02660	2.55325
	AT1G02680	3.50337
	AT1G02690	2.27974
	AT1G02700	1.85978
	AT1G02720	29.5581
	AT1G02730	13.564
	AT1G02740	1.39157
	AT1G02750	3.2598
	AT1G02780	283.529
	AT1G02790	27.5738
	AT1G02800	23.1536
	AT1G02810	2.26444
	AT1G02813	5.00533
	AT1G02816	60.7683
	AT1G02820	0.687995
	AT1G02840	60.3607
	AT1G02850	1.66374
	AT1G02870	15.2348
	AT1G02880	4.23989
	AT1G02900	72.8781
	AT1G02910	1.6821
	AT1G02950	13.2798
	AT1G02960	1.46205
	AT1G02970	2.21707
	AT1G02980	1.69534
	AT1G02990	0.145461
	AT1G03000	0.568428
	AT1G03030	7.28931
	AT1G03040	4.36135
	AT1G03060	2.78226
	AT1G03070	3.5784
	AT1G03080	1.65054
	AT1G03090	9.79032
	AT1G03100	6.36413
	AT1G03110	9.80439
	AT1G03130	114.606
	AT1G03140	18.3712
	AT1G03150	12.7564
	AT1G03160	3.31678
	AT1G03170	1.26728
	AT1G03180	5.25213
	AT1G03190	0.372208
	AT1G03220	4.73512
	AT1G03230	19.957
	AT1G03250	3.94119
	AT1G03260	2.25986
	AT1G03270	2.49236
	AT1G03280	9.21208
	AT1G03290	7.52983
	AT1G03300	0.891917
	AT1G03310	1.00279
	AT1G03320	5.53294
	AT1G03330	26.7274
	AT1G03350	4.84993
	AT1G03360	5.9384
	AT1G03365	6.24328
	AT1G03370	1.11447
	AT1G03380	3.67908
	AT1G03390	0.416676
	AT1G03400	12.7986
	AT1G03410	199.712
	AT1G03420	157.067
	AT1G03430	2.78262
	AT1G03440	4.7585
	AT1G03445	0.749044
	AT1G03457	5.33506
	AT1G03470	1.03042
	AT1G03475	47.781
	AT1G03495	47.7297
	AT1G03510	1.45124
	AT1G03520	1.87289
	AT1G03530	2.59574
	AT1G03545	1.21183
	AT1G03550	14.0613
	AT1G03560	0.905946
	AT1G03590	10.7854
	AT1G03600	73.4203
	AT1G03610	10.6263
	AT1G03620	4.16868
	AT1G03630	10.4132
	AT1G03680	107.645
	AT1G03687	6.3722
	AT1G03700	42.75
	AT1G03710	23.9061
	AT1G03730	11.8042
	AT1G03740	0.990051
	AT1G03750	1.86016
	AT1G03760	4.40511
	AT1G03780	4.95393
	AT1G03820	3.4392
	AT1G03830	6.45929
	AT1G03850	12.5467
	AT1G03860	12.8014
	AT1G03870	14.118
	AT1G03900	21.5175
	AT1G03905	5.28118
	AT1G03910	6.63428
	AT1G03920	3.99137
	AT1G03930	2.06013
	AT1G03940	63.2455
	AT1G03950	7.82025
	AT1G03960	1.51923
	AT1G03970	24.7253
	AT1G03980	208.402
	AT1G03990	2.30254
	AT1G04000	42.7713
	AT1G04010	7.42523
	AT1G04020	2.98266
	AT1G04030	47.6231
	AT1G04040	51.8319
	AT1G04050	4.07235
	AT1G04070	26.6876
	AT1G04080	14.9768
	AT1G04090	0.462875
	AT1G04100	5.06192
	AT1G04120	44.1698
	AT1G04140	9.16776
	AT1G04160	0.699263
	AT1G04170	35.886
	AT1G04190	12.0516
	AT1G04200	3.37487
	AT1G04210	5.02976
	AT1G04220	42.6951
	AT1G04230	4.02822
	AT1G04240	3.78212
	AT1G04260	6.05534
	AT1G04270	709.891
	AT1G04280	8.61191
	AT1G04290	46.8556
	AT1G04295	25.892
	AT1G04300	1.0141
	AT1G04310	0.876536
	AT1G04340	36.0533
	AT1G04350	15.3324
	AT1G04380	12.1332
	AT1G04400	6.86728
	AT1G04410	128.795
	AT1G04420	5.67451
	AT1G04425	8.2582
	AT1G04430	4.92495
	AT1G04440	2.82253
	AT1G04450	14.7674
	AT1G04457	1.13211e-06
	AT1G04480	23.342
	AT1G04510	45.5502
	AT1G04520	6.59129
	AT1G04530	17.2691
	AT1G04540	7.36249
	AT1G04550	6.43911
	AT1G04555	9.77037
	AT1G04570	83.5707
	AT1G04580	1.05475
	AT1G04590	3.67928
	AT1G04620	2.1701
	AT1G04630	327.783
	AT1G04635	4.05953
	AT1G04640	8.69711
	AT1G04645	81.5823
	AT1G04660	1.4871
	AT1G04670	1.57783
	AT1G04680	65.8854
	AT1G04690	10.6461
	AT1G04710	2.84366
	AT1G04730	1.00707
	AT1G04750	207.174
	AT1G04780	11.9885
	AT1G04790	11.0446
	AT1G04800	44.6961
	AT1G04810	11.4459
	AT1G04820	161.711
	AT1G04830	5.75651
	AT1G04850	27.0099
	AT1G04860	6.94804
	AT1G04870	1.82018
	AT1G04880	8.08041
	AT1G04890	0.51635
	AT1G04900	3.54118
	AT1G04910	8.37413
	AT1G04920	2.32468
	AT1G04930	0.436849
	AT1G04940	2.68986
	AT1G04945	0.379284
	AT1G04950	2.62755
	AT1G04960	2.72931
	AT1G04970	1.55397
	AT1G04980	10.3148
	AT1G04985	29.8818
	AT1G04990	7.21259
	AT1G05000	0.871606
	AT1G05010	0.926342
	AT1G05020	17.2378
	AT1G05030	1.26918
	AT1G05040	1.08233
	AT1G05055	6.04636
	AT1G05060	5.52663
	AT1G05070	21.3139
	AT1G05090	7.01803e-08
	AT1G05100	1.56524
	AT1G05120	1.15438
	AT1G05135	3.83596
	AT1G05140	9.09765
	AT1G05150	2.99542
	AT1G05160	3.27755
	AT1G05170	16.0716
	AT1G05180	4.85671
	AT1G05190	36.6041
	AT1G05200	0.666133
	AT1G05205	43.5293
	AT1G05210	79.4292
	AT1G05220	52.9776
	AT1G05230	0.98571
	AT1G05260	3.1745
	AT1G05270	5.58791
	AT1G05280	1.6925
	AT1G05300	0.603274
	AT1G05320	0.725675
	AT1G05360	5.25644
	AT1G05370	0.825411
	AT1G05380	1.61397
	AT1G05385	13.4163
	AT1G05400	1.35914
	AT1G05410	2.6307
	AT1G05420	9.85464
	AT1G05430	21.1029
	AT1G05440	3.10472
	AT1G05460	3.22202
	AT1G05470	1.61684
	AT1G05490	1.69843
	AT1G05500	18.9663
	AT1G05520	18.0723
	AT1G05530	6.14854
	AT1G05540	1.27632
	AT1G05550	12.2622
	AT1G05560	88.7738
	AT1G05562	35.5144
	AT1G05570	1.92542
	AT1G05577	2.40968
	AT1G05590	3.41821
	AT1G05600	1.29837
	AT1G05620	10.1195
	AT1G05630	11.0594
	AT1G05670	1.10071
	AT1G05690	5.34335
	AT1G05710	24.8506
	AT1G05720	18.1715
	AT1G05730	2.48132
	AT1G05750	54.0082
	AT1G05760	61.5866
	AT1G05780	1.08983
	AT1G05785	7.97146
	AT1G05790	1.37716
	AT1G05805	0.907778
	AT1G05810	9.45677
	AT1G05820	0.736744
	AT1G05830	1.76966
	AT1G05835	142.144
	AT1G05840	99.8478
	AT1G05850	74.1951
	AT1G05860	4.09555
	AT1G05870	7.81675
	AT1G05890	4.86922
	AT1G05900	5.08572
	AT1G05910	0.569289
	AT1G05920	2.50143
	AT1G05940	2.40479
	AT1G05950	9.3107
	AT1G05960	1.6157
	AT1G05970	11.1864
	AT1G06000	198.627
	AT1G06002	4.79923
	AT1G06010	3.87282
	AT1G06040	103.784
	AT1G06050	12.2439
	AT1G06060	4.83415
	AT1G06070	8.12273
	AT1G06080	15.0374
	AT1G06100	3.25287e-96
	AT1G06110	9.44704
	AT1G06130	10.6576
	AT1G06149	2.02321
	AT1G06150	2.02321
	AT1G06170	3.71569
	AT1G06180	7.17068
	AT1G06190	6.58842
	AT1G06200	17.9726
	AT1G06210	18.7581
	AT1G06220	4.63726
	AT1G06230	1.66524
	AT1G06240	3.27384
	AT1G06250	23.9833
	AT1G06260	15.1996
	AT1G06265	336.949
	AT1G06270	2.62944
	AT1G06280	1.53605
	AT1G06290	3.91816
	AT1G06310	0.0277822
	AT1G06320	12.9173
	AT1G06350	51.6713
	AT1G06360	1.17665
	AT1G06370	3.37001
	AT1G06380	4.66071
	AT1G06390	10.4127
	AT1G06400	5.63702
	AT1G06410	12.5814
	AT1G06420	0.696448
	AT1G06430	9.32634
	AT1G06440	3.76566
	AT1G06450	4.25321
	AT1G06460	33.3087
	AT1G06470	4.33519
	AT1G06475	4.0389
	AT1G06510	2.71784
	AT1G06515	67.9432
	AT1G06520	10.4409
	AT1G06530	20.2276
	AT1G06550	4.26092
	AT1G06560	0.909566
	AT1G06570	2.68081
	AT1G06590	4.61962
	AT1G06630	6.20498
	AT1G06640	16.0523
	AT1G06645	1.38272
	AT1G06650	1.96816
	AT1G06660	3.09826
	AT1G06670	9.6692
	AT1G06680	315.012
	AT1G06690	2.19113
	AT1G06700	72.0419
	AT1G06710	1.34201
	AT1G06720	7.68019
	AT1G06730	24.4854
	AT1G06740	0.722178
	AT1G06760	185.848
	AT1G06770	0.428862
	AT1G06780	2.19205
	AT1G06790	57.505
	AT1G06800	43.2388
	AT1G06820	5.83415
	AT1G06830	3.09175
	AT1G06840	1.53009
	AT1G06850	1.14991
	AT1G06870	0.956094
	AT1G06890	14.0261
	AT1G06900	10.9098
	AT1G06920	2.1447
	AT1G06923	0.432041
	AT1G06950	7.03358
	AT1G06960	2.31689
	AT1G06970	10.4112
	AT1G06980	1.96837
	AT1G06990	7.2555
	AT1G07010	8.39285
	AT1G07020	51.0671
	AT1G07030	31.0486
	AT1G07040	7.64123
	AT1G07050	7.0179
	AT1G07070	30.077
	AT1G07080	19.5553
	AT1G07090	2.02417
	AT1G07110	11.2559
	AT1G07119	13.2037
	AT1G07128	59.3497
	AT1G07130	103.421
	AT1G07135	1.01533
	AT1G07140	5.78928
	AT1G07150	1.28638
	AT1G07160	2.75168
	AT1G07170	28.514
	AT1G07180	2.26959
	AT1G07200	14.227
	AT1G07210	26.4856
	AT1G07230	2.80931
	AT1G07240	31.2724
	AT1G07250	11.0206
	AT1G07260	32.1205
	AT1G07280	1.09793
	AT1G07290	2.11583
	AT1G07300	5.64698
	AT1G07310	10.5081
	AT1G07320	86.7804
	AT1G07340	24.4325
	AT1G07350	7.3231
	AT1G07360	29.3257
	AT1G07370	31.5975
	AT1G07390	0.158368
	AT1G07400	7.38204
	AT1G07420	3.63548
	AT1G07430	0.650961
	AT1G07440	49.2018
	AT1G07450	2.55463
	AT1G07470	2.11679
	AT1G07473	0.809495
	AT1G07476	2.70379
	AT1G07480	43.4666
	AT1G07485	21.1624
	AT1G07510	5.55531
	AT1G07530	0.663497
	AT1G07570	16.1141
	AT1G07590	4.09951
	AT1G07610	3.03385e-49
	AT1G07615	1.73152
	AT1G07630	2.48518
	AT1G07640	6.09089
	AT1G07645	5.12902
	AT1G07650	2.21326
	AT1G07660	57.4798
	AT1G07670	6.38282
	AT1G07700	68.2087
	AT1G07705	10.9413
	AT1G07710	15.8019
	AT1G07720	5.85396
	AT1G07725	67.9542
	AT1G07728	1.83199
	AT1G07730	0.32246
	AT1G07740	3.17607
	AT1G07745	2.9117
	AT1G07750	43.4859
	AT1G07770	266.012
	AT1G07780	1.25698
	AT1G07790	6.06199
	AT1G07795	9.13687
	AT1G07810	9.97531
	AT1G07820	42.1736
	AT1G07830	23.929
	AT1G07840	4.47129
	AT1G07870	4.01806
	AT1G07880	2.89178
	AT1G07890	292.007
	AT1G07901	22.3681
	AT1G07910	0.39595
	AT1G07920	89.0674
	AT1G07930	63.8276
	AT1G07940	119.24
	AT1G07950	10.6439
	AT1G07960	6.87882
	AT1G07970	15.6656
	AT1G07980	2.74016
	AT1G07990	2.72006
	AT1G08000	2.40451
	AT1G08010	4.63058
	AT1G08030	2.6832
	AT1G08040	11.2121
	AT1G08050	1.44155
	AT1G08060	0.446964
	AT1G08065	1.40148
	AT1G08070	2.42882
	AT1G08105	4.89721e-14
	AT1G08110	5.83334
	AT1G08120	5.60372
	AT1G08130	8.80215
	AT1G08135	8.71238
	AT1G08160	11.819
	AT1G08165	2.048
	AT1G08180	3.88058
	AT1G08190	3.38153
	AT1G08200	392.302
	AT1G08210	7.3448
	AT1G08220	3.9567
	AT1G08230	6.78647
	AT1G08250	7.85979
	AT1G08260	0.35954
	AT1G08270	265.42
	AT1G08280	14.3363
	AT1G08315	103.12
	AT1G08320	4.14652
	AT1G08340	4.91027
	AT1G08350	2.79536
	AT1G08360	222.37
	AT1G08370	17.3581
	AT1G08380	117.57
	AT1G08390	14.8963
	AT1G08400	0.562212
	AT1G08410	0.363245
	AT1G08420	16.1161
	AT1G08450	0.951543
	AT1G08460	28.0284
	AT1G08465	14.2937
	AT1G08470	27.6337
	AT1G08480	81.3729
	AT1G08490	14.5698
	AT1G08500	0.64887
	AT1G08510	29.3142
	AT1G08520	16.8431
	AT1G08530	3.78368
	AT1G08540	8.27623
	AT1G08550	3.42373
	AT1G08560	36.1595
	AT1G08570	12.2403
	AT1G08580	23.6787
	AT1G08590	4.21247
	AT1G08600	1.0082
	AT1G08610	0.558715
	AT1G08620	1.89444
	AT1G08630	2.87662
	AT1G08640	27.8013
	AT1G08650	5.02266
	AT1G08660	1.72841
	AT1G08670	5.09038
	AT1G08680	1.07612
	AT1G08700	36.9502
	AT1G08730	0.369923
	AT1G08750	9.68127
	AT1G08760	2.80373
	AT1G08770	22.6514
	AT1G08780	77.4413
	AT1G08800	0.43694
	AT1G08810	1.49951
	AT1G08820	12.9718
	AT1G08830	68.4093
	AT1G08845	3.3461
	AT1G08860	1.29358
	AT1G08880	22.1651
	AT1G08910	4.58536
	AT1G08920	5.53661
	AT1G08930	0.634474
	AT1G08940	9.59722
	AT1G08960	1.1662
	AT1G08970	9.15598
	AT1G08980	7.45802
	AT1G09010	5.04931
	AT1G09020	3.04475
	AT1G09050	0.617639
	AT1G09060	1.45694
	AT1G09070	41.0245
	AT1G09100	10.047
	AT1G09130	24.7518
	AT1G09140	13.5307
	AT1G09150	10.1502
	AT1G09157	3.92266e-45
	AT1G09160	16.8942
	AT1G09170	0.239744
	AT1G09180	10.4927
	AT1G09190	1.74092
	AT1G09200	110.251
	AT1G09210	125.449
	AT1G09230	10.2877
	AT1G09250	34.099
	AT1G09260	6.38418
	AT1G09270	5.02361
	AT1G09280	5.45669
	AT1G09290	69.5859
	AT1G09300	0.615092
	AT1G09310	116.777
	AT1G09320	1.22009
	AT1G09330	48.4165
	AT1G09340	64.2556
	AT1G09390	7.98889
	AT1G09400	28.1764
	AT1G09415	13.9878
	AT1G09420	0.788962
	AT1G09421	14.9438
	AT1G09430	29.6453
	AT1G09440	1.38908
	AT1G09450	3.99561
	AT1G09460	14.9239
	AT1G09470	17.8062
	AT1G09480	1.93696
	AT1G09486	1.90263e-30
	AT1G09490	3.56223
	AT1G09520	10.6036
	AT1G09530	0.818017
	AT1G09560	58.1761
	AT1G09570	12.7758
	AT1G09575	2.51476
	AT1G09580	8.53238
	AT1G09590	310.981
	AT1G09610	15.0171
	AT1G09620	8.71306
	AT1G09630	14.4099
	AT1G09640	38.3217
	AT1G09650	9.56586
	AT1G09660	9.35753
	AT1G09690	240.902
	AT1G09700	10.9531
	AT1G09710	1.32478
	AT1G09730	1.62601
	AT1G09740	2.08312
	AT1G09750	158.324
	AT1G09760	38.0944
	AT1G09770	17.1632
	AT1G09780	26.5335
	AT1G09790	8.89255
	AT1G09794	2.37562
	AT1G09795	19.0923
	AT1G09800	1.47999
	AT1G09810	4.25945
	AT1G09815	19.7368
	AT1G09820	0.882388
	AT1G09830	5.24053
	AT1G09840	5.7513
	AT1G09850	40.5245
	AT1G09860	6.30156
	AT1G09870	7.89887
	AT1G09880	4.23924
	AT1G09910	8.02991
	AT1G09920	5.99477
	AT1G09930	1.07516
	AT1G09950	1.82544
	AT1G09960	1.64124
	AT1G09970	7.06609
	AT1G09980	1.54548
	AT1G09995	3.47074
	AT1G10000	4.82074
	AT1G10020	3.73451
	AT1G10030	68.1959
	AT1G10050	8.91786
	AT1G10060	19.8032
	AT1G10070	8.08412
	AT1G10090	1.57949
	AT1G10110	2.16505
	AT1G10120	22.3975
	AT1G10130	5.84175
	AT1G10140	1.54188
	AT1G10150	9.74884
	AT1G10155	18.9149
	AT1G10160	4.30223
	AT1G10170	6.93528
	AT1G10180	23.9625
	AT1G10200	8.39617
	AT1G10210	0.346612
	AT1G10220	7.48118
	AT1G10230	8.52012
	AT1G10240	1.56092
	AT1G10260	15.4166
	AT1G10270	2.66298
	AT1G10280	4.87279
	AT1G10290	4.11618
	AT1G10310	13.2477
	AT1G10320	1.78326
	AT1G10350	2.01516
	AT1G10360	25.0823
	AT1G10370	92.6662
	AT1G10380	9.55415
	AT1G10390	1.7699
	AT1G10410	43.5463
	AT1G10430	57.1307
	AT1G10450	0.331769
	AT1G10460	6.01603
	AT1G10470	13.4447
	AT1G10490	172.74
	AT1G10500	6.27403
	AT1G10510	6.24294
	AT1G10522	7.45941
	AT1G10540	2.7877
	AT1G10570	3.58587
	AT1G10580	5.12943
	AT1G10590	17.7631
	AT1G10600	0.755416
	AT1G10610	5.19837
	AT1G10620	0.843189
	AT1G10630	106.444
	AT1G10640	12.2994
	AT1G10650	5.26065
	AT1G10657	8.1616
	AT1G10660	5.86418
	AT1G10670	61.5518
	AT1G10682	22.9697
	AT1G10690	9.21422
	AT1G10700	2.3185
	AT1G10710	1.09687
	AT1G10720	10.218
	AT1G10740	2.11594
	AT1G10747	4.15322
	AT1G10750	0.959552
	AT1G10760	2.8127
	AT1G10770	5.17823
	AT1G10780	6.00788
	AT1G10810	3.54978
	AT1G10820	6.10619
	AT1G10830	23.4754
	AT1G10840	7.68208
	AT1G10850	3.96948
	AT1G10865	30.7367
	AT1G10870	5.81439
	AT1G10890	3.54648
	AT1G10900	0.545605
	AT1G10910	2.99701
	AT1G10920	1.00394
	AT1G10930	0.468087
	AT1G10940	19.8466
	AT1G10950	15.7641
	AT1G10960	580.605
	AT1G10970	4.39922
	AT1G10980	5.64801
	AT1G10990	4.50457
	AT1G11000	1.81822
	AT1G11020	3.70785
	AT1G11040	12.1731
	AT1G11050	1.02106
	AT1G11055	383.201
	AT1G11060	4.23729
	AT1G11080	11.0148
	AT1G11090	1.00747
	AT1G11100	0.162572
	AT1G11112	13.1776
	AT1G11130	100.007
	AT1G11170	0.529456
	AT1G11175	3.43139
	AT1G11190	2.3729
	AT1G11200	5.70811
	AT1G11220	0.724405
	AT1G11240	1.10031
	AT1G11260	39.043
	AT1G11265	9.76304e-10
	AT1G11270	1.16499
	AT1G11280	2.15785
	AT1G11310	5.70704
	AT1G11320	0.926402
	AT1G11330	1.18816
	AT1G11360	2.2513
	AT1G11380	2.68018
	AT1G11390	6.28125
	AT1G11400	8.0434
	AT1G11410	5.27501
	AT1G11420	0.816568
	AT1G11430	114.478
	AT1G11440	8.1463
	AT1G11450	0.616262
	AT1G11475	35.4429
	AT1G11480	3.91165
	AT1G11510	1.57597
	AT1G11520	4.09112e-08
	AT1G11530	2.06006
	AT1G11545	0.921714
	AT1G11580	1.92824
	AT1G11600	11.0144
	AT1G11620	4.32177
	AT1G11630	1.38834
	AT1G11650	31.9146
	AT1G11660	12.126
	AT1G11670	7.96325
	AT1G11680	18.4755
	AT1G11700	31.8629
	AT1G11710	0.452167
	AT1G11720	1.11929
	AT1G11740	7.15744
	AT1G11750	1510.88
	AT1G11755	3.89909
	AT1G11770	1.24593
	AT1G11780	46.4038
	AT1G11790	1.57013
	AT1G11800	5.31437
	AT1G11820	7.8165
	AT1G11840	136.467
	AT1G11850	6.02536
	AT1G11860	89.1623
	AT1G11870	4.70812
	AT1G11880	5.07403
	AT1G11890	11.0837
	AT1G11905	20.366
	AT1G11910	30.5794
	AT1G11925	5.84152
	AT1G11930	2.19302
	AT1G11940	4.41586
	AT1G11950	0.522614
	AT1G11960	1.19521
	AT1G12000	20.571
	AT1G12010	0.656737
	AT1G12020	16.0433
	AT1G12050	10.1331
	AT1G12060	9.99917
	AT1G12070	58.5964
	AT1G12080	67.8716
	AT1G12090	95.3648
	AT1G12110	3.14334
	AT1G12120	19.3411
	AT1G12140	10.1845
	AT1G12150	71.5631
	AT1G12210	21.5128
	AT1G12230	69.7438
	AT1G12240	15.8004
	AT1G12244	6.2152
	AT1G12250	29.714
	AT1G12270	11.6886
	AT1G12280	0.766085
	AT1G12290	0.916226
	AT1G12310	34.2589
	AT1G12320	1.28115
	AT1G12330	8.41189
	AT1G12340	7.50356e-05
	AT1G12350	9.93809
	AT1G12360	37.1543
	AT1G12370	7.91049
	AT1G12380	3.38655
	AT1G12390	25.0975
	AT1G12400	13.1984
	AT1G12410	8.91797
	AT1G12420	2.20827
	AT1G12430	1.02727
	AT1G12440	29.7591
	AT1G12450	8.10745
	AT1G12460	4.97188
	AT1G12470	8.58243
	AT1G12480	39.8969
	AT1G12500	4.48487
	AT1G12520	18.9934
	AT1G12530	7.69918
	AT1G12540	1.81006
	AT1G12550	26.99
	AT1G12570	10.0523
	AT1G12580	22.2762
	AT1G12600	7.96692
	AT1G12620	2.02847
	AT1G12640	1.96042
	AT1G12650	2.60702
	AT1G12680	3.30318
	AT1G12700	0.541597
	AT1G12730	3.22284
	AT1G12750	4.32676
	AT1G12760	35.5539
	AT1G12770	2.49496
	AT1G12780	39.6814
	AT1G12790	1.11945
	AT1G12800	11.1727
	AT1G12810	27.963
	AT1G12820	11.3937
	AT1G12830	11.9749
	AT1G12840	86.896
	AT1G12850	27.9501
	AT1G12860	3.02984
	AT1G12880	1.67058
	AT1G12900	44.9626
	AT1G12910	22.7801
	AT1G12920	15.4668
	AT1G12930	0.609877
	AT1G12950	2.10844
	AT1G12970	1.55247
	AT1G12990	20.0431
	AT1G13000	18.9384
	AT1G13020	16.9158
	AT1G13030	3.36758
	AT1G13050	2.85201
	AT1G13060	170.112
	AT1G13080	0.418053
	AT1G13090	5.87903
	AT1G13110	1.499
	AT1G13120	9.42608
	AT1G13130	1.88241
	AT1G13140	52.811
	AT1G13145	5.67601
	AT1G13150	19.8533
	AT1G13160	12.753
	AT1G13170	3.15657
	AT1G13180	8.79608
	AT1G13190	7.79909
	AT1G13195	1.29245
	AT1G13200	1.31169
	AT1G13210	2.17518
	AT1G13220	4.07573
	AT1G13230	1.23087
	AT1G13250	14.5257
	AT1G13260	7.81408
	AT1G13270	9.19053
	AT1G13280	10.215
	AT1G13290	0.99854
	AT1G13320	27.697
	AT1G13330	2.10415
	AT1G13340	4.46791
	AT1G13350	0.869061
	AT1G13360	38.7696
	AT1G13380	45.6992
	AT1G13390	4.47188
	AT1G13420	3.09515
	AT1G13440	324.295
	AT1G13448	928.847
	AT1G13450	20.0651
	AT1G13460	0.154354
	AT1G13560	8.94298
	AT1G13570	5.44622
	AT1G13580	1.91992
	AT1G13635	4.24432
	AT1G13640	4.93932
	AT1G13690	23.3754
	AT1G13700	9.41702
	AT1G13710	2.05796
	AT1G13730	1.14973
	AT1G13740	75.9246
	AT1G13750	0.951595
	AT1G13770	6.2275
	AT1G13780	0.652602
	AT1G13790	5.46931
	AT1G13800	1.04183
	AT1G13810	9.74217
	AT1G13820	7.79702
	AT1G13830	1.60108
	AT1G13860	3.35901
	AT1G13880	18.4453
	AT1G13900	2.74642
	AT1G13910	12.2583
	AT1G13920	36.1148
	AT1G13930	63.3086
	AT1G13940	5.16794
	AT1G13960	1.07226
	AT1G13970	1.18635
	AT1G13980	1.34053
	AT1G14000	19.4116
	AT1G14010	32.9397
	AT1G14020	20.7948
	AT1G14030	6.72419
	AT1G14040	1.18262
	AT1G14060	18.1898
	AT1G14070	10.8078
	AT1G14090	8.89009e-78
	AT1G14140	5.95432
	AT1G14150	2.83755
	AT1G14170	3.90936
	AT1G14180	4.15673
	AT1G14182	8.55218
	AT1G14200	3.5514
	AT1G14210	19.2893
	AT1G14230	4.27477
	AT1G14250	8.0974e-59
	AT1G14260	6.80465
	AT1G14270	9.01735
	AT1G14280	7.79228
	AT1G14290	18.5252
	AT1G14300	4.25803
	AT1G14310	9.50541
	AT1G14320	537.687
	AT1G14330	0.666606
	AT1G14340	2.80254
	AT1G14345	35.7507
	AT1G14350	3.65354
	AT1G14360	37.7506
	AT1G14370	1.17163
	AT1G14380	7.2901
	AT1G14400	159.586
	AT1G14410	9.85035
	AT1G14420	0.78944
	AT1G14430	6.48677
	AT1G14440	32.7537
	AT1G14450	19.0503
	AT1G14455	4.96367
	AT1G14460	0.496229
	AT1G14480	0.71252
	AT1G14490	6.79237
	AT1G14510	42.279
	AT1G14520	4.20411
	AT1G14530	1.67637
	AT1G14560	4.15462
	AT1G14570	2.63597
	AT1G14580	2.94723
	AT1G14590	3.07308
	AT1G14600	2.94128
	AT1G14610	14.2211
	AT1G14620	38.0644
	AT1G14630	1.96307
	AT1G14640	1.2776
	AT1G14650	5.05497
	AT1G14660	0.939139
	AT1G14670	47.0971
	AT1G14685	35.9833
	AT1G14687	49.4998
	AT1G14690	2.32921
	AT1G14700	0.73914
	AT1G14710	3.82923
	AT1G14720	9.3395
	AT1G14740	0.802254
	AT1G14750	3.43637
	AT1G14755	1.8404
	AT1G14760	1.44701
	AT1G14770	18.0353
	AT1G14790	3.05968
	AT1G14800	3.19428
	AT1G14810	9.56717
	AT1G14820	18.2869
	AT1G14830	25.2913
	AT1G14840	5.43866
	AT1G14850	7.26336
	AT1G14860	3.26515
	AT1G14870	2.80084
	AT1G14880	3.26343e-91
	AT1G14890	157.859
	AT1G14900	97.1177
	AT1G14910	10.3002
	AT1G14920	5.11032
	AT1G14970	2.51031
	AT1G14980	80.1873
	AT1G14990	8.23824
	AT1G15000	20.5913
	AT1G15002	11.4079
	AT1G15010	16.2098
	AT1G15015	0.871783
	AT1G15020	0.935444
	AT1G15030	9.33985
	AT1G15040	99.9046
	AT1G15060	3.08164
	AT1G15100	59.0534
	AT1G15110	0.726433
	AT1G15120	53.729
	AT1G15130	36.8041
	AT1G15140	108.96
	AT1G15150	3.20361e-05
	AT1G15160	21.5598
	AT1G15165	2.34883
	AT1G15170	4.08504
	AT1G15175	8.20099
	AT1G15180	4.0939
	AT1G15190	35.6703
	AT1G15200	2.00476
	AT1G15210	0.947538
	AT1G15215	7.45303
	AT1G15220	1.14979
	AT1G15230	3.67679
	AT1G15240	8.15909
	AT1G15250	91.5436
	AT1G15260	189.022
	AT1G15270	55.0936
	AT1G15280	4.88002
	AT1G15290	2.43484
	AT1G15310	0.717285
	AT1G15320	0.924518
	AT1G15330	2.68318
	AT1G15340	52.58
	AT1G15350	1.44036
	AT1G15360	65.1291
	AT1G15370	41.6898
	AT1G15380	1.542
	AT1G15390	3.98852
	AT1G15400	3.50285
	AT1G15405	68.8775
	AT1G15410	24.6392
	AT1G15415	36.8414
	AT1G15420	4.13363
	AT1G15430	13.47
	AT1G15440	2.40511
	AT1G15460	9.30164
	AT1G15470	6.86329
	AT1G15480	2.06926
	AT1G15490	3.06739
	AT1G15500	7.91194
	AT1G15520	7.95185
	AT1G15570	15.8873
	AT1G15660	4.69175
	AT1G15670	4.14313
	AT1G15690	400.828
	AT1G15700	1.65947
	AT1G15710	14.7841
	AT1G15730	10.756
	AT1G15740	12.1471
	AT1G15750	5.08901
	AT1G15770	30.0368
	AT1G15772	5.68846
	AT1G15780	6.88439
	AT1G15790	7.22598
	AT1G15800	3.42111
	AT1G15810	5.77062
	AT1G15820	1038.61
	AT1G15860	18.4443
	AT1G15880	26.4625
	AT1G15885	4.48999
	AT1G15910	0.0554513
	AT1G15920	4.12555
	AT1G15930	215.08
	AT1G15940	2.22434
	AT1G15950	28.3569
	AT1G15960	1113.97
	AT1G15970	2.69834
	AT1G15980	2.00807
	AT1G15990	4.71808
	AT1G16000	52.932
	AT1G16010	2.30789
	AT1G16020	3.31277
	AT1G16030	0.87527
	AT1G16040	34.5481
	AT1G16060	11.4144
	AT1G16070	1.06945
	AT1G16080	9.5023
	AT1G16090	1.77176
	AT1G16110	0.675024
	AT1G16170	5.94989
	AT1G16180	68.3794
	AT1G16190	16.6868
	AT1G16210	4.27497
	AT1G16220	2.06573
	AT1G16240	5.21561
	AT1G16250	1.14184
	AT1G16260	0.404044
	AT1G16270	1.58827
	AT1G16290	2.62759
	AT1G16300	6.08311
	AT1G16310	4.20392
	AT1G16320	9.99638
	AT1G16340	9.7278
	AT1G16350	11.9331
	AT1G16410	1.02696
	AT1G16430	14.2467
	AT1G16440	1.90506
	AT1G16460	9.372
	AT1G16470	17.029
	AT1G16490	21.317
	AT1G16500	15.5726
	AT1G16510	16.3172
	AT1G16520	11.0966
	AT1G16540	0.491205
	AT1G16550	1.19019e-61
	AT1G16560	29.4074
	AT1G16570	11.3012
	AT1G16590	3.51017
	AT1G16610	37.3551
	AT1G16620	0.213877
	AT1G16630	1.43334
	AT1G16640	6.98574
	AT1G16650	0.964126
	AT1G16670	2.34749
	AT1G16680	12.1127
	AT1G16690	7.52104
	AT1G16700	106.673
	AT1G16705	28.8222
	AT1G16710	0.494077
	AT1G16720	13.7837
	AT1G16730	4.80522
	AT1G16740	18.3405
	AT1G16750	6.01979
	AT1G16770	1.01367
	AT1G16780	1.87853
	AT1G16790	12.7377
	AT1G16800	0.222277
	AT1G16810	32.2222
	AT1G16825	8.48529
	AT1G16830	0.893465
	AT1G16840	18.5808
	AT1G16858	1.79169
	AT1G16860	1.79169
	AT1G16870	16.2709
	AT1G16880	26.5718
	AT1G16890	44.0481
	AT1G16900	10.7578
	AT1G16910	10.6742
	AT1G16916	25.8812
	AT1G16920	27.9147
	AT1G16960	16.2027
	AT1G16970	2.64282
	AT1G17040	1.63101
	AT1G17050	1.29574
	AT1G17070	2.3531
	AT1G17080	38.3989
	AT1G17090	3.23718
	AT1G17100	68.5188
	AT1G17110	1.19481
	AT1G17120	8.53117
	AT1G17130	15.7767
	AT1G17140	2.14989
	AT1G17145	11.0699
	AT1G17160	8.0122
	AT1G17170	1.80577
	AT1G17180	0.879867
	AT1G17190	2.31212
	AT1G17200	281.575
	AT1G17210	9.57376
	AT1G17220	13.4501
	AT1G17230	45.1303
	AT1G17240	1.51586
	AT1G17250	4.17378
	AT1G17255	0.83207
	AT1G17270	1.88982
	AT1G17280	45.9874
	AT1G17290	26.9609
	AT1G17330	3.72164
	AT1G17340	1.80616
	AT1G17350	18.4657
	AT1G17360	2.74642
	AT1G17370	24.0608
	AT1G17380	1.84641
	AT1G17390	2.69636
	AT1G17410	10.0884
	AT1G17420	2.18707
	AT1G17430	3.30303
	AT1G17440	3.19944
	AT1G17450	4.24866
	AT1G17455	12.6587
	AT1G17460	3.23493
	AT1G17470	3.09355
	AT1G17480	2.89439
	AT1G17490	33.1585
	AT1G17500	0.105674
	AT1G17510	20.1597
	AT1G17520	3.05245
	AT1G17530	9.28595
	AT1G17550	1.49501
	AT1G17560	41.9682
	AT1G17580	0.544491
	AT1G17590	0.735791
	AT1G17600	5.89275
	AT1G17620	1.16034
	AT1G17650	10.9715
	AT1G17665	1.30823
	AT1G17680	3.12348
	AT1G17690	3.27722
	AT1G17700	3.1322
	AT1G17710	0.423957
	AT1G17720	3.56602
	AT1G17730	44.9275
	AT1G17744	6.7865
	AT1G17745	5.13083
	AT1G17750	1.75913
	AT1G17760	2.95166
	AT1G17780	2.67903
	AT1G17790	3.63797
	AT1G17840	377.317
	AT1G17850	160.547
	AT1G17860	13.6173
	AT1G17870	0.930029
	AT1G17880	63.8317
	AT1G17890	25.113
	AT1G17920	3.56844
	AT1G17930	3.42836
	AT1G17940	1.69339
	AT1G17950	3.50532
	AT1G17960	1.58335
	AT1G17970	16.815
	AT1G17980	0.347982
	AT1G17990	2.34982
	AT1G18000	1005.91
	AT1G18010	2.16117e-06
	AT1G18020	5.43101
	AT1G18030	11.1931
	AT1G18040	11.1351
	AT1G18060	12.3232
	AT1G18070	1.75674
	AT1G18080	164.725
	AT1G18090	3.40711
	AT1G18100	259.152
	AT1G18120	0.814012
	AT1G18150	1.81958
	AT1G18160	3.78688
	AT1G18180	9.46461
	AT1G18190	7.15383
	AT1G18200	1.23957e-97
	AT1G18210	106.759
	AT1G18240	0.212806
	AT1G18250	338.185
	AT1G18260	17.8915
	AT1G18265	2.8637
	AT1G18270	2.08066
	AT1G18280	22.4935
	AT1G18290	1.05617
	AT1G18330	3.21126
	AT1G18335	5.13538
	AT1G18360	13.8693
	AT1G18370	3.84125
	AT1G18410	0.533917
	AT1G18415	2.19035
	AT1G18420	9.00167
	AT1G18440	3.32091
	AT1G18450	31.9008
	AT1G18460	1.52036
	AT1G18470	8.85347
	AT1G18480	1.66472
	AT1G18486	13.5748
	AT1G18490	3.58891
	AT1G18500	9.7794
	AT1G18520	26.7852
	AT1G18540	721.296
	AT1G18550	3.55249
	AT1G18580	5.3224
	AT1G18590	1.39691
	AT1G18600	12.55
	AT1G18610	0.587649
	AT1G18620	1.27396
	AT1G18630	11.1007
	AT1G18640	20.2576
	AT1G18650	19.4686
	AT1G18660	6.84104
	AT1G18670	4.31365
	AT1G18680	11.3693
	AT1G18690	1.67699e-93
	AT1G18700	6.50264
	AT1G18710	20.6876
	AT1G18720	38.2411
	AT1G18730	22.9781
	AT1G18735	24.9942
	AT1G18740	11.2118
	AT1G18745	0.988219
	AT1G18750	2.63395
	AT1G18780	2.18983
	AT1G18800	6.66317
	AT1G18840	5.16294
	AT1G18850	1.49378
	AT1G18870	4.63093
	AT1G18880	14.7752
	AT1G18890	115.87
	AT1G18900	2.52419
	AT1G18910	1.91886
	AT1G18950	4.35948
	AT1G18960	54.6605
	AT1G18970	1.48726e-60
	AT1G18980	4.00928
	AT1G19000	37.0888
	AT1G19040	18.5255
	AT1G19050	30.5486
	AT1G19080	3.61303
	AT1G19100	0.553204
	AT1G19110	22.8988
	AT1G19120	7.53049
	AT1G19130	20.0873
	AT1G19140	5.80304
	AT1G19150	4.41099
	AT1G19170	2.86322
	AT1G19180	7.82055
	AT1G19190	14.8811
	AT1G19210	3.52133
	AT1G19220	4.07855
	AT1G19230	17.6263
	AT1G19240	33.4049
	AT1G19270	0.659256
	AT1G19300	22.1513
	AT1G19310	34.972
	AT1G19330	140.955
	AT1G19350	37.4141
	AT1G19360	11.2838
	AT1G19370	2.36038
	AT1G19396	9.97086
	AT1G19397	0.392461
	AT1G19400	10.7166
	AT1G19430	1.55122
	AT1G19440	1.48851
	AT1G19450	6.96445
	AT1G19460	2.28136
	AT1G19470	4.07488e-10
	AT1G19480	3.7188
	AT1G19485	0.710166
	AT1G19490	2.5772
	AT1G19520	2.89785
	AT1G19550	1.87746
	AT1G19560	0.590108
	AT1G19570	128.198
	AT1G19580	23.4502
	AT1G19600	7.47527
	AT1G19640	10.9923
	AT1G19650	4.83629
	AT1G19660	3.10079
	AT1G19670	41.634
	AT1G19680	22.4438
	AT1G19690	75.7767
	AT1G19700	0.515453
	AT1G19710	36.2382
	AT1G19715	37.6679
	AT1G19720	0.463585
	AT1G19730	7.34292
	AT1G19740	18.1306
	AT1G19750	2.70498e-38
	AT1G19770	11.3703
	AT1G19780	1.876e-98
	AT1G19790	2.70465
	AT1G19800	2.54893
	AT1G19830	2.94877
	AT1G19835	12.0934
	AT1G19850	13.635
	AT1G19860	4.73195
	AT1G19870	5.04973
	AT1G19880	18.9237
	AT1G19910	63.2288
	AT1G19920	47.4859
	AT1G19950	0.950421
	AT1G19970	5.33199
	AT1G19980	1.74671
	AT1G19990	40.8335
	AT1G20010	27.4038
	AT1G20020	25.9318
	AT1G20030	14.7477
	AT1G20050	25.6274
	AT1G20060	2.88298
	AT1G20065	1.3079e-10
	AT1G20070	1.60154
	AT1G20090	17.9138
	AT1G20100	18.8358
	AT1G20110	6.65462
	AT1G20120	74.3636
	AT1G20130	190.397
	AT1G20132	11.1432
	AT1G20140	35.6385
	AT1G20150	10.8404
	AT1G20180	0.426176
	AT1G20190	22.3361
	AT1G20200	34.9119
	AT1G20220	33.614
	AT1G20225	10.096
	AT1G20260	75.9815
	AT1G20270	4.5482
	AT1G20300	3.20936
	AT1G20330	40.0284
	AT1G20340	116.982
	AT1G20370	1.10998
	AT1G20380	0.614351
	AT1G20390	0.390484
	AT1G20410	1.59909
	AT1G20430	186.415
	AT1G20440	3.12952
	AT1G20450	55.5567
	AT1G20470	287.777
	AT1G20480	4.16378
	AT1G20490	5.51253
	AT1G20510	3.16506
	AT1G20520	2.76481
	AT1G20530	1.24069
	AT1G20540	14.7748
	AT1G20550	12.1607
	AT1G20570	5.82918e-12
	AT1G20575	18.4733
	AT1G20580	78.5875
	AT1G20590	6.16528e-06
	AT1G20600	3.64658e-14
	AT1G20610	2.35258
	AT1G20620	31.7028
	AT1G20630	24.3387
	AT1G20640	1.13165
	AT1G20650	3.88938
	AT1G20657	1.68969
	AT1G20670	8.46662
	AT1G20680	5.09774
	AT1G20690	61.9258
	AT1G20693	38.6668
	AT1G20696	28.9822
	AT1G20720	1.57017
	AT1G20760	0.880781
	AT1G20770	14.6669
	AT1G20780	1.15621
	AT1G20800	1.91326
	AT1G20810	27.273
	AT1G20816	12.2533
	AT1G20830	4.32606
	AT1G20840	9.79203
	AT1G20850	16.8022
	AT1G20870	2.37952
	AT1G20880	3.74399
	AT1G20890	6.59244
	AT1G20910	10.2068
	AT1G20920	4.40158
	AT1G20930	6.09168
	AT1G20950	29.4199
	AT1G20960	25.5046
	AT1G20970	5.06841
	AT1G20980	7.73545
	AT1G21000	0.214319
	AT1G21050	29.5778
	AT1G21060	1.55119
	AT1G21065	33.15
	AT1G21070	2.99671
	AT1G21080	8.89756
	AT1G21090	15.427
	AT1G21100	0.000437989
	AT1G21110	2.5661
	AT1G21120	4.43581e-75
	AT1G21130	1.45077e-85
	AT1G21140	6.6488
	AT1G21150	25.1701
	AT1G21160	1.55376
	AT1G21170	8.34551
	AT1G21190	55.7459
	AT1G21250	2.36413
	AT1G21260	5.2045
	AT1G21270	0.6972
	AT1G21280	7.89905
	AT1G21310	3.12829
	AT1G21320	6.59514
	AT1G21326	2.8616e-49
	AT1G21327	15.4722
	AT1G21350	12.9515
	AT1G21370	12.3162
	AT1G21380	10.0271
	AT1G21390	16.0515
	AT1G21395	2.90348
	AT1G21400	11.6663
	AT1G21410	3.23969
	AT1G21440	26.2395
	AT1G21450	6.15573
	AT1G21460	71.4903
	AT1G21480	5.53167
	AT1G21500	119.981
	AT1G21510	1.24542
	AT1G21520	0.573437
	AT1G21530	2.25842e-91
	AT1G21540	3.13674
	AT1G21560	20.3233
	AT1G21590	2.99767
	AT1G21600	9.93645
	AT1G21610	0.762058
	AT1G21630	3.21932
	AT1G21640	11.2802
	AT1G21650	181.48
	AT1G21660	8.47914
	AT1G21670	0.937839
	AT1G21680	4.79073
	AT1G21690	0.413403
	AT1G21695	9.62687
	AT1G21700	17.3569
	AT1G21710	12.2342
	AT1G21720	41.2619
	AT1G21722	5.25408
	AT1G21730	4.74804
	AT1G21740	0.71128
	AT1G21750	66.6144
	AT1G21760	45.8082
	AT1G21770	55.3338
	AT1G21780	68.1354
	AT1G21790	12.5245
	AT1G21810	0.903972
	AT1G21830	9.78603
	AT1G21840	3.59414
	AT1G21880	23.3911
	AT1G21900	28.5609
	AT1G21910	0.432639
	AT1G21920	14.3543
	AT1G21930	21.1024
	AT1G21945	9.18064e-10
	AT1G21980	1.13246
	AT1G22000	19.5582
	AT1G22015	41.0105
	AT1G22020	2.83999
	AT1G22030	22.6658
	AT1G22040	2.13763
	AT1G22050	3.88442
	AT1G22060	3.5303
	AT1G22070	1.82138
	AT1G22090	3.73918
	AT1G22100	2.26559
	AT1G22110	0.99532
	AT1G22130	4.15499
	AT1G22140	105.266
	AT1G22160	5.23144
	AT1G22170	58.5999
	AT1G22180	0.953812
	AT1G22190	16.3742
	AT1G22200	25.5745
	AT1G22240	1.78902
	AT1G22250	39.2902
	AT1G22260	2.68075
	AT1G22270	313.885
	AT1G22275	2.07226
	AT1G22280	1.36194
	AT1G22300	156.417
	AT1G22310	6.1597
	AT1G22330	25.3355
	AT1G22360	2.69358
	AT1G22380	0.946753
	AT1G22403	3.94742
	AT1G22410	73.1304
	AT1G22430	3.22539
	AT1G22450	40.2551
	AT1G22470	1.21481
	AT1G22490	1.18609
	AT1G22510	3.97299
	AT1G22520	78.6752
	AT1G22530	2.6344
	AT1G22540	20.8895
	AT1G22590	7.89794
	AT1G22600	8.86749
	AT1G22610	4.97447
	AT1G22620	1.8002
	AT1G22630	2.44662
	AT1G22640	2.43541
	AT1G22650	2.88751
	AT1G22660	4.88974
	AT1G22690	8.4052
	AT1G22700	5.24119
	AT1G22710	21.8195
	AT1G22730	1.97886
	AT1G22740	5.13799
	AT1G22750	9.62486
	AT1G22760	15.7858
	AT1G22770	2.49096
	AT1G22780	57.4472
	AT1G22790	2.12598
	AT1G22800	4.85045
	AT1G22810	1.47355
	AT1G22840	194.944
	AT1G22850	7.05086
	AT1G22860	2.2329
	AT1G22870	2.62066
	AT1G22880	45.4122
	AT1G22882	1.80566
	AT1G22885	44.4448
	AT1G22890	8.86146
	AT1G22910	30.921
	AT1G22920	12.1996
	AT1G22930	4.34847
	AT1G22940	2.37508
	AT1G22950	16.8817
	AT1G22970	10.7875
	AT1G22980	1.28814
	AT1G22985	12.7409
	AT1G23000	11.2482
	AT1G23010	7.47733
	AT1G23020	1.52905
	AT1G23030	1.89602
	AT1G23040	2.93646
	AT1G23050	50.8263
	AT1G23052	28.0787
	AT1G23060	10.8029
	AT1G23070	1.05456
	AT1G23080	2.65981
	AT1G23090	15.8622
	AT1G23100	27.8819
	AT1G23110	6.43969
	AT1G23140	7.62843
	AT1G23147	5.77802
	AT1G23149	2.57399
	AT1G23150	2.57399
	AT1G23170	2.23678
	AT1G23180	0.528211
	AT1G23190	132.595
	AT1G23205	3.25175
	AT1G23220	53.8211
	AT1G23230	0.593233
	AT1G23240	1.56378
	AT1G23250	4.41795
	AT1G23260	9.6254
	AT1G23280	2.06613
	AT1G23290	190.895
	AT1G23310	32.4592
	AT1G23330	9.83021
	AT1G23340	0.636132
	AT1G23350	1.34424
	AT1G23360	21.1492
	AT1G23380	2.3936
	AT1G23390	26.5227
	AT1G23410	2.81086
	AT1G23420	1.59639
	AT1G23440	9.59604
	AT1G23460	1.79711
	AT1G23480	0.530491
	AT1G23490	45.8751
	AT1G23510	0.947563
	AT1G23520	6.57192
	AT1G23530	2.84961
	AT1G23550	60.9281
	AT1G23560	48.9959
	AT1G23570	53.4374
	AT1G23580	11.283
	AT1G23600	0.643569
	AT1G23610	10.6661
	AT1G23640	1.48327
	AT1G23670	12.1051
	AT1G23690	0.971123
	AT1G23710	3.97717
	AT1G23730	3.89326
	AT1G23740	9.14771
	AT1G23750	11.5874
	AT1G23760	13.249
	AT1G23780	10.4023
	AT1G23790	5.88331
	AT1G23800	9.09787
	AT1G23810	8.11771e-12
	AT1G23820	305.721
	AT1G23860	13.9785
	AT1G23870	3.55732
	AT1G23880	1.27886
	AT1G23890	13.3668
	AT1G23900	1.27193
	AT1G23940	1.2786
	AT1G23950	6.18373
	AT1G23960	12.9741
	AT1G23965	7.7619
	AT1G23970	1.01053
	AT1G23980	0.399207
	AT1G24020	94.5821
	AT1G24030	29.1708
	AT1G24040	2.5122
	AT1G24050	27.1677
	AT1G24068	4.03489
	AT1G24070	34.9223
	AT1G24095	9.47801
	AT1G24100	5.31342
	AT1G24120	23.169
	AT1G24130	2.85396
	AT1G24140	1.67013
	AT1G24148	2.58153
	AT1G24160	5.58885
	AT1G24170	5.0739
	AT1G24180	84.5763
	AT1G24190	6.49554
	AT1G24210	1.56823
	AT1G24240	36.9506
	AT1G24250	4.35677
	AT1G24260	245.041
	AT1G24265	0.104932
	AT1G24267	0.674608
	AT1G24280	4.98714
	AT1G24290	3.88128
	AT1G24300	2.79734
	AT1G24310	42.5955
	AT1G24320	2.15902
	AT1G24330	2.85805
	AT1G24340	1.88268
	AT1G24350	387.568
	AT1G24360	45.8242
	AT1G24380	0.315788
	AT1G24400	43.0627
	AT1G24405	4.33879
	AT1G24440	1.23949
	AT1G24450	7.33772
	AT1G24460	7.49139
	AT1G24470	19.192
	AT1G24490	5.61047
	AT1G24510	95.5721
	AT1G24530	2.90821
	AT1G24560	7.46102
	AT1G24575	1.3378
	AT1G24600	40.0192
	AT1G24610	517.876
	AT1G24650	1.10075
	AT1G24706	1.15013
	AT1G24764	26.2845
	AT1G24793	5.71551
	AT1G24800	57.7462
	AT1G24807	0.279073
	AT1G24822	0.00578876
	AT1G24880	37.0005
	AT1G24881	51.4174
	AT1G24909	0.138308
	AT1G24996	28182.8
	AT1G25054	0.707514
	AT1G25055	116.543
	AT1G25083	0.19368
	AT1G25097	0.00578876
	AT1G25098	164.723
	AT1G25145	2.25502
	AT1G25150	214.702
	AT1G25155	0.138308
	AT1G25175	54.8972
	AT1G25210	0.941125
	AT1G25211	82.6172
	AT1G25220	199.664
	AT1G25230	8.7323
	AT1G25260	16.4357
	AT1G25275	8.79876
	AT1G25280	2.84276
	AT1G25290	1.62588
	AT1G25320	1.98906
	AT1G25330	3.70869
	AT1G25350	9.66749
	AT1G25370	2.57693
	AT1G25375	9.22185
	AT1G25380	7.32203
	AT1G25390	0.385702
	AT1G25400	0.196202
	AT1G25420	4.77372
	AT1G25440	23.2786
	AT1G25450	2.79612
	AT1G25470	4.55521
	AT1G25472	4.40491
	AT1G25480	1.26223
	AT1G25490	97.1171
	AT1G25500	0.593287
	AT1G25510	155.49
	AT1G25520	3.35107
	AT1G25530	6.98155
	AT1G25540	3.90276
	AT1G25550	21.1096
	AT1G25560	2.47136
	AT1G25570	0.855505
	AT1G25580	2.27546
	AT1G25682	1.48235
	AT1G26090	151.992
	AT1G26100	784.083
	AT1G26110	26.4596
	AT1G26120	5.31168
	AT1G26130	2.22961
	AT1G26140	16.06
	AT1G26150	5.08253
	AT1G26160	2.04907
	AT1G26170	2.23529
	AT1G26180	11.7444
	AT1G26190	2.52458
	AT1G26208	238.943
	AT1G26210	66.3126
	AT1G26218	1563.89
	AT1G26220	2.30714
	AT1G26230	5.80106
	AT1G26260	2.83002
	AT1G26270	5.61773
	AT1G26290	4.17759
	AT1G26300	18.4528
	AT1G26310	1.1463
	AT1G26330	0.226875
	AT1G26340	2.83726
	AT1G26370	2.56054
	AT1G26440	0.899924
	AT1G26450	2.20479
	AT1G26460	16.4025
	AT1G26470	32.2151
	AT1G26480	1.46275
	AT1G26510	1.18072
	AT1G26530	9.79973e-12
	AT1G26540	0.682467
	AT1G26550	61.9673
	AT1G26560	6.05837
	AT1G26570	14.9266
	AT1G26580	4.05372
	AT1G26600	6.48017
	AT1G26610	9.78728
	AT1G26620	3.29377
	AT1G26630	703.335
	AT1G26640	36.6639
	AT1G26650	3.13328
	AT1G26660	0.951058
	AT1G26665	10.2079
	AT1G26670	36.5881
	AT1G26680	0.473405
	AT1G26690	23.8147
	AT1G26700	5.38829
	AT1G26710	16.1352
	AT1G26720	6.73866
	AT1G26740	67.6495
	AT1G26750	18.5364
	AT1G26761	1.57712
	AT1G26770	12.5821
	AT1G26780	1.27197
	AT1G26790	14.8442
	AT1G26800	6.45896
	AT1G26810	14.323
	AT1G26820	6.11383
	AT1G26830	16.5953
	AT1G26850	9.04855
	AT1G26880	43.5109
	AT1G26890	1.4518
	AT1G26900	1.09811
	AT1G26910	20.2757
	AT1G26920	2.84694
	AT1G26930	3.30368
	AT1G26940	6.10538
	AT1G26945	4.44296
	AT1G26960	4.29693
	AT1G26990	1.53638e-09
	AT1G27000	6.55352
	AT1G27040	0.674766
	AT1G27045	15.4542
	AT1G27050	1.50392
	AT1G27070	12.6249
	AT1G27080	32.1392
	AT1G27090	27.9945
	AT1G27100	6.84696
	AT1G27120	4.1172
	AT1G27130	0.533689
	AT1G27150	2.51966
	AT1G27170	0.175298
	AT1G27180	0.819082
	AT1G27190	4.75365
	AT1G27200	0.959997
	AT1G27210	18.397
	AT1G27270	4.31229
	AT1G27285	6.83425
	AT1G27290	36.2961
	AT1G27300	5.30984
	AT1G27310	196.614
	AT1G27320	3.17824
	AT1G27330	51.3266
	AT1G27340	4.00868
	AT1G27350	208.175
	AT1G27360	6.04014
	AT1G27370	24.151
	AT1G27380	1.15531
	AT1G27385	9.27963
	AT1G27390	5.34614
	AT1G27400	234.519
	AT1G27410	1.79451
	AT1G27430	2.00228
	AT1G27435	12.1141
	AT1G27440	3.87366
	AT1G27450	10.659
	AT1G27460	5.81074
	AT1G27470	1.59087
	AT1G27480	11.2826
	AT1G27500	5.03472
	AT1G27510	12.4686
	AT1G27530	52.7299
	AT1G27540	80.6402
	AT1G27560	2.63203e-10
[truncated: 16,301 more rows]

## Sheet: Data  S2
	Data S2. Genes expressed in tapetal cells of anther at stages 8-10.
	LOCUS	FPKM
		tap8-10
	AT1G01020	13.3339
	AT1G01030	1.09905
	AT1G01040	0.941343
	AT1G01050	92.2176
	AT1G01060	4.59272
	AT1G01080	17.3858
	AT1G01090	206.905
	AT1G01100	229.176
	AT1G01110	1.91307
	AT1G01120	1.07133
	AT1G01130	47.2652
	AT1G01140	28.3842
	AT1G01150	47.1743
	AT1G01160	9.17656
	AT1G01170	199.615
	AT1G01180	1.53777
	AT1G01210	1.90646
	AT1G01220	4.85771
	AT1G01225	16.3594
	AT1G01230	7.86473
	AT1G01240	2.07378
	AT1G01260	0.913432
	AT1G01280	4.62874
	AT1G01290	5.23515e-10
	AT1G01300	58.135
	AT1G01310	34.4064
	AT1G01320	2.68973
	AT1G01340	0.81701
	AT1G01350	6.19213
	AT1G01360	3.33128
	AT1G01370	20.1203
	AT1G01400	0.938691
	AT1G01430	12.4739
	AT1G01450	1.14463
	AT1G01460	3.2286
	AT1G01470	1.85093
	AT1G01480	0.478494
	AT1G01490	3.731
	AT1G01500	2.0327
	AT1G01510	4.0807
	AT1G01540	14.2258
	AT1G01550	7.90808
	AT1G01570	1.70869
	AT1G01600	28.8758
	AT1G01610	27.3634
	AT1G01620	469.079
	AT1G01630	9.19184
	AT1G01640	7.16416
	AT1G01650	7.35261
	AT1G01670	1.19946
	AT1G01695	1.47328
	AT1G01700	42.2197
	AT1G01710	8.21389
	AT1G01720	7.48578
	AT1G01725	24.5674
	AT1G01730	46.398
	AT1G01750	201.844
	AT1G01770	11.817
	AT1G01780	103.625
	AT1G01790	1.57303
	AT1G01800	19.8049
	AT1G01810	5.12129
	AT1G01820	11.3595
	AT1G01830	3.74328
	AT1G01840	225.048
	AT1G01860	1.34112
	AT1G01880	0.79846
	AT1G01900	1.18795
	AT1G01910	1.76563
	AT1G01920	5.76732
	AT1G01930	6.65064
	AT1G01940	7.36232
	AT1G01950	2.8877
	AT1G01960	6.73785
	AT1G01970	2.63091
	AT1G01980	7.20688
	AT1G01990	16.5095
	AT1G02000	27.5691
	AT1G02010	6.8282
	AT1G02020	6.77653
	AT1G02030	2.2627
	AT1G02040	16.0892
	AT1G02050	32.6261
	AT1G02065	5.97578
	AT1G02070	7.99156
	AT1G02080	2.20777
	AT1G02090	17.3478
	AT1G02100	4.94386
	AT1G02110	8.23464
	AT1G02120	6.96494
	AT1G02130	43.1784
	AT1G02140	79.1258
	AT1G02150	4.59934
	AT1G02160	9.41647
	AT1G02170	9.32196
	AT1G02180	3.71526
	AT1G02190	11.1182
	AT1G02205	102.804
	AT1G02260	8.16014
	AT1G02270	3.51255
	AT1G02280	6.89213
	AT1G02290	4.46145
	AT1G02300	4.71232e-12
	AT1G02305	18.3202
	AT1G02330	4.00122
	AT1G02335	2.46604
	AT1G02340	4.7502
	AT1G02370	10.0075
	AT1G02410	68.6561
	AT1G02430	20.8586
	AT1G02440	2.59961e-11
	AT1G02475	11.7239
	AT1G02500	64.7524
	AT1G02510	2.31495
	AT1G02520	2.67873
	AT1G02530	0.00022868
	AT1G02560	52.4916
	AT1G02580	0.894301
	AT1G02610	1.22791
	AT1G02620	30.9136
	AT1G02630	0.510528
	AT1G02640	5.86314
	AT1G02650	5.22503
	AT1G02660	2.59247
	AT1G02680	5.77444
	AT1G02681	56.1692
	AT1G02690	3.84409
	AT1G02710	79.2031
	AT1G02720	15.2435
	AT1G02730	2.42634
	AT1G02740	5.7032
	AT1G02750	0.596383
	AT1G02770	5.57264
	AT1G02780	355.263
	AT1G02790	292.767
	AT1G02800	18.7215
	AT1G02813	36.1415
	AT1G02816	68.6845
	AT1G02820	0.753662
	AT1G02830	16.8729
	AT1G02840	68.7042
	AT1G02850	1.33074
	AT1G02860	1.92255
	AT1G02870	12.3542
	AT1G02880	2.52362
	AT1G02890	0.541825
	AT1G02900	12.2508
	AT1G02910	3.77473
	AT1G02950	76.5786
	AT1G02952	6.60687
	AT1G02960	0.356405
	AT1G02970	3.39292
	AT1G02990	0.518257
	AT1G03030	9.08146
	AT1G03040	2.68432
	AT1G03050	15.0377
	AT1G03060	3.22246
	AT1G03070	6.60686
	AT1G03080	9.37806
	AT1G03090	13.0293
	AT1G03100	13.9572
	AT1G03110	20.5086
	AT1G03120	26.166
	AT1G03130	107.186
	AT1G03140	13.014
	AT1G03150	16.2817
	AT1G03160	0.45954
	AT1G03170	2.05419
	AT1G03180	2.3734
	AT1G03190	0.444277
	AT1G03200	6.40632
	AT1G03210	11.0827
	AT1G03220	0.108038
	AT1G03230	11.8328
	AT1G03240	1.37177e-24
	AT1G03250	9.54126
	AT1G03260	7.90137
	AT1G03270	0.995476
	AT1G03280	7.16401
	AT1G03290	25.9599
	AT1G03300	7.17014
	AT1G03310	2.87605
	AT1G03320	22.0376
	AT1G03330	22.5016
	AT1G03340	31.7655
	AT1G03350	11.1737
	AT1G03360	14.9588
	AT1G03365	4.1689
	AT1G03400	3.84026
	AT1G03410	77.7562
	AT1G03420	216.605
	AT1G03430	4.0189
	AT1G03440	3.55595
	AT1G03457	0.571754
	AT1G03470	1.50753
	AT1G03475	31.6585
	AT1G03495	64.8598
	AT1G03520	5.33544
	AT1G03530	6.3902
	AT1G03540	35.1334
	AT1G03545	1.39076
	AT1G03550	30.1721
	AT1G03560	0.943019
	AT1G03590	5.41852
	AT1G03600	74.9879
	AT1G03610	8.66827
	AT1G03620	14.6382
	AT1G03630	0.131518
	AT1G03680	130.184
	AT1G03687	4.478
	AT1G03700	4.32362
	AT1G03710	20.336
	AT1G03730	36.9649
	AT1G03740	0.559668
	AT1G03750	0.610167
	AT1G03760	10.5937
	AT1G03770	0.414437
	AT1G03780	3.14571
	AT1G03800	7.24146
	AT1G03830	0.316878
	AT1G03860	16.631
	AT1G03870	9.92328
	AT1G03900	16.1645
	AT1G03905	3.98688e-96
	AT1G03910	10.9544
	AT1G03920	16.4432
	AT1G03930	13.9883
	AT1G03940	132.03
	AT1G03950	8.30611
	AT1G03960	3.4699
	AT1G03970	18.1487
	AT1G03980	242.203
	AT1G03990	6.92885
	AT1G04000	56.789
	AT1G04010	4.92989
	AT1G04020	0.462882
	AT1G04030	27.5026
	AT1G04040	41.8588
	AT1G04050	1.78479
	AT1G04070	44.3351
	AT1G04080	26.5887
	AT1G04090	6.38554
	AT1G04100	5.79388
	AT1G04120	64.3849
	AT1G04130	4.66679
	AT1G04140	16.6034
	AT1G04150	1.50055
	AT1G04160	0.385041
	AT1G04170	40.0517
	AT1G04190	6.62315
	AT1G04200	2.84124
	AT1G04210	6.11583
	AT1G04220	22.4523
	AT1G04230	6.13021
	AT1G04250	3.0419
	AT1G04260	69.0595
	AT1G04270	709.513
	AT1G04280	8.05655
	AT1G04290	54.4128
	AT1G04295	124.82
	AT1G04300	4.12959
	AT1G04310	1.95516
	AT1G04340	54.3547
	AT1G04350	17.63
	AT1G04380	19.5941
	AT1G04390	1.90979
	AT1G04400	7.70012
	AT1G04410	98.2956
	AT1G04420	10.9237
	AT1G04425	8.82029
	AT1G04430	7.98004
	AT1G04440	10.274
	AT1G04450	44.2622
	AT1G04457	6.03223e-10
	AT1G04470	2.36585
	AT1G04480	21.5836
	AT1G04510	45.9153
	AT1G04520	2.3775
	AT1G04530	11.844
	AT1G04540	19.6262
	AT1G04555	4.51136
	AT1G04570	18.1252
	AT1G04580	2.25827
	AT1G04590	1.42716
	AT1G04600	1.76467
	AT1G04620	1.391
	AT1G04630	248.35
	AT1G04635	7.19667
	AT1G04640	3.54524
	AT1G04660	7.74743
	AT1G04670	20.296
	AT1G04680	69.8609
	AT1G04690	21.1704
	AT1G04700	0.414997
	AT1G04710	3.56064
	AT1G04730	0.670867
	AT1G04750	51.4164
	AT1G04760	4.69686
	AT1G04770	2.40865
	AT1G04780	10.3459
	AT1G04790	8.65263
	AT1G04800	12.582
	AT1G04810	14.7379
	AT1G04820	113.809
	AT1G04830	14.871
	AT1G04850	10.5811
	AT1G04860	7.07959
	AT1G04870	0.588731
	AT1G04880	19.7683
	AT1G04900	1.26453
	AT1G04910	13.142
	AT1G04920	20.1424
	AT1G04930	6.58313
	AT1G04940	12.7742
	AT1G04950	2.21743
	AT1G04960	3.53573
	AT1G04970	1.08111
	AT1G04980	11.484
	AT1G04985	13.968
	AT1G04990	1.80737
	AT1G05000	1.0713
	AT1G05020	4.65678
	AT1G05030	3.35393
	AT1G05040	1.44122
	AT1G05055	1.80403
	AT1G05060	4.41807
	AT1G05070	5.03392
	AT1G05090	0.0838947
	AT1G05100	13.6908
	AT1G05120	1.29893
	AT1G05140	10.1597
	AT1G05150	5.87418
	AT1G05160	5.88248
	AT1G05170	6.04427
	AT1G05180	1.71467
	AT1G05190	24.0956
	AT1G05200	0.678974
	AT1G05205	70.2995
	AT1G05210	34.7591
	AT1G05220	17.965
	AT1G05230	0.217926
	AT1G05260	1.41285
	AT1G05270	6.59325
	AT1G05290	39.7921
	AT1G05320	1.09509
	AT1G05330	11.5623
	AT1G05350	18.8072
	AT1G05360	17.1112
	AT1G05370	1.43586
	AT1G05380	1.34507
	AT1G05385	3.01486
	AT1G05400	1.93961
	AT1G05430	6.85435
	AT1G05440	6.98912
	AT1G05460	3.27299
	AT1G05470	1.25992
	AT1G05490	1.58141
	AT1G05500	10.3661
	AT1G05510	1.4078
	AT1G05520	38.7976
	AT1G05530	3.17534
	AT1G05550	0.558958
	AT1G05560	44.1856
	AT1G05562	8.8951
	AT1G05570	1.76856
	AT1G05577	7.83435
	AT1G05580	2.0437
	AT1G05620	21.1585
	AT1G05630	14.7652
	AT1G05640	13.5636
	AT1G05650	1.94532
	AT1G05670	0.466397
	AT1G05710	9.46957
	AT1G05720	14.6644
	AT1G05730	1.14498
	AT1G05750	84.291
	AT1G05760	51.9541
	AT1G05780	2.31278
	AT1G05785	8.96312
	AT1G05790	5.07163
	AT1G05805	2.24449
	AT1G05820	2.4006
	AT1G05830	2.61285
	AT1G05835	17.7154
	AT1G05840	28.0315
	AT1G05850	62.7497
	AT1G05870	1.20728
	AT1G05890	3.12505
	AT1G05894	3.49286
	AT1G05900	5.66663
	AT1G05910	2.18857
	AT1G05940	4.21702
	AT1G05950	4.84866
	AT1G05960	5.68406
	AT1G06000	141.026
	AT1G06002	19.8317
	AT1G06010	5.5887
	AT1G06040	120.133
	AT1G06050	4.45755
	AT1G06060	14.0503
	AT1G06070	10.2149
	AT1G06110	7.69865
	AT1G06130	4.082
	AT1G06140	3.28963
	AT1G06148	0.398028
	AT1G06149	0.699243
	AT1G06150	0.699243
	AT1G06170	1.61979
	AT1G06190	1.42451
	AT1G06200	8.56577
	AT1G06210	11.5673
	AT1G06220	5.33349
	AT1G06230	2.45312
	AT1G06240	1.97275
	AT1G06250	29.9648
	AT1G06260	81.8179
	AT1G06265	2672.8
	AT1G06270	1.61609
	AT1G06290	7.11366
	AT1G06310	1.26306
	AT1G06350	15.0959
	AT1G06360	3.33449
	AT1G06370	2.4862
	AT1G06390	4.07464e-05
	AT1G06400	1.36518
	AT1G06410	33.396
	AT1G06420	0.616885
	AT1G06430	13.6975
	AT1G06450	16.25
	AT1G06460	35.7403
	AT1G06470	3.2171
	AT1G06475	3.02856
	AT1G06500	3.21292
	AT1G06510	1.42188
	AT1G06515	1.41204e-05
	AT1G06520	1.77613
	AT1G06530	5.75955
	AT1G06550	7.68611
	AT1G06560	2.51076
	AT1G06570	4.16309
	AT1G06590	3.30217
	AT1G06620	11.1696
	AT1G06640	11.1535
	AT1G06645	2.42837e-91
	AT1G06650	0.0629376
	AT1G06660	4.89508
	AT1G06670	9.80451
	AT1G06680	224.361
	AT1G06690	6.38205
	AT1G06700	141.401
	AT1G06720	5.75256
	AT1G06730	18.1607
	AT1G06740	7.6008
	AT1G06750	0.0242681
	AT1G06760	105.025
	AT1G06770	2.50435
	AT1G06780	0.0024135
	AT1G06790	84.1466
	AT1G06800	207.987
	AT1G06820	2.07894
	AT1G06840	1.34466
	AT1G06850	5.11097
	AT1G06870	1.79012
	AT1G06890	32.2209
	AT1G06900	8.60889
	AT1G06910	2.35824
	AT1G06920	2.01509
	AT1G06923	2.29101
	AT1G06950	2.80368
	AT1G06960	1.60503
	AT1G06970	6.86362
	AT1G06990	39.0438
	AT1G07000	2.81949
	AT1G07010	2.89107
	AT1G07020	7.88948
	AT1G07030	43.3047
	AT1G07040	12.9757
	AT1G07070	43.4556
	AT1G07080	27.3134
	AT1G07110	11.7802
	AT1G07128	111.542
	AT1G07130	67.9999
	AT1G07140	3.13365
	AT1G07150	3.89245
	AT1G07170	13.181
	AT1G07180	6.90989
	AT1G07200	6.19272
	AT1G07210	30.5265
	AT1G07220	4.37464
	AT1G07230	6.87135
	AT1G07240	20.259
	AT1G07250	36.6437
	AT1G07260	17.8158
	AT1G07280	9.40992
	AT1G07300	10.0621
	AT1G07310	3.08163
	AT1G07320	43.6688
	AT1G07340	78.6644
	AT1G07360	32.7522
	AT1G07370	6.85619
	AT1G07380	2.0063
	AT1G07390	0.20172
	AT1G07410	20.0237
	AT1G07420	7.88603
	AT1G07430	0.659508
	AT1G07440	2.55491
	AT1G07450	2.08521
	AT1G07470	3.06633e-12
	AT1G07473	7.65973
	AT1G07476	16.6071
	AT1G07480	400.79
	AT1G07485	26.5226
	AT1G07510	6.05893
	AT1G07520	3.59002
	AT1G07530	9.36983
	AT1G07540	2.53289
	AT1G07570	1.52902
	AT1G07590	7.63551
	AT1G07610	3.00037
	AT1G07615	1.8148
	AT1G07630	0.943259
	AT1G07640	2.63842
	AT1G07645	62.4897
	AT1G07650	3.11248
	AT1G07660	185.079
	AT1G07670	11.1187
	AT1G07700	55.168
	AT1G07705	1.857
	AT1G07710	30.4783
	AT1G07720	6.85511
	AT1G07725	90.4658
	AT1G07730	2.01324
	AT1G07740	0.603386
	AT1G07745	1.49696
	AT1G07750	86.0309
	AT1G07770	43.4035
	AT1G07780	1.22105
	AT1G07790	16.1213
	AT1G07795	12.0906
	AT1G07810	17.5409
	AT1G07820	19.7284
	AT1G07830	12.5041
	AT1G07840	5.90415
	AT1G07850	6.73338
	AT1G07860	384.253
	AT1G07870	9.54389
	AT1G07880	4.87234
	AT1G07890	286.413
	AT1G07901	12.849
	AT1G07910	0.231019
	AT1G07920	138.371
	AT1G07930	23.9933
	AT1G07940	180.83
	AT1G07950	21.0096
	AT1G07960	18.2082
	AT1G07970	3.2373
	AT1G07980	6.0806
	AT1G07990	5.94053
	AT1G08000	9.38976
	AT1G08010	22.5316
	AT1G08030	1.08802
	AT1G08040	11.2964
	AT1G08050	1.35339
	AT1G08060	0.853715
	AT1G08070	9.79621
	AT1G08110	22.9511
	AT1G08125	1.38261
	AT1G08130	9.1067
	AT1G08135	11.7632
	AT1G08150	2.86252
	AT1G08160	7.21372
	AT1G08190	3.84823
	AT1G08200	558.785
	AT1G08210	2.22158
	AT1G08220	2.89187
	AT1G08230	6.28469
	AT1G08250	16.2317
	AT1G08260	2.11924
	AT1G08270	432.768
	AT1G08280	1.31798
	AT1G08300	1.50387
	AT1G08315	109.539
	AT1G08320	1.62292
	AT1G08350	4.63014
	AT1G08360	156.135
	AT1G08370	23.5487
	AT1G08380	100.438
	AT1G08390	21.0819
	AT1G08400	0.845689
	AT1G08410	1.18597
	AT1G08420	17.3102
	AT1G08450	1.22889e-05
	AT1G08460	15.1974
	AT1G08465	7.90224
	AT1G08470	23.4338
	AT1G08480	80.749
	AT1G08490	9.84939
	AT1G08500	2.20349
	AT1G08510	35.8369
	AT1G08520	17.8419
	AT1G08530	4.1552
	AT1G08540	4.42225
	AT1G08550	0.559704
	AT1G08560	30.4938
	AT1G08570	5.56779
	AT1G08580	5.60536
	AT1G08590	8.78089
	AT1G08600	1.22003
	AT1G08610	1.81121
	AT1G08620	3.03072
	AT1G08630	5.74949
	AT1G08640	24.3439
	AT1G08650	15.7843
	AT1G08680	2.54605
	AT1G08700	49.0052
	AT1G08720	1.36617
	AT1G08730	4.29198
	AT1G08750	4.136
	AT1G08760	6.61928
	AT1G08770	16.8566
	AT1G08780	79.2363
	AT1G08800	0.775905
	AT1G08810	11.4325
	AT1G08820	26.3751
	AT1G08830	3.26351
	AT1G08840	0.302385
	AT1G08845	5.72304
	AT1G08860	3.33853
	AT1G08880	10.6596
	AT1G08890	1.1099
	AT1G08910	2.99804
	AT1G08920	7.20039
	AT1G08940	12.4936
	AT1G08960	4.63466
	AT1G08970	4.62926
	AT1G08980	11.6677
	AT1G09000	0.975924
	AT1G09010	11.4479
	AT1G09020	2.32327
	AT1G09040	1.26581
	AT1G09050	0.414643
	AT1G09060	2.67047
	AT1G09070	19.158
	AT1G09080	0.635979
	AT1G09100	15.052
	AT1G09130	17.6421
	AT1G09140	22.8548
	AT1G09150	11.4166
	AT1G09160	7.81016
	AT1G09170	0.8458
	AT1G09195	0.694423
	AT1G09200	31.1625
	AT1G09210	368.625
	AT1G09220	1.64703
	AT1G09230	6.35707
	AT1G09250	22.5682
	AT1G09270	7.23267
	AT1G09280	4.01693
	AT1G09290	29.8137
	AT1G09300	1.44673
	AT1G09310	79.8331
	AT1G09320	3.08258
	AT1G09330	49.4665
	AT1G09340	48.3589
	AT1G09390	2.06974
	AT1G09400	9.88341
	AT1G09415	4.8193
	AT1G09420	0.358355
	AT1G09421	15.7772
	AT1G09430	16.2377
	AT1G09440	1.46643
	AT1G09450	1.80491
	AT1G09460	10.9984
	AT1G09470	7.47459
	AT1G09480	1.21404e-10
	AT1G09486	4.21645e-10
	AT1G09490	3.30667
	AT1G09520	10.0233
	AT1G09530	1.01432
	AT1G09560	35.2698
	AT1G09570	8.95656
	AT1G09575	12.9985
	AT1G09580	59.9553
	AT1G09590	229.624
	AT1G09620	6.86352
	AT1G09630	4.38503
	AT1G09640	54.375
	AT1G09645	4.17154
	AT1G09650	3.3432
	AT1G09660	9.76416
	AT1G09690	127.731
	AT1G09700	3.78481
	AT1G09710	0.50063
	AT1G09720	0.69857
	AT1G09730	2.89042
	AT1G09750	67.2299
	AT1G09760	32.2799
	AT1G09770	15.2374
	AT1G09780	35.2156
	AT1G09790	56.5061
	AT1G09795	16.7543
	AT1G09800	6.06632
	AT1G09810	5.7667
	AT1G09815	19.2106
	AT1G09830	1.84691
	AT1G09840	4.02056
	AT1G09850	26.3113
	AT1G09870	15.7859
	AT1G09880	2.3315
	AT1G09890	1.15137
	AT1G09910	17.3489
	AT1G09920	9.29855
	AT1G09930	8.0331
	AT1G09940	10.933
	AT1G09960	3.3998
	AT1G09970	5.05827
	AT1G09980	2.87091
	AT1G10000	10.4985
	AT1G10020	8.64362
	AT1G10030	40.5574
	AT1G10050	12.019
	AT1G10060	25.952
	AT1G10070	7.9687
	AT1G10090	3.87431
	AT1G10110	1.22708
	AT1G10120	10.4266
	AT1G10130	3.79136
	AT1G10140	2.25023
	AT1G10150	12.6818
	AT1G10155	11.8019
	AT1G10160	8.52034
	AT1G10170	0.777435
	AT1G10180	13.1527
	AT1G10200	8.48568
	AT1G10210	0.634799
	AT1G10230	27.6614
	AT1G10240	2.00505
	AT1G10260	7.33158
	AT1G10270	3.22126
	AT1G10280	9.08258
	AT1G10290	3.71065
	AT1G10310	17.8207
	AT1G10320	0.943897
	AT1G10350	3.8178
	AT1G10360	11.9037
	AT1G10370	61.3709
	AT1G10380	6.83436
	AT1G10385	3.01758
	AT1G10390	1.21472
	AT1G10410	22.8392
	AT1G10430	50.7299
	AT1G10450	0.404715
	AT1G10460	6.34477
	AT1G10470	6.48221
	AT1G10490	214.31
	AT1G10500	6.04369
	AT1G10510	2.55103
	AT1G10520	1.6663
	AT1G10522	2.14175
	AT1G10540	6.00893
	AT1G10570	1.97335
	AT1G10580	2.85158
	AT1G10590	2.28263
	AT1G10600	2.22411
	AT1G10610	10.2478
	AT1G10630	110.922
	AT1G10640	9.09993
	AT1G10650	7.75655
	AT1G10657	0.472656
	AT1G10660	7.53386
	AT1G10670	0.0133445
	AT1G10682	4.32262
	AT1G10690	3.94028
	AT1G10700	10.3342
	AT1G10720	10.3904
	AT1G10740	0.000167179
	AT1G10747	18.0348
	AT1G10750	0.706172
	AT1G10760	3.8885
	AT1G10770	136.322
	AT1G10780	6.70415
	AT1G10810	5.49142
	AT1G10820	2.51819
	AT1G10830	13.3204
	AT1G10840	20.1059
	AT1G10850	2.83183
	AT1G10865	37.3233
	AT1G10870	2.7366
	AT1G10880	0.958726
	AT1G10890	1.66188
	AT1G10900	1.99842
	AT1G10910	6.52007
	AT1G10920	0.916948
	AT1G10930	0.508857
	AT1G10940	57.2433
	AT1G10950	30.7302
	AT1G10960	281.361
	AT1G10970	10.4296
	AT1G10980	4.524
	AT1G11000	2.12051
	AT1G11020	3.53159
	AT1G11055	1098.44
	AT1G11060	4.60055
	AT1G11070	13.6297
	AT1G11080	17.8296
	AT1G11090	1.37617
	AT1G11100	1.91257e-12
	AT1G11130	34.1699
	AT1G11150	2.3595
	AT1G11170	0.340937
	AT1G11175	12.9269
	AT1G11190	9.8147
	AT1G11200	5.02775
	AT1G11220	1.23803
	AT1G11240	1.26125
	AT1G11260	18.0898
	AT1G11265	0.183844
	AT1G11270	1.38095
	AT1G11280	0.926584
	AT1G11300	0.385568
	AT1G11310	6.90375
	AT1G11330	1.16668
	AT1G11350	0.743258
	AT1G11360	0.933701
	AT1G11380	2.72148
	AT1G11390	6.67998
	AT1G11400	7.41238
	AT1G11410	3.22361
	AT1G11420	0.927835
	AT1G11430	105.659
	AT1G11440	4.46416
	AT1G11475	8.69309
	AT1G11480	6.72865
	AT1G11530	3.36822
	AT1G11545	1.88117
	AT1G11560	1.58165
	AT1G11570	13.8085
	AT1G11580	0.818411
	AT1G11592	10.9905
	AT1G11600	5.144
	AT1G11620	2.2446
	AT1G11650	16.4035
	AT1G11660	15.0996
	AT1G11670	2.2629
	AT1G11680	31.093
	AT1G11700	15.2969
	AT1G11720	0.675902
	AT1G11740	2.35079
	AT1G11750	4423.54
	AT1G11755	17.7004
	AT1G11760	19.3556
	AT1G11765	22.2925
	AT1G11770	10.2813
	AT1G11780	670.763
	AT1G11790	3.28386
	AT1G11800	2.32577
	AT1G11820	8.29361
	AT1G11840	189.18
	AT1G11850	4.41845
	AT1G11860	60.6155
	AT1G11870	1.95932
	AT1G11880	1.48624
	AT1G11890	23.1467
	AT1G11900	5.0293
	AT1G11905	13.6823
	AT1G11910	34.2314
	AT1G11925	2.70306
	AT1G11930	4.81343
	AT1G11940	5.77984
	AT1G11950	0.749723
	AT1G11960	3.01877
	AT1G11990	1.23184
	AT1G12000	24.9577
	AT1G12010	5.90707e-93
	AT1G12020	8.28156
	AT1G12050	10.4755
	AT1G12060	8.97551
	AT1G12070	398.108
	AT1G12080	35.4256
	AT1G12090	129.721
	AT1G12110	2.90892
	AT1G12120	12.4348
	AT1G12140	139.37
	AT1G12150	64.6742
	AT1G12200	1.60633
	AT1G12210	27.5113
	AT1G12230	49.5506
	AT1G12240	37.85
	AT1G12250	13.2221
	AT1G12260	5.18067
	AT1G12270	7.92162
	AT1G12280	0.819375
	AT1G12310	145.932
	AT1G12320	1.5759
	AT1G12330	4.73348
	AT1G12340	0.000152307
	AT1G12350	8.86106
	AT1G12360	48.474
	AT1G12380	1.68622
	AT1G12390	15.2806
	AT1G12400	49.4111
	AT1G12410	5.96371
	AT1G12420	1.2026
	AT1G12430	0.545088
	AT1G12440	48.6404
	AT1G12450	23.94
	AT1G12460	4.28032
	AT1G12470	17.717
	AT1G12480	44.8643
	AT1G12500	7.92361
	AT1G12520	4.26635
	AT1G12530	8.88946
	AT1G12550	3.28679
	AT1G12570	9.9611
	AT1G12580	22.5768
	AT1G12600	18.2597
	AT1G12640	11.7165
	AT1G12650	3.83523
	AT1G12680	3.20299
	AT1G12730	0.562951
	AT1G12750	3.94111
	AT1G12760	37.5785
	AT1G12770	5.17236
	AT1G12780	45.1914
	AT1G12790	9.50893
	AT1G12800	11.0941
	AT1G12810	27.4132
	AT1G12820	12.9721
	AT1G12830	7.33971
	AT1G12840	104.133
	AT1G12845	7.64634
	AT1G12850	33.9039
	AT1G12860	3.35978
	AT1G12880	6.24608
	AT1G12900	23.0103
	AT1G12910	18.2502
	AT1G12920	12.0091
	AT1G12930	3.38415
	AT1G12940	1.59319
	AT1G12970	9.62618
	AT1G12990	17.132
	AT1G13000	14.8162
	AT1G13020	11.2487
	AT1G13050	4.67708
	AT1G13060	86.3068
	AT1G13090	13.0889
	AT1G13110	0.771294
	AT1G13120	4.36677
	AT1G13130	8.65976
	AT1G13140	133.297
	AT1G13150	31.8736
	AT1G13160	24.0712
	AT1G13170	2.2011
	AT1G13180	8.39942
	AT1G13190	3.50112
	AT1G13195	1.53131
	AT1G13210	1.72745
	AT1G13220	1.08283
	AT1G13245	4.84566
	AT1G13250	2.17314
	AT1G13260	1.77684
	AT1G13270	0.868761
	AT1G13280	6.55393
	AT1G13320	43.1403
	AT1G13330	2.30133
	AT1G13350	1.90454
	AT1G13360	15.4096
	AT1G13380	11.1047
	AT1G13420	4.82391
	AT1G13440	125.599
	AT1G13448	624.674
	AT1G13450	7.61808
	AT1G13460	0.842983
	AT1G13560	10.1676
	AT1G13570	6.31454
	AT1G13640	11.8191
	AT1G13700	41.8791
	AT1G13730	3.21945
	AT1G13740	29.4415
	AT1G13770	1.61035
	AT1G13780	1.08623
	AT1G13790	3.6267
	AT1G13810	4.10663
	AT1G13860	3.3966
	AT1G13870	6.62722
	AT1G13880	8.53997
	AT1G13890	13.2472
	AT1G13900	9.57529
	AT1G13920	16.8877
	AT1G13930	41.8779
	AT1G13940	0.476756
	AT1G13950	12.9311
	AT1G13960	2.16539
	AT1G13970	26.1473
	AT1G13980	2.28891
	AT1G13990	1.24971
	AT1G14000	18.113
	AT1G14010	18.7482
	AT1G14020	32.7727
	AT1G14030	2.53039
	AT1G14040	6.90256
	AT1G14060	11.0695
	AT1G14070	10.6659
	AT1G14100	1.08516
	AT1G14110	2.37188
	AT1G14130	3.40894
	AT1G14140	15.2354
	AT1G14170	0.46949
	AT1G14180	0.691375
	AT1G14182	10.4481
	AT1G14200	3.833
	AT1G14210	9.84555
	AT1G14230	10.3094
	AT1G14240	0.300514
	AT1G14250	2.90819e-63
	AT1G14260	1.79545
	AT1G14270	3.17758
	AT1G14280	3.19147
	AT1G14290	18.7505
	AT1G14300	6.94432
	AT1G14310	13.7375
	AT1G14320	394.031
	AT1G14330	0.989348
	AT1G14340	2.84857
	AT1G14345	5.39562
	AT1G14350	2.2748
	AT1G14360	55.3351
	AT1G14370	1.78199
	AT1G14380	4.07275
	AT1G14400	145.869
	AT1G14410	17.0882
	AT1G14420	7.10761
	AT1G14430	1.56751
	AT1G14440	0.40106
	AT1G14450	47.4232
	AT1G14460	1.49461
	AT1G14480	0.855503
	AT1G14490	15.5142
	AT1G14510	45.127
	AT1G14520	1.52283
	AT1G14560	11.9165
	AT1G14570	8.57752
	AT1G14580	3.04322
	AT1G14590	5.63458
	AT1G14610	17.2289
	AT1G14620	12.1231
	AT1G14640	4.47544e-38
	AT1G14650	0.249
	AT1G14670	56.5166
	AT1G14685	4.14025
	AT1G14687	7.66603
	AT1G14688	2.12672
	AT1G14690	1.27781
	AT1G14700	2.32582
	AT1G14710	11.2418
	AT1G14720	3.87913
	AT1G14740	2.18099
	AT1G14750	6.20963
	AT1G14755	1.98964
	AT1G14760	1.65425
	AT1G14770	7.94401
	AT1G14780	1.68899
	AT1G14790	1.76216
	AT1G14800	1.92934
	AT1G14810	11.908
	AT1G14820	16.2576
	AT1G14830	18.9726
	AT1G14840	2.02689
	AT1G14850	1.18826
	AT1G14890	99.2099
	AT1G14900	66.0999
	AT1G14910	7.13133
	AT1G14920	17.5284
	AT1G14970	2.4904
	AT1G14980	39.7966
	AT1G14990	20.6022
	AT1G15000	15.7569
	AT1G15002	9.93252
	AT1G15010	38.766
	AT1G15020	8.25238
	AT1G15030	28.1844
	AT1G15040	38.312
	AT1G15060	6.79109
	AT1G15080	1.96374
	AT1G15100	91.039
	AT1G15110	1.60691
	AT1G15120	57.5851
	AT1G15130	35.6626
	AT1G15140	104.255
	AT1G15150	1.20233
	AT1G15160	20.1579
	AT1G15170	11.131
	AT1G15175	30.2342
	AT1G15180	2.99371e-12
	AT1G15190	48.0775
	AT1G15200	1.94327
	AT1G15215	4.33772
	AT1G15220	1.68295
	AT1G15230	6.90961
	AT1G15240	3.71843
	AT1G15250	67.8668
	AT1G15260	104.663
	AT1G15270	29.8804
	AT1G15280	1.71349
	AT1G15290	8.31899
	AT1G15300	1.68743
	AT1G15310	3.04631
	AT1G15340	29.4909
	AT1G15350	7.68808
	AT1G15360	60.5489
	AT1G15370	36.6085
	AT1G15380	0.570502
	AT1G15390	9.00453
	AT1G15400	2.5436
	AT1G15405	24.3941
	AT1G15410	355.225
	AT1G15415	130.492
	AT1G15420	7.10897
	AT1G15430	23.1711
	AT1G15440	2.45831
	AT1G15460	47.3815
	AT1G15470	12.0213
	AT1G15480	3.42768
	AT1G15490	3.02054
	AT1G15500	4.86815
	AT1G15510	0.948194
	AT1G15520	26.8024
	AT1G15570	4.85777
	AT1G15580	4.84057
	AT1G15660	4.44784
	AT1G15670	7.86507
	AT1G15690	289.115
	AT1G15700	1.94989
	AT1G15710	15.6654
	AT1G15730	2.49246
	AT1G15740	9.24913
	AT1G15750	4.87906
	AT1G15772	11.124
	AT1G15780	5.67755
	AT1G15790	10.8983
	AT1G15810	3.09465
	AT1G15820	442.151
	AT1G15860	0.140482
	AT1G15870	1.80945
	AT1G15880	62.6554
	AT1G15920	10.8836
	AT1G15930	223.682
	AT1G15940	4.57358
	AT1G15950	14.8312
	AT1G15960	739.92
	AT1G15970	1.43385
	AT1G15980	27.0776
	AT1G15990	0.871226
	AT1G16000	57.6616
	AT1G16010	3.26577
	AT1G16020	1.18515
	AT1G16030	1.3225
	AT1G16040	28.9223
	AT1G16060	13.3458
	AT1G16070	1.16398
	AT1G16080	9.53704
	AT1G16170	4.73618
	AT1G16180	62.4456
	AT1G16190	26.388
	AT1G16210	9.50585
	AT1G16240	10.1336
	AT1G16260	1.76612
	AT1G16270	3.45719
	AT1G16280	2.79191
	AT1G16290	5.20331
	AT1G16300	14.4732
	AT1G16310	6.31958
	AT1G16320	5.9152
	AT1G16340	11.347
	AT1G16350	11.6909
	AT1G16360	3.24614
	AT1G16400	6.87025
	AT1G16410	4.91307e-11
	AT1G16430	30.3588
	AT1G16440	0.929212
	AT1G16460	4.18796
	AT1G16470	11.3774
	AT1G16490	54.2351
	AT1G16500	24.1478
	AT1G16510	17.6554
	AT1G16515	8.24589
	AT1G16520	9.85789
	AT1G16560	16.592
	AT1G16570	24.3921
	AT1G16590	8.42567
	AT1G16610	38.6611
	AT1G16670	4.29009
	AT1G16680	6.36156
	AT1G16690	6.8495
	AT1G16700	71.7789
	AT1G16705	17.8675
	AT1G16720	15.1837
	AT1G16740	14.5306
	AT1G16750	4.64069
	AT1G16770	2.35954
	AT1G16780	3.33077
	AT1G16790	14.1409
	AT1G16800	1.19171
	AT1G16810	31.1986
	AT1G16820	3.54189
	AT1G16825	10.5291
	AT1G16840	3.47478
	AT1G16858	2.6062
	AT1G16860	2.6062
	AT1G16870	10.5052
	AT1G16880	31.1714
	AT1G16890	54.0209
	AT1G16900	11.2567
	AT1G16916	37.1543
	AT1G16920	10.6438
	AT1G16930	2.3134
	AT1G16960	3.08915
	AT1G16970	3.26138
	AT1G17020	1.19422
	AT1G17030	2.27363
	AT1G17040	1.51178
	AT1G17050	5.42455
	AT1G17070	0.860333
	AT1G17080	41.7763
	AT1G17090	2.84443
	AT1G17100	18.4962
	AT1G17110	1.86005
	AT1G17120	1.73115
	AT1G17130	8.57629
	AT1G17140	1.90475
	AT1G17145	9.4861
	AT1G17160	7.25928
	AT1G17180	1.46035
	AT1G17190	2.28347
	AT1G17200	47.5261
	AT1G17210	5.71298
	AT1G17220	14.5929
	AT1G17230	55.0614
	AT1G17240	3.44806
	AT1G17250	8.07129
	AT1G17255	3.05201
	AT1G17270	2.09171
	AT1G17280	8.686
	AT1G17290	35.3037
	AT1G17330	2.39916
	AT1G17340	7.19666
	AT1G17350	5.72346
	AT1G17360	3.04199
	AT1G17370	44.1891
	AT1G17380	1.0535
	AT1G17390	6.81042e-23
	AT1G17420	2.19738
	AT1G17430	4.0063
	AT1G17440	1.15515
	AT1G17450	3.17299
	AT1G17455	44.5703
	AT1G17460	4.29042
	AT1G17470	12.0351
	AT1G17480	1.62005
	AT1G17490	16.7079
	AT1G17500	0.623711
	AT1G17510	10.5045
	AT1G17520	3.95335
	AT1G17530	4.09598
	AT1G17540	3.47626
	AT1G17550	7.08957
	AT1G17560	36.1646
	AT1G17580	1.47922
	AT1G17590	0.79313
	AT1G17600	4.90243
	AT1G17650	15.0605
	AT1G17680	2.1801
	AT1G17690	4.67014
	AT1G17700	2.53705
	AT1G17710	15.4748
	AT1G17720	6.48488
	AT1G17730	5.97946
	AT1G17744	1.54551
	AT1G17745	11.2458
	AT1G17750	1.9171
	AT1G17760	2.73093
	AT1G17820	0.707897
	AT1G17840	337.341
	AT1G17850	462.282
	AT1G17860	8.87997
	AT1G17880	59.8119
	AT1G17890	7.92108
	AT1G17920	2.08755
	AT1G17930	1.04875
	AT1G17940	1.09301
	AT1G17950	0.984653
	AT1G17970	4.37759
	AT1G17980	1.09824
	AT1G17990	1.69799
	AT1G18000	556.609
	AT1G18010	0.00156112
	AT1G18020	3.85584
	AT1G18030	0.761745
	AT1G18040	4.25349
	AT1G18060	4.95868
	AT1G18070	1.18508
	AT1G18080	110.248
	AT1G18090	4.0787
	AT1G18100	306.697
	AT1G18120	3.64549
	AT1G18150	13.3298
	AT1G18160	1.91458
	AT1G18170	1.94211
	AT1G18180	24.8864
	AT1G18190	2.74659
	AT1G18210	57.5932
	AT1G18250	106.838
	AT1G18260	19.6178
	AT1G18270	3.50822
	AT1G18280	310.302
	AT1G18290	4.47591
	AT1G18330	0.520633
	AT1G18335	16.4883
	AT1G18340	3.69564
	AT1G18360	5.08001
	AT1G18382	28.1594
	AT1G18410	0.436199
	AT1G18415	6.50435
	AT1G18420	7.3779
	AT1G18440	5.89225
	AT1G18450	17.3695
	AT1G18460	0.94332
	AT1G18470	9.80613
	AT1G18480	1.66333
	AT1G18490	2.19843
	AT1G18500	9.10371
	AT1G18520	126.829
	AT1G18540	478.561
	AT1G18550	0.765535
	AT1G18580	1.5389
	AT1G18590	3.11124
	AT1G18600	7.64989
	AT1G18610	1.83556
	AT1G18620	1.23717
	AT1G18640	34.1192
	AT1G18650	11.5106
	AT1G18660	4.41696
	AT1G18670	2.10014
	AT1G18680	3.39099
	AT1G18690	5.96102
	AT1G18700	1.66039
	AT1G18710	22.2717
	AT1G18720	39.2027
	AT1G18730	10.2298
	AT1G18735	15.5677
	AT1G18745	5.18228
	AT1G18750	0.748983
	AT1G18800	11.1357
	AT1G18840	4.99087
	AT1G18850	2.04929
	AT1G18880	6.9111
	AT1G18890	120.651
	AT1G18900	2.35961
	AT1G18960	4.23799
	AT1G18990	9.83537
	AT1G19000	0.00148953
	AT1G19010	0.762331
	AT1G19025	2.6389
	AT1G19030	3.45643
	AT1G19050	7.70098
	AT1G19080	3.17136
	AT1G19100	0.696526
	AT1G19110	19.9082
	AT1G19130	29.7903
	AT1G19140	8.85865
	AT1G19170	3.71158
	AT1G19180	5.7484
	AT1G19210	5.10518
	AT1G19220	2.19852
	AT1G19230	7.64738
	AT1G19240	19.8394
	AT1G19290	2.38847
	AT1G19300	15.6423
	AT1G19310	18.8332
	AT1G19330	17.5409
	AT1G19350	27.851
	AT1G19360	10.2277
	AT1G19370	2.3977
	AT1G19396	8.84142
	AT1G19397	2.19951
	AT1G19400	12.69
	AT1G19420	7.36213
	AT1G19430	3.51177
	AT1G19440	4.16214
	AT1G19450	23.4736
	AT1G19480	2.71274
	AT1G19485	0.39498
	AT1G19490	2.15474
	AT1G19500	2.8419
	AT1G19520	4.54117
	AT1G19550	1.59552e-08
	AT1G19570	111.876
	AT1G19580	9.75124
	AT1G19600	7.51687
	AT1G19620	4.05029
	AT1G19640	2.74367
	AT1G19650	8.05517
	AT1G19660	7.06709
	AT1G19670	28.3029
	AT1G19680	41.8273
	AT1G19690	53.0123
	AT1G19700	0.000315962
	AT1G19710	49.1151
	AT1G19715	38.3469
	AT1G19730	2.91243
	AT1G19740	2.41267
	AT1G19770	10.5877
	AT1G19780	1.57776
	AT1G19790	5.3388
	AT1G19800	0.610808
	AT1G19830	7.30007
	AT1G19835	10.5117
	AT1G19840	12.5525
	AT1G19850	12.5737
	AT1G19860	2.25858
	AT1G19870	4.38756
	AT1G19880	34.2921
	AT1G19890	31.08
	AT1G19910	103.191
	AT1G19920	72.102
	AT1G19940	9.14153
	AT1G19950	2.4207
	AT1G19970	4.4448
	AT1G19980	2.29043
	AT1G19990	3.88554
	AT1G20010	11.405
	AT1G20020	3.40155
	AT1G20030	2.98462
	AT1G20050	31.945
	AT1G20060	2.6504
	AT1G20070	6.33673
	AT1G20080	3.76927
	AT1G20090	14.0624
	AT1G20100	31.063
	AT1G20110	16.6351
	AT1G20120	282.102
	AT1G20130	861.203
	AT1G20132	14.2129
	AT1G20135	7.93851
	AT1G20140	28.9273
	AT1G20150	10.4265
	AT1G20160	0.84997
	AT1G20190	45.5633
	AT1G20200	20.3421
	AT1G20220	59.3977
	AT1G20225	7.47004
	AT1G20260	85.6484
	AT1G20270	1.81486
	AT1G20300	3.31291
	AT1G20330	35.1189
	AT1G20340	129.748
	AT1G20380	0.854719
	AT1G20410	1.96537
	AT1G20430	168.038
	AT1G20440	22.9625
	AT1G20450	60.3648
	AT1G20470	319.425
	AT1G20480	1.52406
	AT1G20490	5.1951
	AT1G20500	9.81891e-90
	AT1G20510	5.26523
	AT1G20520	5.74379
	AT1G20540	19.6493
	AT1G20550	17.3908
	AT1G20560	3.42942
	AT1G20570	2.34217e-64
	AT1G20575	19.1876
	AT1G20580	37.2702
	AT1G20590	0.123633
	AT1G20600	4.34344e-06
	AT1G20610	4.41906
	AT1G20620	22.7709
	AT1G20630	80.9417
	AT1G20640	0.318693
	AT1G20650	3.46707
	AT1G20670	7.21865
	AT1G20680	4.29669
	AT1G20690	52.2166
	AT1G20691	4.02545
	AT1G20693	32.3292
	AT1G20696	7.01858
	AT1G20720	1.23536
	AT1G20760	1.23007
	AT1G20770	13.6722
	AT1G20780	1.0489
	AT1G20790	19.755
	AT1G20795	1.9544
	AT1G20800	4.64845
	AT1G20810	2.80705
	AT1G20816	8.84876
	AT1G20830	7.74695
	AT1G20840	9.61325
	AT1G20850	12.1693
	AT1G20870	8.33791
	AT1G20880	2.55945
	AT1G20890	6.37513
	AT1G20910	2.94764
	AT1G20920	1.27643
	AT1G20930	20.8817
	AT1G20950	14.579
	AT1G20960	30.7418
	AT1G20970	10.0142
	AT1G20980	5.09761
	AT1G21000	1.38618
	AT1G21050	8.12316
	AT1G21060	1.05209
	AT1G21065	33.0554
	AT1G21070	5.64586
	AT1G21080	4.7857
	AT1G21090	25.5408
	AT1G21120	1.68006
	AT1G21130	0.657682
	AT1G21140	48.6669
	AT1G21150	43.3191
	AT1G21160	1.80123
	AT1G21170	18.0072
	AT1G21250	2.71342
	AT1G21260	10.9218
	AT1G21270	0.620554
	AT1G21280	3.26818
	AT1G21290	5.25832
	AT1G21310	0.625035
	AT1G21320	6.10037
	AT1G21326	3.95427e-08
	AT1G21327	16.5016
	AT1G21350	11.1874
	AT1G21370	9.21773
	AT1G21380	8.03721
	AT1G21390	10.587
	AT1G21400	12.1638
	AT1G21410	4.24449
	AT1G21440	28.7898
	AT1G21450	5.6692
	AT1G21460	55.9519
	AT1G21480	5.32565
	AT1G21500	69.6636
	AT1G21540	2.13671
	AT1G21560	3.48568
	AT1G21580	0.615153
	AT1G21590	5.18454
	AT1G21600	1.93848
	AT1G21610	0.977645
	AT1G21620	7.27672
	AT1G21630	8.76858
	AT1G21640	10.0441
	AT1G21650	213.102
	AT1G21660	5.32523
	AT1G21680	7.34487
	AT1G21695	18.6932
	AT1G21700	18.7793
	AT1G21710	6.88542
	AT1G21720	26.388
	AT1G21730	1.92584
	AT1G21740	0.872246
	AT1G21750	125.175
	AT1G21760	29.8893
	AT1G21770	35.6801
	AT1G21780	39.0074
	AT1G21790	4.32335
	AT1G21830	8.60917
	AT1G21840	2.88586
	AT1G21850	7.20827
	AT1G21880	16.1819
	AT1G21900	16.7428
	AT1G21910	1.85477
	AT1G21920	21.4164
	AT1G21930	8.66534
	AT1G21945	1.0873e-07
	AT1G21980	1.33845
	AT1G22000	2.95753
	AT1G22010	13.4645
	AT1G22015	23.839
	AT1G22020	3.21864
	AT1G22030	11.6125
	AT1G22040	1.28566
	AT1G22050	5.02316
	AT1G22060	0.93516
	AT1G22065	1.14955
	AT1G22070	2.98926
	AT1G22090	4.24644
	AT1G22100	8.66975
	AT1G22110	6.61345
	AT1G22130	34.6183
	AT1G22140	56.0147
	AT1G22150	1.12649
	AT1G22170	44.6418
	AT1G22180	1.22353
	AT1G22190	16.5553
	AT1G22200	20.9391
	AT1G22240	1.66527
	AT1G22250	44.728
	AT1G22260	3.14881
	AT1G22270	396.812
	AT1G22275	0.514811
	AT1G22280	0.941325
	AT1G22300	127.247
	AT1G22310	2.30662
	AT1G22330	16.7635
	AT1G22360	0.615076
	AT1G22380	6.85499
	AT1G22400	3.60948
	AT1G22410	83.6503
	AT1G22430	7.08464
	AT1G22450	43.1158
	AT1G22460	1.93852
	AT1G22470	9.18991
	AT1G22510	8.3526
	AT1G22520	57.5898
	AT1G22530	4.07256
	AT1G22540	11.006
	AT1G22550	1.16456
	AT1G22590	1.73876
	AT1G22600	1.93672
	AT1G22610	10.3279
	AT1G22620	4.65733
	AT1G22630	2.03472
	AT1G22640	7.24933
	AT1G22650	3.08412
	AT1G22660	4.12541
	AT1G22690	6.81552
	AT1G22710	35.8635
	AT1G22730	10.0689
	AT1G22740	2.25137
	AT1G22750	14.4506
	AT1G22760	105.081
	AT1G22770	3.20622
	AT1G22780	51.9502
	AT1G22790	2.46145
	AT1G22800	5.74515
	AT1G22840	186.399
	AT1G22850	7.84557
	AT1G22860	1.66223
	AT1G22870	0.814208
	AT1G22880	46.3139
	AT1G22882	1.72724
	AT1G22885	25.0622
	AT1G22890	13.0031
	AT1G22910	16.9485
	AT1G22920	3.2138
	AT1G22930	20.4669
	AT1G22940	1.12078
	AT1G22950	7.99758
	AT1G22970	2.77496
	AT1G22980	4.05906
	AT1G23000	11.1105
	AT1G23010	2.2572
	AT1G23020	1.93712
	AT1G23030	5.92076
	AT1G23040	4.42798
	AT1G23050	37.4336
	AT1G23052	82.9979
	AT1G23060	18.8137
	AT1G23080	2.31672
	AT1G23090	6.47621
	AT1G23100	30.2541
	AT1G23110	3.81654e-11
	AT1G23130	3.89082
	AT1G23140	4.64342
	AT1G23149	22.8948
	AT1G23150	22.8948
	AT1G23170	1.96047
	AT1G23180	1.75898
	AT1G23190	318.96
	AT1G23205	2.8637
	AT1G23220	11.1586
	AT1G23230	5.75982
	AT1G23240	5.2964
	AT1G23250	14.6458
	AT1G23260	18.1788
	AT1G23290	128.365
	AT1G23310	38.1461
	AT1G23330	16.3498
	AT1G23350	12.4098
	AT1G23360	4.61657
	AT1G23380	2.39488
	AT1G23390	21.2718
	AT1G23400	2.03756
	AT1G23410	10.6403
	AT1G23420	2.23512
	AT1G23440	25.8976
	AT1G23460	1.03326
	AT1G23490	91.7474
	AT1G23510	3.62064
	AT1G23520	10.0169
	AT1G23530	1.16766
	AT1G23550	115.054
	AT1G23560	90.2987
	AT1G23570	321.702
	AT1G23580	76.2155
	AT1G23590	1.78033
	AT1G23600	13.8384
	AT1G23610	10.4946
	AT1G23620	2.38021
	AT1G23640	17.1651
	AT1G23660	5.8412e-10
	AT1G23670	34.92
	AT1G23690	4.32127
	AT1G23710	5.13373
	AT1G23730	44.5961
	AT1G23740	12.2269
	AT1G23750	23.8817
	AT1G23760	1.13208
	AT1G23780	14.9913
	AT1G23800	38.1078
	AT1G23820	240.934
	AT1G23850	1.35436
	AT1G23860	17.6315
	AT1G23870	1.29506
	AT1G23880	1.14107
	AT1G23890	17.0263
	AT1G23900	2.83203
	AT1G23940	1.58415
	AT1G23950	16.6208
	AT1G23960	5.81456
	AT1G23965	18.3331
	AT1G23970	0.35751
	AT1G23980	3.97831
	AT1G24020	70.0081
	AT1G24030	36.4367
	AT1G24050	34.7507
	AT1G24068	4.08871
	AT1G24070	25.1037
	AT1G24095	17.0657
	AT1G24100	7.54711
	AT1G24120	17.9657
	AT1G24140	10.2158
	AT1G24150	2.82859
	AT1G24160	0.0865783
	AT1G24170	4.96556
	AT1G24180	96.8698
	AT1G24190	2.70202
	AT1G24240	32.1235
	AT1G24260	248.263
	AT1G24265	0.392267
	AT1G24267	4.56965
	AT1G24280	4.02691
	AT1G24300	2.22927
	AT1G24310	20.3371
	AT1G24320	0.804361
	AT1G24330	10.5302
	AT1G24340	1.6699
	AT1G24350	300.356
	AT1G24360	36.5811
	AT1G24400	257.358
	AT1G24440	3.69236
	AT1G24450	5.57592
	AT1G24460	9.97212
	AT1G24470	33.5927
	AT1G24490	12.734
	AT1G24510	92.3401
	AT1G24520	29.034
	AT1G24530	3.272
	AT1G24560	1.29192
	AT1G24570	1.45212
	AT1G24575	3.46722
	AT1G24600	83.4169
	AT1G24610	472.846
	AT1G24620	10.6619
	AT1G24625	1.72934
	AT1G24706	3.0857
	AT1G24733	9.03772
	AT1G24735	1.90481
	AT1G24764	31.2591
	AT1G24793	0.6837
	AT1G24800	64.561
	AT1G24807	7.94734e-13
	AT1G24822	0.0042546
	AT1G24880	1.84162e-06
	AT1G24881	71.2903
	AT1G24909	0.000374839
	AT1G24938	9.05006e-30
	AT1G24967	9.69409e-58
	AT1G24996	27857.3
	AT1G25054	7.43077
	AT1G25055	126.337
	AT1G25083	0.000164063
	AT1G25097	0.0042546
	AT1G25098	0.0216146
	AT1G25145	2.65769
	AT1G25150	34.2694
	AT1G25155	0.000374839
	AT1G25175	131.587
	AT1G25210	1.607
	AT1G25211	56.6757
	AT1G25220	199.502
	AT1G25230	22.4722
	AT1G25240	8.88011
	AT1G25260	29.6069
	AT1G25275	10.5251
	AT1G25280	12.7997
	AT1G25320	1.61109
	AT1G25330	1.28055
	AT1G25350	9.42001
	AT1G25370	6.39669
	AT1G25375	5.55551
	AT1G25380	12.2236
	AT1G25390	0.563774
	AT1G25420	3.83466
	AT1G25440	10.5976
	AT1G25450	1.15882
	AT1G25470	19.0656
	AT1G25472	17.9073
	AT1G25480	7.00276
	AT1G25490	122.702
	AT1G25510	13.5744
	AT1G25520	3.85104
	AT1G25530	8.25189
	AT1G25540	22.3576
	AT1G25550	36.3824
	AT1G25560	1.28121
	AT1G25580	3.76746
	AT1G25682	4.70141
	AT1G26090	50.9483
	AT1G26100	464.282
	AT1G26110	25.1226
	AT1G26120	5.06921
	AT1G26130	2.31385
	AT1G26150	5.85959
	AT1G26160	1.47657
	AT1G26170	5.06056
	AT1G26190	5.22869
	AT1G26208	180.375
	AT1G26210	57.6039
	AT1G26218	848.14
	AT1G26220	7.95661
	AT1G26230	2.24786
	AT1G26260	1.83315
	AT1G26270	0.980628
	AT1G26300	7.52186
	AT1G26310	1.0797
	AT1G26320	28.6927
	AT1G26330	0.486481
	AT1G26340	1.78185
	AT1G26370	4.66291
	AT1G26390	5.05332e-75
	AT1G26400	11.2703
	AT1G26410	9.98749e-80
	AT1G26450	14.851
	AT1G26460	19.3585
	AT1G26470	30.6816
	AT1G26480	43.4008
	AT1G26510	1.10358e-69
	AT1G26515	1.6298
	AT1G26530	1.0568e-66
	AT1G26540	0.832838
	AT1G26550	34.4302
	AT1G26560	8.70933
	AT1G26570	6.61702
	AT1G26580	4.85764
	AT1G26590	2.02741
	AT1G26610	65.4858
	AT1G26620	1.95688
	AT1G26630	304.847
	AT1G26640	17.1521
	AT1G26650	14.1218
	AT1G26660	8.94899
	AT1G26665	24.2599
	AT1G26670	35.2589
	AT1G26690	5.76335
	AT1G26710	52.3533
	AT1G26720	26.0637
	AT1G26740	56.8893
	AT1G26750	25.6053
	AT1G26770	11.7431
	AT1G26780	12.0303
	AT1G26800	2.59345
	AT1G26810	18.7376
	AT1G26820	1.97597
	AT1G26830	27.9164
	AT1G26850	21.3194
	AT1G26880	21.8691
	AT1G26890	8.32033e-67
	AT1G26900	7.63377
	AT1G26910	39.9351
	AT1G26920	7.03072
	AT1G26930	9.81856
	AT1G26945	9.87308
	AT1G26960	2.54039
	AT1G27000	7.94821
	AT1G27030	11.2266
	AT1G27040	0.605187
	AT1G27045	4.55463
	AT1G27050	5.12456
	AT1G27070	9.73867
	AT1G27090	19.0527
	AT1G27100	8.09364
	AT1G27120	4.89929
	AT1G27130	1.8532
	AT1G27150	3.30686
	AT1G27170	4.11792e-11
	AT1G27180	0.804929
	AT1G27190	8.49624
	AT1G27200	2.23924
	AT1G27210	8.31554
	AT1G27270	4.89566
	AT1G27285	4.47153
	AT1G27290	60.3842
	AT1G27300	5.52666
	AT1G27310	182.207
	AT1G27320	3.04396
	AT1G27330	29.6673
	AT1G27340	4.97022
	AT1G27350	285.809
	AT1G27360	6.57623
	AT1G27370	19.006
	AT1G27380	1.0881
	AT1G27385	9.37039
	AT1G27390	24.3222
	AT1G27400	168.387
	AT1G27410	3.12514
	AT1G27430	3.69719
	AT1G27435	13.2688
	AT1G27440	5.66761
	AT1G27450	0.00238936
	AT1G27460	7.42516
	AT1G27470	2.85518
	AT1G27500	2.08526
	AT1G27510	9.23319
	AT1G27520	1.14774
	AT1G27530	44.5401
	AT1G27540	96.3253
	AT1G27560	2.25433e-05
	AT1G27580	0.00344458
	AT1G27595	0.610653
	AT1G27620	3.20561
	AT1G27630	10.009
	AT1G27650	6.98274
	AT1G27660	1.7668
	AT1G27680	6.56993
	AT1G27690	3.86395
	AT1G27695	4.78487
	AT1G27700	19.946
	AT1G27730	1.86781
	AT1G27750	2.49786
	AT1G27752	1.29426
	AT1G27760	16.4042
	AT1G27770	1.13822
	AT1G27840	0.750246
	AT1G27850	4.17683
	AT1G27860	32.0286
	AT1G27880	2.93651
	AT1G27900	9.23936
	AT1G27910	1.24447
	AT1G27920	6.53177
	AT1G27921	23.1673
	AT1G27930	190.369
	AT1G27950	345.773
	AT1G27960	4.94877
	AT1G27970	101.635
	AT1G27980	1.99061
	AT1G28050	5.65459
	AT1G28060	9.21372
	AT1G28070	4.99541
	AT1G28090	0.35158
	AT1G28100	61.1668
	AT1G28110	128.014
	AT1G28120	57.2739
	AT1G28130	4.78428
	AT1G28140	23.9437
	AT1G28150	7.71893
	AT1G28200	22.1941
	AT1G28210	7.4151
	AT1G28230	2.91602
	AT1G28240	9.35914
	AT1G28250	10.7129
	AT1G28260	1.50641
	AT1G28270	25.849
	AT1G28280	0.991017
	AT1G28290	150.395
	AT1G28305	4.73842
	AT1G28320	2.76312
	AT1G28330	30.3675
	AT1G28335	3.33156
	AT1G28340	22.0161
	AT1G28350	4.95256
	AT1G28360	2.9096
	AT1G28375	7.94906
	AT1G28380	2.73913
	AT1G28390	0.789313
	AT1G28395	1.10947e-12
	AT1G28400	3.74465
	AT1G28410	35.8243
	AT1G28420	1.06259
	AT1G28430	9.23469
	AT1G28440	1.65772
	AT1G28450	1.52536e-46
	AT1G28460	1.39813e-58
	AT1G28470	1.8635
	AT1G28490	10.7055
	AT1G28500	1.51359
	AT1G28510	53.7325
	AT1G28520	9.98435
[truncated: 16,230 more rows]

## Sheet: Data S3
	Data S3. Genes expressed in tapetal cells of anther at stages 8-10 (FPKM>300).
	LOCUS	FPKM
		tap67
	AT1G01100	466.618
	AT1G01170	583.336
	AT1G01620	734.888
	AT1G01840	361.234
	AT1G04270	709.891
	AT1G04630	327.783
	AT1G06265	336.949
	AT1G06680	315.012
	AT1G08200	392.302
	AT1G09590	310.981
	AT1G10960	580.605
	AT1G11055	383.201
	AT1G11750	1510.88
	AT1G13440	324.295
	AT1G13448	928.847
	AT1G14320	537.687
	AT1G15690	400.828
	AT1G15820	1038.61
	AT1G15960	1113.97
	AT1G17840	377.317
	AT1G18000	1005.91
	AT1G18250	338.185
	AT1G18540	721.296
	AT1G22270	313.885
	AT1G23820	305.721
	AT1G24350	387.568
	AT1G24610	517.876
	AT1G24996	28182.8
	AT1G26100	784.083
	AT1G26218	1563.89
	AT1G26630	703.335
	AT1G27950	388.661
	AT1G28290	464.645
	AT1G31330	569.936
	AT1G33730	321.976
	AT1G35545	688.505
	AT1G41880	365.661
	AT1G45165	370.047
	AT1G48760	1049.26
	AT1G51200	373.305
	AT1G51402	2285.57
	AT1G51550	469.54
	AT1G51650	1336.12
	AT1G52618	4716.94
	AT1G53450	829.925
	AT1G54690	386.829
	AT1G61070	1413.43
	AT1G63990	584.091
	AT1G65290	400.248
	AT1G65960	302.612
	AT1G66580	431.471
	AT1G66850	342.717
	AT1G67090	737.316
	AT1G67430	336.084
	AT1G68630	337.387
	AT1G68700	907.629
	AT1G68945	6809.83
	AT1G69620	323.086
	AT1G70340	1266.7
	AT1G71180	449.779
	AT1G72020	408.919
	AT1G72370	817.319
	AT1G72600	9494.78
	AT1G74545	1563.61
	AT1G75050	350.494
	AT1G75950	357.649
	AT1G76150	1974.98
	AT1G76200	302.188
	AT1G77240	338.491
	AT1G78190	365.441
	AT1G78210	456.734
	AT1G78922	3190.29
	AT1G79040	542.221
	AT1G79529	4846.24
	AT1G79710	772.053
	AT1G79840	455.665
	AT2G01340	520.556
	AT2G01400	2354.09
	AT2G04270	568.029
	AT2G04852	511.611
	AT2G11280	795.186
	AT2G13660	965.242
	AT2G15910	319.455
	AT2G18020	434.435
	AT2G19060	2876.54
	AT2G19572	505.753
	AT2G19750	469.273
	AT2G20870	389.376
	AT2G23090	905.505
	AT2G23672	2620.84
	AT2G23940	979.066
	AT2G27710	308.387
	AT2G30570	598.17
	AT2G30615	1178.28
	AT2G30830	483.585
	AT2G30985	681.661
	AT2G31610	1629.19
	AT2G32179	920.161
	AT2G32470	642.947
	AT2G32645	3217.17
	AT2G33815	11314.1
	AT2G34420	557.031
	AT2G34460	1263.23
	AT2G36030	3742.57
	AT2G36620	360.93
	AT2G36830	329.225
	AT2G37120	314.651
	AT2G38540	826.004
	AT2G39460	326.949
	AT2G39740	467.194
	AT2G40060	310.438
	AT2G41120	620.833
	AT2G42540	446.044
	AT2G42680	412.829
	AT2G42790	362.636
	AT2G42940	419.329
	AT2G44140	396.012
	AT2G45820	305.132
	AT2G46000	705.639
	AT2G46210	581.864
	AT2G47115	4371.4
	AT2G47170	308.458
	AT3G02030	387.968
	AT3G02040	4472.32
	AT3G02468	436.347
	AT3G04090	401.889
	AT3G04400	763.771
	AT3G04920	395.574
	AT3G05080	385.702
	AT3G06410	387.657
	AT3G06700	714.425
	AT3G06870	331.386
	AT3G08610	312.763
	AT3G08770	313.331
	AT3G09310	1017.79
	AT3G09390	542.169
	AT3G09500	451.687
	AT3G09860	377.496
	AT3G10630	552.768
	AT3G10860	359.958
	AT3G11120	330.221
	AT3G11510	461.624
	AT3G11570	383.004
	AT3G11591	462.683
	AT3G13061	1116.38
	AT3G13440	367.034
	AT3G13672	1022.01
	AT3G14100	703.508
	AT3G14340	1959.52
	AT3G16130	2583.94
	AT3G16140	450.348
	AT3G16240	442.105
	AT3G16640	436.816
	AT3G17675	313.621
	AT3G18035	368.779
	AT3G19790	967.85
	AT3G20730	378.278
	AT3G22072	795.696
	AT3G22183	1328.69
	AT3G22210	1967.16
	AT3G23390	437.772
	AT3G24830	321.82
	AT3G27415	423.825
	AT3G27750	2162.35
	AT3G31161	323.159
	AT3G42050	302.888
	AT3G47470	534.641
	AT3G48140	394.542
	AT3G49910	304.523
	AT3G50750	307.099
	AT3G51238	2462.87
	AT3G51400	364.045
	AT3G51600	302.648
	AT3G52090	569.413
	AT3G52130	2369.23
	AT3G53420	360.932
	AT3G53430	396.636
	AT3G53740	344.794
	AT3G53870	853.673
	AT3G55520	395.351
	AT3G55840	852.034
	AT3G56340	546.485
	AT3G56470	433.834
	AT3G56800	351.671
	AT3G59540	342.286
	AT3G59980	4907.88
	AT3G62250	320.729
	AT3G63410	384.166
	AT4G01935	720.809
	AT4G02700	806.96
	AT4G02770	340.704
	AT4G02880	1558.84
	AT4G02890	322.723
	AT4G03520	391.856
	AT4G04470	2052.46
	AT4G05050	300.289
	AT4G05320	951.491
	AT4G12800	745.048
	AT4G14090	649.11
	AT4G15550	459.767
	AT4G16400	376.231
	AT4G16720	557.911
	AT4G17098	327.152
	AT4G18730	413.801
	AT4G18770	431.758
	AT4G19620	633.697
	AT4G20150	331.325
	AT4G20360	685.334
	AT4G20420	400.951
	AT4G21105	543.065
	AT4G21280	389.035
	AT4G23400	990.464
	AT4G23530	416.825
	AT4G23680	660.23
	AT4G26230	496.17
	AT4G26288	1624.47
	AT4G26582	303.403
	AT4G27030	464.17
	AT4G28025	370.099
	AT4G29390	1615.61
	AT4G29980	5837.42
	AT4G31985	954.978
	AT4G34850	348.162
	AT4G35100	417.854
	AT4G35420	444.848
	AT4G36720	1407.96
	AT4G36940	718.239
	AT4G37483	957.003
	AT4G38460	501.191
	AT4G38740	396.284
	AT4G40040	430.978
	AT5G01530	553.511
	AT5G01600	684.678
	AT5G02380	322.782
	AT5G02960	1274.8
	AT5G03850	348.104
	AT5G06230	1076.68
	AT5G07550	412.05
	AT5G08290	317.867
	AT5G08400	716.52
	AT5G11740	356.591
	AT5G13560	319.014
	AT5G13700	389.964
	AT5G13770	305.669
	AT5G14550	494.526
	AT5G14570	424.887
	AT5G15200	708.64
	AT5G16940	421.578
	AT5G18380	544.198
	AT5G19500	320.419
	AT5G19510	793.493
	AT5G20240	398.256
	AT5G20290	915.861
	AT5G20740	2639.04
	AT5G21910	1702.54
	AT5G35530	304.255
	AT5G38630	866.996
	AT5G39740	364.57
	AT5G41320	370.098
	AT5G41680	3711.5
	AT5G44540	435.756
	AT5G44562	499.509
	AT5G45030	422.45
	AT5G45475	506.748
	AT5G47700	1418.27
	AT5G47870	423.623
	AT5G48412	1016.94
	AT5G48480	329.305
	AT5G48485	317.709
	AT5G49440	2824.62
	AT5G49640	10024.6
	AT5G51010	1853.82
	AT5G53190	327.175
	AT5G53560	412.187
	AT5G53740	526.851
	AT5G54270	323.743
	AT5G56710	508.787
	AT5G58070	832.746
	AT5G58420	450.431
	AT5G58570	724.027
	AT5G59850	356.428
	AT5G60390	684.156
	AT5G61170	421.919
	AT5G62080	567.192
	AT5G62520	943.581
	AT5G64040	366.457
	AT5G64140	677.18
	AT5G64970	1819.58
	AT5G65220	691.787
	AT5G65520	673.694
	AT5G66558	303.19
	AT5G67488	1087.48

## Sheet: Data S4
	Data S4. Genes expressed in tapetal cells of anther at stages 8-10 (FPKM>300).
	LOCUS	FPKM
		tap8-10
	AT1G01620	469.079
	AT1G02780	355.263
	AT1G04270	709.513
	AT1G06265	2672.8
	AT1G07480	400.79
	AT1G07860	384.253
	AT1G08200	558.785
	AT1G08270	432.768
	AT1G09210	368.625
	AT1G11055	1098.44
	AT1G11750	4423.54
	AT1G11780	670.763
	AT1G12070	398.108
	AT1G13448	624.674
	AT1G14320	394.031
	AT1G15410	355.225
	AT1G15820	442.151
	AT1G15960	739.92
	AT1G17840	337.341
	AT1G17850	462.282
	AT1G18000	556.609
	AT1G18100	306.697
	AT1G18280	310.302
	AT1G18540	478.561
	AT1G20130	861.203
	AT1G20470	319.425
	AT1G22270	396.812
	AT1G23190	318.96
	AT1G23570	321.702
	AT1G24350	300.356
	AT1G24610	472.846
	AT1G24996	27857.3
	AT1G26100	464.282
	AT1G26218	848.14
	AT1G26630	304.847
	AT1G27950	345.773
	AT1G30010	403.95
	AT1G30020	343.606
	AT1G33730	562.523
	AT1G35490	518.426
	AT1G35545	886.205
	AT1G45165	313.776
	AT1G48760	611.965
	AT1G49400	317.604
	AT1G51402	1611.7
	AT1G51550	656.855
	AT1G51650	918.547
	AT1G52618	727.247
	AT1G53450	781.215
	AT1G56330	396.779
	AT1G61070	405.815
	AT1G61563	324.6
	AT1G63990	410.261
	AT1G64560	355.894
	AT1G65960	1552.38
	AT1G66850	353.525
	AT1G67090	399.981
	AT1G67990	433.114
	AT1G68700	1118.8
	AT1G68875	437.999
	AT1G68945	1564
	AT1G69572	304.54
	AT1G70340	861.198
	AT1G71880	540.058
	AT1G72020	399.361
	AT1G72370	499.925
	AT1G72600	7185.05
	AT1G73220	373.908
	AT1G74545	6517.62
	AT1G75910	946.211
	AT1G75940	447.798
	AT1G75950	313.771
	AT1G76150	1425.25
	AT1G76200	341.207
	AT1G77240	442.928
	AT1G78190	412.196
	AT1G78922	2491.07
	AT1G79040	304.427
	AT1G79529	4117.17
	AT1G79710	375.159
	AT1G79790	982.866
	AT1G79840	350.57
	AT2G01400	1474.5
	AT2G02730	384.704
	AT2G04270	703.447
	AT2G04852	528.485
	AT2G07560	320.707
	AT2G11280	1330.15
	AT2G13660	759.798
	AT2G15910	395.613
	AT2G17800	408.019
	AT2G18020	321.017
	AT2G19060	422.194
	AT2G19340	3325.45
	AT2G19572	792.626
	AT2G19750	405.516
	AT2G20870	379.357
	AT2G21895	598.158
	AT2G22810	680.72
	AT2G23090	363.227
	AT2G23510	532.498
	AT2G23672	1049
	AT2G28680	375.531
	AT2G30570	364.207
	AT2G30615	1055.04
	AT2G30830	322.695
	AT2G31610	1451.8
	AT2G32179	767.339
	AT2G32470	414.334
	AT2G32645	1674.04
	AT2G32885	665.415
	AT2G33690	563.358
	AT2G33815	4194.4
	AT2G33845	306.665
	AT2G34420	470.635
	AT2G34460	852.11
	AT2G35410	465.271
	AT2G36030	757.76
	AT2G36620	305.33
	AT2G36880	365.065
	AT2G38540	612.732
	AT2G39740	530.16
	AT2G40008	400.003
	AT2G40060	340.052
	AT2G41120	504.374
	AT2G41905	1621
	AT2G42540	515.651
	AT2G42680	332.381
	AT2G42790	373.003
	AT2G42940	467.209
	AT2G46000	533.123
	AT2G46210	992.167
	AT2G46505	452.784
	AT2G47050	302.635
	AT2G47115	4088.66
	AT3G01270	473.079
	AT3G01360	431.315
	AT3G02030	632.828
	AT3G02040	4802.54
	AT3G02468	749.313
	AT3G04120	401.864
	AT3G05932	606.537
	AT3G06410	481.011
	AT3G06700	586.341
	AT3G07850	339.228
	AT3G08610	464.512
	AT3G09310	1652.93
	AT3G09390	794.553
	AT3G10630	413.128
	AT3G11570	383.223
	AT3G11591	519.298
	AT3G13061	2969.85
	AT3G13400	380.889
	AT3G13440	437.572
	AT3G13672	844.121
	AT3G14040	423.364
	AT3G14100	465.959
	AT3G14340	2096.71
	AT3G15400	523.414
	AT3G16130	2211.04
	AT3G16140	300.519
	AT3G16640	321.485
	AT3G18035	435.96
	AT3G18360	324.562
	AT3G19790	994.197
	AT3G19930	1206.33
	AT3G20730	452.06
	AT3G22072	632.735
	AT3G22210	1569.55
	AT3G27415	5464.23
	AT3G27750	3624.62
	AT3G28610	322.773
	AT3G28790	1054.2
	AT3G28830	1425.83
	AT3G28980	547.615
	AT3G47470	338.89
	AT3G50820	321.615
	AT3G51238	1688.42
	AT3G51400	408.875
	AT3G51590	393.245
	AT3G52090	466.065
	AT3G53870	490.785
	AT3G53890	486.837
	AT3G55520	316.747
	AT3G55840	308.53
	AT3G56340	425.623
	AT3G59310	559.365
	AT3G59980	5334.96
	AT3G60540	358.651
	AT3G62250	358.971
	AT4G01935	463.545
	AT4G02700	874.569
	AT4G02880	1332.92
	AT4G04077	433.746
	AT4G04470	4631.85
	AT4G04925	429.732
	AT4G05050	323.555
	AT4G05320	467.967
	AT4G08670	639.146
	AT4G10040	436.014
	AT4G10260	363.502
	AT4G11660	325.551
	AT4G12800	499.594
	AT4G13560	947.054
	AT4G14090	346.492
	AT4G16720	442.612
	AT4G17098	348.96
	AT4G18770	310.472
	AT4G19620	1564.84
	AT4G21105	449.539
	AT4G23400	459.068
	AT4G23530	374.835
	AT4G23970	484.641
	AT4G25590	315.602
	AT4G25950	332.173
	AT4G26230	358.969
	AT4G26288	1375.15
	AT4G26582	466.181
	AT4G27030	391.149
	AT4G28040	545.466
	AT4G29390	771.455
	AT4G29980	450.797
	AT4G31985	496.102
	AT4G33355	312.956
	AT4G34750	759.358
	AT4G36720	877.393
	AT4G36940	491.197
	AT4G37410	2428.69
	AT4G37483	633.666
	AT4G38740	571.008
	AT5G01410	420.44
	AT5G01530	415.762
	AT5G01600	548.227
	AT5G02570	337.762
	AT5G02960	559.479
	AT5G06230	756.544
	AT5G07530	470.073
	AT5G07550	1371.98
	AT5G07560	1636.97
	AT5G08400	389.178
	AT5G08540	487.821
	AT5G08680	399.883
	AT5G13640	509.865
	AT5G14550	309.57
	AT5G14570	647.019
	AT5G15200	600.408
	AT5G16940	366.679
	AT5G17340	322.627
	AT5G18260	309.108
	AT5G18380	304.463
	AT5G19500	1508.06
	AT5G19510	502.563
	AT5G19760	310.042
	AT5G20290	580.981
	AT5G20740	1961.09
	AT5G21910	1525.13
	AT5G38630	2253.73
	AT5G41320	485.902
	AT5G41680	2582.11
	AT5G43460	303.247
	AT5G47030	306.336
	AT5G47700	1185.06
	AT5G48210	332.059
	AT5G48412	857.467
	AT5G49440	1984.9
	AT5G49640	7315.36
	AT5G51010	1794.39
	AT5G53560	348.166
	AT5G53740	752.495
	AT5G53820	878.652
	AT5G56710	370.414
	AT5G57250	464.346
	AT5G58070	1414.82
	AT5G58420	495.569
	AT5G58570	385.389
	AT5G60390	394.12
	AT5G62520	2096.84
	AT5G64140	446.713
	AT5G64970	1912.47
	AT5G65220	393.005
	AT5G65520	669.987
	AT5G66140	672.443
	AT5G67488	625.685

## Sheet: Data S5
	Data S5. 1289 differentially expressed genes in dyt1 tapetum.
	LOCUS	dyt1		tdf1		ams		ms188		FPKM
		log2(fold change)	q value	log2(fold change)	q value	log2(fold change)	q value	log2(fold change)	q value	tap67	tap8-10
	AT1G01150	-1.88682	0.0012083	-1.50987	0.140216	-1.95333	0.00280692	-0.642451	0.48761	12.6943	47.1743
	AT1G01280	-5.92203	0	-6.16271	0	-6.06037	0	-6.53815	0	24.1025	4.62874
	AT1G01310	-2.97689	0	-3.29784	0	-1.93954	0.123467	-2.69831	0	13.8869	34.4064
	AT1G01350	-1.50162	0.00373202	-1.67195	0.00356328	-1.49583	0.0379971	-0.30486	0.580901	2.5004	6.19213
	AT1G01460	-1.37663	0.0335239	-1.68705	0.0260161	-0.105658	0.642566	-1.66899	0.0140958	0	3.2286
	AT1G01780	-1.04637	0.021273	-1.11404	0.00978913	-0.76669	0.157445	-0.899955	0.0169863	3.06294	103.625
	AT1G01980	-3.06464	0.00631262	-3.27123	0.00978913	-1.52569	0.543348	-3.34954	0	0	7.20688
	AT1G02040	-4.7025	0	-4.76929	0	-4.54338	0	-4.04956	0.0140958	0	16.0892
	AT1G02050	-3.09435	0	-3.14954	0.00356328	-3.21509	0.00104876	-3.24506	0.00255776	292.809	32.6261
	AT1G02430	-1.31825	0.00243569	-1.79001	0.0721971	0.231206	0.419952	-0.672773	0.246412	26.3839	20.8586
	AT1G02470	-1.61805	0.0012083	-1.33116	0.042988	-2.06873	0.123467	-1.53981	0.0077517	8.72544	0
	AT1G02510	-1.87658	0.0113722	-2.46367	0.042988	-1.30661	0.0125082	-2.4786	0.0109557	6.51839	2.31495
	AT1G02520	-2.45231	0.00373202	-2.30858	0.00978913	-2.88938	0.00280692	-2.08915	0.0227213	0.536248	2.67873
	AT1G02640	-1.12049	0.0146053	-0.642211	0.195635	-0.719402	0.199149	0.872428	0.0281391	14.5719	5.86314
	AT1G02790	-4.13623	0	-4.20949	0	-4.10533	0	-3.46583	0.0129153	27.5738	292.767
	AT1G02813	-4.5031	0	-4.68155	0.00706349	-4.64246	0.000583556	-4.75471	0.00255776	5.00533	36.1415
	AT1G03050	-4.76825	0	-4.952	0.00126453	-3.65202	0.00280692	-4.6742	0.0109557	0	15.0377
	AT1G03620	-3.58391	0	-2.99987	0	-3.29397	0	-2.61884	0	4.16868	14.6382
	AT1G03700	-2.14226	0.0113722	-1.74616	0.042988	2.25468	0.00280692	0.658202	0.121809	42.75	4.32362
	AT1G04090	-2.0261	0	-2.31575	0.015788	-2.22291	0.00104876	-0.930748	0.48761	0.462875	6.38554
	AT1G04450	-4.15563	0	-4.34766	0	-4.39841	0	-3.61276	0.0169863	14.7674	44.2622
	AT1G04470	-3.59096	0	-4.19216	0	-3.52984	0.00193846	-3.1922	0	0	2.36585
	AT1G04540	-1.55391	0.049748	-2.04102	0.0213889	-0.496322	0.642566	-2.05605	0.0077517	7.36249	19.6262
	AT1G04580	-1.83866	0.00243569	-1.32972	0.0118527	-1.50472	0.0265987	-0.690065	0.376335	1.05475	2.25827
	AT1G04620	-1.11294	0.049748	-0.12785	0.495883	0.898739	0.38288	0.21368	0.48761	2.1701	1.391
	AT1G04645	-2.17076	0.000804473	-1.20079	0.0560352	-2.50266	0	1.37304	0.0077517	81.5823	0
	AT1G04670	-6.1748	0	-6.17963	0	-6.10381	0	-4.55861	0.0227213	1.57783	20.296
	AT1G04920	-1.7218	0.0012083	-1.32289	0.015788	-1.29432	0.0179611	-1.74136	0.0227213	2.32468	20.1424
	AT1G04980	-1.33018	0.00243569	-1.01272	0.0213889	-0.95324	0.157445	-0.652915	0.121809	10.3148	11.484
	AT1G05290	-6.40022	0	-5.23151	0	-4.33605	0	-1.96836	0.0768477	0	39.7921
	AT1G05577	-4.86055	0	-4.95542	0	-4.1784	0	-3.68274	0.0169863	2.40968	7.83435
	AT1G05580	-1.71204	0.049748	-2.20119	0.018627	-1.06037	0.199149	-1.73549	0.0169863	0	2.0437
	AT1G06170	-1.90084	0.0012083	-1.04549	0.140216	-1.60224	0.00104876	0.292379	0.48761	3.71569	1.61979
	AT1G06250	-4.66444	0	-3.09642	0.015788	-4.42474	0	0.298389	0.48761	23.9833	29.9648
	AT1G06260	-4.88161	0	-3.66777	0.00507486	-5.01938	0	-2.69917	0.0227213	15.1996	81.8179
	AT1G06520	-1.36186	0.021273	0.20919	0.467476	-0.96712	0.199149	-0.291676	0.580901	10.4409	1.77613
	AT1G06970	-1.84839	0.000298144	-1.70311	0.0213889	-0.805552	0.199149	-1.68499	0.0077517	10.4112	6.86362
	AT1G06990	-6.72674	0	-5.01682	0.00706349	-6.90668	0	-2.74029	0.0227213	7.2555	39.0438
	AT1G07050	-3.04925	0.021273	-0.112054	0.495883	1.67692	0.38288	-0.0569014	0.587744	7.0179	0
	AT1G07340	-3.87392	0	-2.3372	0.0213889	-4.32992	0	-0.831553	0.121809	24.4325	78.6644
	AT1G07410	-1.42929	0.0113722	-1.50464	0.0317967	-1.42	0.00535663	-0.964329	0.0457985	0	20.0237
	AT1G07476	-2.16549	0	-3.18922	0.018627	-1.49581	0.123467	-3.22613	0.0227213	2.70379	16.6071
	AT1G07540	-3.41128	0	-3.54555	0.00237213	-2.92759	0	-3.11642	0.0140958	0	2.53289
	AT1G07645	-4.23242	0	-3.94182	0.00126453	-3.14918	0.00835407	-3.35028	0.0109557	5.12902	62.4897
	AT1G07795	-5.56417	0	-4.64734	0.00126453	-5.48887	0	-1.33027	0.121809	9.13687	12.0906
	AT1G07850	-1.79696	0.00631262	-1.72525	0.042988	-1.13271	0.483324	-1.62818	0.0140958	0	6.73338
	AT1G08150	-4.08479	0	-4.83768	0	-2.79778	0.0265987	-4.08446	0	0	2.86252
	AT1G08630	-1.50415	0.000804473	-1.46567	0.0317967	-1.08086	0.0379971	-0.520882	0.121809	2.87662	5.74949
	AT1G08650	-1.05221	0.00631262	-0.815919	0.015788	-0.792552	0.0379971	-0.556224	0.246412	5.02266	15.7843
	AT1G08670	-3.5676	0	-4.53412	0.00507486	-4.0471	0	-3.15873	0.0281391	5.09038	0
	AT1G08730	-2.51374	0	-2.97171	0.00237213	-2.45438	0.00321654	-2.25533	0.0129153	0.369923	4.29198
	AT1G09260	-1.74694	0	-1.48627	0.042988	-2.92367	0.0577326	0.646899	0.121809	6.38418	0
	AT1G09790	-2.46133	0	-1.29701	0.042988	-1.42543	0.00835407	-1.60671	0.0169863	8.89255	56.5061
	AT1G09880	-1.29504	0.00373202	-2.22903	0.0213889	-2.63804	0.00321654	-1.79175	0.00255776	4.23924	2.3315
	AT1G10070	-1.91912	0.000804473	-1.44955	0.0260161	-0.959812	0.0179611	-1.80638	0	8.08412	7.9687
	AT1G10385	-2.54118	0	-2.68247	0.00507486	-2.62748	0	-1.23436	0.0281391	0	3.01758
	AT1G10770	-5.55309	0	-4.61538	0	-2.97432	0.00835407	-3.29594	0	5.17823	136.322
	AT1G10890	-2.09677	0.0012083	-2.24159	0.00978913	-2.09665	0.00321654	-0.745555	0.0768477	3.54648	1.66188
	AT1G11040	-5.13134	0	-5.11777	0	-3.37553	0.00408489	-4.7761	0.0140958	12.1731	0
	AT1G11070	-2.48207	0.00243569	0.177496	0.467476	-2.4857	0.00535663	-2.43953	0.0077517	0	13.6297
	AT1G11190	-1.01585	0.0146053	-1.21894	0.195635	-0.162549	0.642566	-0.523	0.554293	2.3729	9.8147
	AT1G11570	-1.069	0.021273	-1.42236	0.00237213	-0.915792	0.0938751	-1.01228	0.0457985	0	13.8085
	AT1G11620	-1.42026	0.0146053	-1.83572	0.0560352	-2.2426	0.0179611	0.109281	0.48761	4.32177	2.2446
	AT1G11760	-1.27506	0.00631262	-0.93061	0.0721971	-1.29267	0.00408489	-0.277025	0.585373	0	19.3556
	AT1G11765	-5.69686	0.000298144	-6.09565	0	-1.5726	0.576871	-5.65369	0	0	22.2925
	AT1G11770	-3.51338	0	-4.13391	0	-1.78396	0.483324	-2.98029	0.00255776	1.24593	10.2813
	AT1G11925	-1.75065	0.0335239	-1.15824	0.467476	0.215605	0.38288	-1.80299	0.121809	5.84152	2.70306
	AT1G12070	-3.65083	0.000804473	-3.43148	0.00356328	-2.75279	0	-3.09466	0.0169863	58.5964	398.108
	AT1G12600	-1.77122	0.000298144	-2.22009	0.00237213	-2.3426	0.00280692	-0.559519	0.246412	7.96692	18.2597
	AT1G13140	-6.1408	0	-2.44059	0.0260161	-4.33437	0	-2.67656	0.0281391	52.811	133.297
	AT1G13150	-4.79968	0	-2.98388	0.015788	-4.91867	0	-1.54145	0.376335	19.8533	31.8736
	AT1G13890	-4.75844	0	-5.22404	0.00126453	-4.86236	0	-4.34789	0.0109557	0	13.2472
	AT1G13950	-2.32794	0.00243569	-1.74089	0.0260161	-1.59127	0.00321654	-1.62618	0.0281391	0	12.9311
	AT1G13970	-3.16831	0	-3.18968	0	-1.89106	0.0125082	-3.27279	0	1.18635	26.1473
	AT1G14420	-2.182	0.0113722	-2.46055	0.0213889	-0.642132	0.642566	-2.27372	0.0140958	0.78944	7.10761
	AT1G14687	-1.85683	0.0335239	-1.25249	0.195635	-1.2812	0.38288	-1.5052	0.0281391	49.4998	7.66603
	AT1G15040	-3.18644	0	-2.63336	0.00507486	-1.61595	0.00125734	-2.25833	0.0109557	99.9046	38.312
	AT1G15330	-3.06252	0	-2.87987	0.0260161	-1.42878	0.60793	-2.85509	0	2.68318	0
	AT1G15350	-1.31675	0.0113722	-1.29905	0.0213889	-0.698041	0.199149	-0.993232	0.0227213	1.44036	7.68808
	AT1G15415	-5.57069	0	-5.66623	0	-5.35508	0	-4.79325	0.0169863	36.8414	130.492
	AT1G15460	-2.58408	0.0012083	-2.51824	0.00126453	-3.06739	0.00408489	-1.30613	0.376335	9.30164	47.3815
	AT1G15670	-1.28858	0.0113722	-1.2504	0.0213889	-0.219678	0.642566	-0.86453	0.0768477	4.14313	7.86507
	AT1G15790	-1.12644	0.0146053	-0.819105	0.09785	-0.384372	0.419952	-0.140355	0.587744	7.22598	10.8983
	AT1G15990	-2.97972	0	-2.95788	0.00706349	-2.11826	0.0577326	-2.77762	0.0077517	4.71808	0.871226
	AT1G16290	-1.2014	0.00373202	-1.87431	0.0260161	-1.03833	0.0379971	-0.851678	0.0457985	2.62759	5.20331
	AT1G16360	-3.69568	0	-4.31178	0.00126453	-4.78632	0	-2.53164	0.0109557	0	3.24614
	AT1G16510	-2.80462	0.00373202	-1.92421	0.00978913	-2.26738	0	-1.31676	0.0768477	16.3172	17.6554
	AT1G17540	-1.64802	0.0335239	-1.49228	0.195635	-0.296513	0.642566	-1.67403	0.0140958	0	3.47626
	AT1G17710	-3.26065	0	-3.3996	0.00706349	-3.37568	0.00125734	-0.640198	0.554293	0.423957	15.4748
	AT1G18000	-1.23026	0.049748	-0.822243	0.0260161	-0.528042	0.483324	-0.79831	0.0140958	1005.91	556.609
	AT1G18265	-1.50109	0.00243569	-1.47336	0.00507486	-1.81304	0.00408489	-1.53325	0.00255776	2.8637	0
	AT1G18280	-3.55548	0	-3.54537	0.00237213	-3.78246	0	-1.99346	0.0227213	22.4935	310.302
	AT1G18520	-4.57818	0	-4.04315	0	-3.28647	0	-2.46609	0.0227213	26.7852	126.829
	AT1G18960	-4.038	0	-2.70717	0.042988	-4.61073	0.00125734	1.88252	0.0109557	54.6605	4.23799
	AT1G18990	-1.84372	0.00631262	-3.07561	0	-1.72312	0.483324	-2.16524	0	0	9.83537
	AT1G19190	-2.45624	0.000804473	-3.06088	0	-2.95866	0.00104876	-3.23017	0	14.8811	0
	AT1G19230	-4.38236	0	-3.91392	0.00978913	-4.75753	0.00125734	1.19463	0.0281391	17.6263	7.64738
	AT1G19500	-3.59921	0	-4.73776	0	-2.39371	0.199149	-3.80121	0.0109557	0	2.8419
	AT1G19890	-3.33637	0	-3.58143	0.00237213	-3.55821	0.00104876	-3.41257	0.00255776	0	31.08
	AT1G20080	-4.14447	0	-4.10148	0	-3.19482	0	-3.45491	0.0140958	0	3.76927
	AT1G20120	-6.14153	0	-3.50786	0.018627	-6.69749	0	-1.24909	0.246412	74.3636	282.102
	AT1G20130	-5.73933	0	-6.36291	0.00507486	-4.6697	0.00408489	-4.98125	0.0281391	190.397	861.203
	AT1G20150	-6.62827	0	-5.39459	0	-6.63943	0	-6.91682	0	10.8404	10.4265
	AT1G20630	-1.75035	0	-1.60263	0.015788	-0.597698	0.38288	-1.76329	0.00255776	24.3387	80.9417
	AT1G20800	-2.44883	0.00631262	-2.33666	0.015788	-2.39071	0.0125082	-1.22463	0.246412	1.91326	4.64845
	AT1G21070	-1.19007	0.021273	-1.09265	0.0560352	-0.982531	0.157445	-1.20254	0.0457985	2.99671	5.64586
	AT1G22010	-1.7411	0.0146053	0.675633	0.195635	-2.77615	0.00193846	0.361082	0.246412	0	13.4645
	AT1G22015	-6.0809	0	-3.4011	0.00706349	-6.61798	0	0.266117	0.48761	41.0105	23.839
	AT1G22090	-1.22698	0.0146053	-0.00102008	0.495883	-1.068	0.0577326	0.532318	0.121809	3.73918	4.24644
	AT1G22100	-5.62716	0	-4.09241	0	-5.22381	0	-2.77222	0.0227213	2.26559	8.66975
	AT1G22110	-2.19933	0	-1.40164	0.015788	-2.05106	0.00104876	-1.49096	0.0140958	0.99532	6.61345
	AT1G22130	-4.65423	0	-4.4898	0	-4.498	0	-2.76678	0.0281391	4.15499	34.6183
	AT1G22470	-1.60608	0.00631262	-1.60504	0.042988	-2.02443	0.0265987	-1.51538	0.00255776	1.21481	9.18991
	AT1G22730	-1.21023	0.0113722	-1.24266	0.018627	-0.871596	0.0179611	-1.04792	0.0140958	1.97886	10.0689
	AT1G22760	-4.46752	0	-4.33064	0.00126453	-4.52696	0	-2.9049	0.0169863	15.7858	105.081
	AT1G23110	-3.13532	0.0012083	-3.81659	0.018627	-3.94519	0.0179611	-0.901857	0.554293	6.43969	3.82e-11
	AT1G23140	-1.77585	0.000804473	-1.77268	0.00706349	-1.15	0.483324	-1.00647	0.246412	7.62843	4.64342
	AT1G23150	-3.69468	0	-3.17215	0	-3.10971	0	-1.9886	0.0169863	2.57399	22.8948
	AT1G23240	-6.98121	0	-6.34324	0.00356328	-6.99467	0	-3.37568	0.0281391	1.56378	5.2964
	AT1G23250	-6.67113	0	-5.32209	0.00237213	-5.43632	0	-2.10185	0.0768477	4.41795	14.6458
	AT1G23350	-2.3998	0.00243569	-1.63709	0.09785	-0.000313619	0.642566	-2.76548	0.00255776	1.34424	12.4098
	AT1G23510	-2.46017	0.000804473	-2.4406	0.0118527	-4.39541	0	-1.2401	0.376335	0.947563	3.62064
	AT1G23520	-2.83007	0	-3.06743	0.0213889	-4.8876	0.00104876	-1.16522	0.376335	6.57192	10.0169
	AT1G23560	-4.52474	0	-2.12455	0.0213889	-4.89462	0	-2.06565	0.0768477	48.9959	90.2987
	AT1G23570	-4.41286	0	-3.88132	0.00507486	-4.74291	0	-2.33228	0.0457985	53.4374	321.702
	AT1G23580	-5.64152	0	-4.04789	0.00237213	-6.37187	0	-2.92038	0.0768477	11.283	76.2155
	AT1G23600	-4.41041	0	-3.50426	0	-3.73903	0	-2.58404	0.0768477	0.643569	13.8384
	AT1G23610	-4.57664	0	-3.51804	0.00356328	-4.63575	0	-1.53479	0.246412	10.6661	10.4946
	AT1G23670	-3.80077	0	-3.66071	0.015788	-4.14473	0	-1.44886	0.246412	12.1051	34.92
	AT1G23690	-5.58291	0.000298144	-5.46063	0.00706349	-5.83133	0.00125734	-2.33611	0.121809	0.971123	4.32127
	AT1G23730	-2.71367	0	-2.19206	0.00126453	-1.99072	0.00280692	-2.01252	0.0169863	3.89326	44.5961
	AT1G23760	-1.57907	0	-1.5524	0.0118527	-2.0404	0.0379971	-1.77911	0	13.249	1.13208
	AT1G23800	-1.9871	0.000298144	-1.82868	0.0260161	-1.71205	0.00104876	-0.776082	0.121809	9.09787	38.1078
	AT1G24140	-1.89426	0.00243569	-1.79144	0.00706349	-0.13096	0.642566	-1.20404	0.0169863	1.67013	10.2158
	AT1G24400	-4.86477	0	-4.12213	0.00126453	-3.96368	0	-3.52329	0.0109557	43.0627	257.358
	AT1G24520	-3.40834	0.0012083	-3.00625	0.0560352	-0.952893	0.642566	-3.38855	0.0077517	0	29.034
	AT1G24600	-2.6286	0	-2.10882	0.00978913	-2.69599	0	-0.342151	0.554293	40.0192	83.4169
	AT1G24620	-4.54778	0	-4.70112	0.00507486	-4.9292	0.000583556	-4.15671	0.0169863	0	10.6619
	AT1G25240	-3.04139	0	-3.31178	0.00978913	0.377688	0.483324	-2.94107	0.00255776	0	8.88011
	AT1G25275	-2.16427	0	-1.15872	0.00507486	-0.594622	0.642566	-0.655198	0.121809	8.79876	10.5251
	AT1G25550	-1.02991	0.049748	-0.985151	0.0560352	-0.600766	0.157445	-0.796771	0.121809	21.1096	36.3824
	AT1G25560	-1.41817	0.049748	-0.843044	0.421107	-0.341843	0.642566	-0.416607	0.587744	2.47136	1.28121
	AT1G26320	-6.43307	0	-6.26952	0	-6.33841	0	-4.3567	0.0227213	0	28.6927
	AT1G26480	-4.75411	0	-4.59336	0	-4.50698	0	-3.92476	0.0169863	1.46275	43.4008
	AT1G26610	-3.23894	0	-2.81493	0	-2.80639	0	-2.53427	0.0140958	9.78728	65.4858
	AT1G26665	-1.11837	0.0113722	-0.554214	0.140216	-0.179488	0.642566	-0.579848	0.0227213	10.2079	24.2599
	AT1G26710	-6.56673	0	-3.80916	0.0213889	-6.86251	0	-3.33047	0.0281391	16.1352	52.3533
	AT1G26720	-5.69501	0	-3.06997	0.0260161	-5.85386	0	-1.98436	0.0768477	6.73866	26.0637
	AT1G27300	-1.12662	0.0113722	-0.914783	0.0317967	-0.505286	0.199149	-0.570575	0.121809	5.30984	5.52666
	AT1G27710	-3.53283	0	-3.76383	0.00706349	-4.03088	0.000583556	2.20101	0.0281391	40.6819	0
	AT1G27860	-4.361	0	-2.9904	0.00706349	-2.89395	0.00104876	-2.23466	0.0077517	0.290061	32.0286
	AT1G28270	-4.60563	0.0335239	-6.36718	0.00126453	-5.69907	0	-5.0648	0.0140958	1.45425	25.849
	AT1G28330	-2.35629	0	-1.38573	0.0560352	-0.226532	0.642566	-1.07117	0.0768477	77.2671	30.3675
	AT1G28375	-6.81346	0	-3.22063	0.0260161	-5.46101	0	-0.352342	0.580901	8.17904	7.94906
	AT1G28430	-4.94867	0	-4.0993	0.00237213	-4.04475	0	-2.1201	0.246412	0	9.23469
	AT1G28500	-1.08272	0.0113722	-1.30804	0.042988	-0.728183	0.123467	-0.0195027	0.587744	3.82293	1.51359
	AT1G28695	-2.31252	0.00631262	-2.84429	0.00126453	-2.45391	0.0179611	1.89708	0.0169863	103.513	48.0871
	AT1G28700	-1.48295	0.0012083	-1.46203	0.042988	-1.6335	0.00321654	-0.136208	0.587744	16.2613	74.6805
	AT1G29010	-5.42096	0	-4.96972	0	-4.96267	0.00280692	-3.81978	0.0169863	0	9.49822
	AT1G29090	-5.01057	0	-4.24838	0.00126453	-3.60463	0.00104876	-2.55855	0.0768477	0	10.5317
	AT1G29140	-4.60642	0	-4.92846	0.00126453	-4.7567	0	-4.24936	0.0140958	13.1942	262.398
	AT1G29270	-1.4988	0.00631262	-1.35032	0.0260161	-0.618517	0.199149	-1.00524	0.0140958	27.0823	2.21653
	AT1G29760	-1.05749	0.00373202	-0.950872	0.0317967	-0.953462	0.00535663	-0.311195	0.554293	5.25932	20.2431
	AT1G30020	-3.48179	0	-2.90264	0.0260161	-3.38404	0.00125734	-1.99884	0.0457985	247.88	343.606
	AT1G30050	-3.20928	0	-3.72215	0	-2.91587	0.00104876	-2.75223	0.0281391	0	7.99429
	AT1G30135	-1.65626	0.0113722	-1.4882	0.0721971	-0.14265	0.642566	-1.46719	0.0077517	0	8.51998
	AT1G30350	-5.27892	0	-5.31179	0.00237213	-5.3441	0	-2.4019	0.121809	0	5.37617
	AT1G30670	-4.67268	0.0012083	-2.8646	0.00706349	-0.619361	0.38288	-1.53654	0.246412	0	5.48905
	AT1G30740	-3.87031	0	-3.8579	0	-3.66131	0.00104876	-3.12093	0	1.31997	23.4952
	AT1G30820	-1.1859	0.021273	-0.810913	0.0317967	-0.57115	0.157445	-0.571865	0.121809	7.48346	22.4094
	AT1G30870	-1.98661	0.00373202	-2.59257	0.00706349	-0.294739	0.642566	-1.74354	0.0768477	0	2.55347
	AT1G31720	-2.44714	0.000298144	-2.54008	0.0317967	-1.77534	0.0265987	-1.06628	0.48761	4.83431	8.93801
	AT1G32170	-2.34784	0	-1.91585	0.018627	-1.76867	0.00321654	-1.81452	0.0129153	4.65799	19.0307
	AT1G32250	-3.89271	0	-4.02863	0.00126453	-4.17015	0	-2.99757	0.0169863	27.9608	83.6839
	AT1G32450	-1.11175	0.021273	-1.21034	0.0721971	-1.27184	0.0379971	-1.34055	0.0109557	1.07583	3.17919
	AT1G32780	-2.06354	0	-2.45591	0.00978913	-2.13147	0.00321654	-2.79464	0.0077517	16.7106	46.0783
	AT1G33430	-3.72402	0	-2.93209	0.015788	-3.37076	0	0.463293	0.376335	34.2202	16.8623
	AT1G33770	-2.79354	0	-2.01049	0.0118527	-1.88967	0.00280692	-1.61976	0.0169863	1.49232	18.795
	AT1G35400	-4.01905	0	-3.8451	0	-4.58672	0	-1.03418	0.0768477	0	3.6564
	AT1G35490	-4.68471	0	-4.93181	0	-4.02392	0	-4.68339	0.00255776	18.25	518.426
	AT1G36150	-2.24332	0.000298144	-1.15489	0.0560352	-2.08683	0.00104876	0.994032	0.0227213	23.4723	54.7518
	AT1G36950	-1.37915	0.0113722	-2.44078	0.0317967	-1.88183	0.00104876	-0.024226	0.587744	0	5.89609
	AT1G43630	-5.05706	0	-5.75903	0.00126453	-2.39752	0.0265987	-4.52999	0.0140958	0	2.71716
	AT1G44120	-3.49352	0.0146053	-4.19669	0.00126453	-1.74763	0.419952	-3.94208	0.00255776	58.3971	51.4018
	AT1G44608	-1.67375	0.0335239	-1.70981	0.018627	-3.03319	0.0379971	-0.638089	0.246412	2.72285	0
	AT1G45545	-1.65305	0.000804473	-1.83112	0.00978913	-1.5041	0.00535663	-1.46581	0.0281391	126.986	82.3773
	AT1G46768	-1.89348	0.021273	-1.02525	0.0317967	-1.38079	0.0265987	-2.17865	0.0768477	1.22594	3.43181
	AT1G47980	-5.73798	0	-5.74313	0.00126453	-6.04563	0	-5.24907	0.0129153	8.1857	29.9502
	AT1G48020	-2.57442	0.00631262	-3.10612	0.00507486	-0.0881502	0.642566	-2.63908	0.00255776	0	6.08899
	AT1G48180	-2.03954	0.0012083	-1.92557	0.015788	-1.4753	0.0577326	-0.417477	0.554293	0	5.54002
	AT1G48300	-1.04701	0.0146053	-1.21224	0.0260161	-0.551486	0.628056	-0.988438	0.0227213	25.4778	16.5702
	AT1G48470	-3.91316	0	-2.68933	0	-3.39064	0	-2.67187	0.0169863	8.22046	37.6199
	AT1G48530	-2.93598	0	-2.47678	0.015788	-2.47147	0	-0.683538	0.48761	2.65965	7.90727
	AT1G48940	-3.43957	0	-1.44518	0.0317967	-2.76264	0	0.756313	0.0768477	6.69697	41.484
	AT1G49000	-1.55681	0.00631262	-1.05602	0.0560352	-2.74978	0.00104876	-1.37776	0.0140958	6.08095	0
	AT1G49160	-1.56242	0.00243569	-1.26235	0.042988	-1.33431	0.0125082	-0.304166	0.554293	1.79704	5.96636
	AT1G49250	-2.56968	0.0012083	-2.12854	0.015788	-2.34684	0.00835407	-0.165601	0.585373	0	2.17792
	AT1G49270	-3.9415	0	-4.32035	0	-1.2967	0.576871	-3.31738	0	0	2.78674
	AT1G49290	-2.5962	0.000804473	-3.49384	0	-1.19304	0.628056	-3.75405	0.00255776	0	8.1805
	AT1G49490	-1.50764	0.00373202	-1.49725	0.0317967	-1.11987	0.0265987	-1.21789	0.0140958	92.2519	41.9479
	AT1G49500	-1.05941	0.049748	-1.67687	0.09785	0.509381	0.483324	-1.39393	0.121809	3.48169	5.49004
	AT1G50310	-5.62662	0	-5.62965	0.00126453	-5.72455	0	-4.58958	0.0140958	10.1881	122.997
	AT1G50690	-1.84112	0	-2.03361	0.018627	-1.78359	0.00408489	0.283714	0.376335	0	2.62992
	AT1G50990	-3.40192	0.00631262	-3.27258	0.00237213	-2.42768	0.00835407	-2.58089	0.0140958	4.89945	1.50321
	AT1G51250	-5.83524	0	-5.33758	0.00126453	-2.61934	0.483324	-4.97718	0	0	3.63517
	AT1G51260	-1.2031	0.00631262	-3.11676	0.00978913	-2.43159	0.157445	-3.46063	0.0129153	0.825495	6.64939
	AT1G51410	-5.37073	0	-5.48969	0	-3.9457	0.00125734	-4.28729	0.0227213	0	6.08666
	AT1G51420	-2.43163	0.000298144	-2.78053	0.0118527	-2.37571	0.00193846	-2.11852	0.0169863	0	2.03258
	AT1G51640	-2.87764	0	-3.13049	0	-1.84636	0.00535663	-2.68969	0.0169863	43.19	42.6811
	AT1G52120	-4.08424	0	-2.75404	0.00507486	-3.24498	0	-0.223155	0.587744	5.40489	12.3338
	AT1G52155	-1.75288	0.0012083	-1.92052	0.015788	-1.62046	0.00280692	-1.50916	0.0140958	21.9513	45.268
	AT1G52240	-3.41378	0.00631262	-3.84237	0.00978913	-0.764901	0.642566	-3.25422	0	18.6205	14.3232
	AT1G52570	-3.2625	0	-3.56766	0.00237213	-3.17151	0	-2.65478	0.0169863	3.82158	35.0314
	AT1G52580	-4.85424	0	-4.04686	0	-4.97893	0	-3.82596	0.0169863	0	9.19476
	AT1G52680	-3.52693	0	-3.74096	0.00356328	-3.59879	0.00104876	-3.07689	0.0140958	8.62487	98.8666
	AT1G52820	-1.66018	0.00243569	-1.00787	0.0213889	0.481057	0.419952	0.313031	0.48761	75.6078	68.5877
	AT1G52855	-1.03629	0.0146053	-0.336133	0.467476	-1.56281	0.00535663	0.428448	0.246412	8.04068	18.9716
	AT1G53790	-1.67261	0.0146053	-1.3147	0.0213889	-0.842791	0.0577326	-0.841577	0.246412	1.96928	5.90397
	AT1G54070	-3.08325	0	-3.07998	0.00237213	-1.49741	0.123467	-3.17811	0.0077517	16.5155	0
	AT1G54095	-1.14658	0.0113722	-1.04829	0.0260161	2.68147	0.00835407	-0.495371	0.580901	2.45747	0
	AT1G54280	-2.49104	0	-2.58614	0	-2.04484	0.00125734	-1.83568	0.0140958	0	8.00415
	AT1G54450	-1.4435	0.00243569	-1.37606	0.00237213	-1.25827	0.00408489	-0.996539	0.0768477	2.47855	8.93757
	AT1G54540	-5.86464	0	-6.40457	0.00356328	-6.37901	0	-6.57891	0	17.0913	0
	AT1G54560	-4.6544	0	-4.57501	0	-4.60073	0	-3.12943	0.0140958	1.22218	7.8882
	AT1G54860	-3.81295	0	-1.88979	0.018627	-3.79335	0.00104876	-3.01192	0.0227213	1.56585	11.9957
	AT1G54870	-4.23063	0	-3.89991	0.00978913	-4.68507	0	-3.85975	0.0169863	0	12.2954
	AT1G55560	-5.05188	0	-5.05587	0.00507486	-5.11024	0.000583556	-3.78403	0.0129153	8.48198	65.159
	AT1G55570	-5.26316	0	-5.36032	0.00507486	-5.20176	0	-4.61657	0.0140958	2.62011	72.9372
	AT1G56240	-2.73452	0	-3.72465	0.0260161	-3.43896	0.0179611	-1.44774	0.246412	5.77618	3.38183
	AT1G56280	-1.19149	0.00631262	-0.409307	0.342689	-0.548616	0.0577326	-0.977728	0.0129153	65.4549	65.3677
	AT1G56360	-4.22686	0	-3.12165	0.018627	-3.72676	0	-0.140224	0.587744	13.0378	82.3227
	AT1G58025	-1.01344	0.049748	-2.05421	0.09785	-0.0870882	0.642566	-0.290041	0.585373	6.51416	0.392465
	AT1G58120	-4.11695	0	-4.13866	0	-1.53708	0.576871	-3.34332	0.0109557	0.289755	3.08505
	AT1G58210	-4.49967	0.000804473	-4.65625	0.00507486	-4.76679	0.000583556	-3.78357	0.0227213	2.80069	7.18332
	AT1G59630	-2.16279	0.0012083	-3.44207	0.00706349	-1.65109	0.157445	-0.576701	0.48761	1.9569	2.80514
	AT1G59740	-1.67853	0.0012083	-1.66197	0.0317967	-2.82085	0.00321654	-1.23809	0.121809	3.6305	17.4303
	AT1G59780	-1.27136	0.021273	-1.02552	0.0260161	-0.815662	0.0379971	-1.03951	0.376335	6.67199	17.1481
	AT1G60180	-3.34436	0.000298144	-2.72755	0.0260161	-2.83772	0.00321654	-0.0792881	0.587744	2.54831	3.08096
	AT1G60370	-1.72566	0.0113722	-1.43894	0.0560352	-1.19311	0.0179611	0.695346	0.246412	0	3.24666
	AT1G60410	-1.15876	0.0113722	-1.80332	0.0260161	-0.685632	0.123467	-0.0354869	0.587744	1.32864	7.34373
	AT1G60570	-2.00251	0	-1.73439	0.042988	-1.67729	0.00408489	0.566728	0.121809	0	3.3672
	AT1G60740	-3.23493	0	-0.950985	0.342689	0.280853	0.483324	-1.35981	0.246412	16.2076	13.5046
	AT1G60760	-2.04455	0.00373202	-3.23791	0.00356328	-1.5259	0.543348	-2.17202	0	0	10.8535
	AT1G61050	-5.3708	0	-5.61752	0	-4.62337	0	-1.24839	0.0140958	11.9196	0.971506
	AT1G61110	-6.02094	0	-3.92929	0.00706349	-3.51018	0.00104876	-2.39937	0.0227213	58.6712	187.056
	AT1G61563	-5.80349	0	-5.79339	0	-5.64065	0	-5.0838	0.0109557	74.868	324.6
	AT1G61566	-5.85419	0	-6.01687	0	-5.86197	0	-5.33179	0.0109557	68.0001	257.515
	AT1G61630	-2.31035	0.000298144	-1.77322	0.042988	-1.95352	0.000583556	-0.0772848	0.587744	9.34128	18.9512
	AT1G61700	-2.74351	0	-2.91222	0.015788	-2.553	0.00193846	-1.34166	0.121809	4.76099	22.4124
	AT1G61860	-1.94988	0.000804473	-2.30831	0.00706349	-1.22389	0.0179611	-1.79533	0.00255776	0	4.66888
	AT1G62305	-2.20568	0.000298144	-2.0367	0.015788	-2.8046	0.00104876	-1.77215	0.0140958	14.4096	11.1624
	AT1G62450	-4.42834	0.0012083	-4.08905	0.018627	-3.58163	0.00321654	-3.1764	0.0227213	0	30.8163
	AT1G62940	-5.88021	0	-5.35461	0.00126453	-3.57527	0	-0.301476	0.554293	60.2003	9.25602
	AT1G63060	-3.53834	0	-4.22551	0	-4.1658	0	-2.68671	0.0129153	7.94153	97.2318
	AT1G63180	-2.02695	0.000298144	-2.23622	0.00237213	-0.969695	0.0179611	-1.99363	0.0227213	30.2562	97.1943
	AT1G63190	-3.47471	0.000298144	-3.21322	0.00126453	-3.06979	0.00835407	-2.00624	0.0457985	0	3.01719
	AT1G63930	-2.75802	0	-3.06359	0.00237213	-2.69619	0	-2.27892	0.0227213	0	5.30515
	AT1G64030	-1.35581	0.021273	-0.118733	0.495883	-2.19226	0.00104876	-0.077155	0.587744	3.07206	17.8832
	AT1G64065	-1.50863	0.00243569	-1.98117	0.00978913	-0.824199	0.0938751	-1.5326	0.00255776	2.81885	0
	AT1G64300	-2.33241	0.0012083	-0.854976	0.195635	-0.868974	0.0577326	-2.02173	0.0281391	0	3.14458
	AT1G65845	-1.83217	0.0335239	-2.62402	0.00126453	-0.400901	0.642566	-1.2799	0.376335	0	4.3453
	AT1G65970	-1.70775	0.0113722	-1.7818	0.00706349	-0.286339	0.642566	-2.22739	0.00255776	0.0370339	5.44297
	AT1G66400	-1.50644	0.00373202	-0.786534	0.0317967	-1.13381	0.0265987	-0.192597	0.580901	0.999516	9.26123
	AT1G66460	-4.52457	0	-4.68018	0.00237213	-5.07333	0.00104876	-5.05246	0	3.82306	0
	AT1G66850	-5.89361	0	-4.04312	0.00706349	-5.91738	0	0.856667	0.0768477	342.717	353.525
	AT1G67070	-1.42305	0.0012083	-1.64172	0.018627	-0.471147	0.483324	-0.913248	0.0457985	0.920022	4.40319
	AT1G67110	-2.58545	0	-2.41115	0	-3.60624	0.00280692	-2.60982	0.0281391	0	3.5958
	AT1G67865	-1.39703	0.00243569	-1.11607	0.042988	-0.644131	0.38288	-1.40782	0.0109557	36.2971	33.6818
	AT1G67920	-3.77528	0	-3.58304	0	-3.65417	0	0.459565	0.121809	13.4593	0
	AT1G67980	-1.91414	0.0146053	-2.48965	0.00978913	-1.8982	0.199149	-2.00683	0.0169863	11.47	53.6192
	AT1G67990	-6.26227	0	-3.26553	0.0260161	-6.65383	0	-1.93432	0.0457985	294.745	433.114
	AT1G68110	-1.79119	0.021273	-1.8262	0.0721971	-0.705234	0.628056	-1.84807	0.0129153	5.9759	26.6836
	AT1G68500	-1.1878	0.00373202	-0.682699	0.140216	-0.0250181	0.642566	-0.478369	0.246412	5.95206	3.31175
	AT1G68540	-2.80736	0	-2.94625	0.00356328	-2.7495	0.00280692	-0.0935104	0.587744	13.7931	2.7458
	AT1G68630	-3.10825	0.000298144	-3.29888	0.00356328	-3.24746	0	-2.32022	0.0140958	337.387	117.475
	AT1G68750	-7.52513	0	-7.01646	0	-7.70436	0	-5.03396	0.0169863	0	10.3322
	AT1G68875	-4.85852	0.000298144	-4.14716	0.015788	-5.1965	0.00125734	-3.27845	0.0169863	232.611	437.999
	AT1G69500	-5.85457	0	-6.43572	0	-6.82789	0	-0.488775	0.48761	132.283	22.197
	AT1G69560	-1.29427	0.049748	-0.893409	0.0560352	-0.754407	0.483324	-1.17662	0.0227213	1.41688	4.15193
	AT1G69850	-1.63609	0.000804473	-1.17588	0.0260161	-1.65578	0.00104876	-0.911107	0.0457985	2.13709	28.8041
	AT1G69940	-6.13501	0	-6.10666	0	-6.33855	0	-5.17877	0.0140958	29.1558	233.951
	AT1G70140	-1.41676	0.00373202	-0.561024	0.195635	-1.11001	0.0125082	-0.0377324	0.587744	18.3359	28.0768
	AT1G70170	-2.27016	0.00373202	-2.38208	0.0317967	-2.19579	0.00104876	-1.98785	0.0109557	2.03121	1.9976
	AT1G70290	-1.39886	0.049748	-1.29988	0.09785	-0.677477	0.157445	-1.24156	0.0457985	3.7985	9.5563
	AT1G70540	-2.65305	0.000804473	-2.57291	0.0560352	-0.419651	0.642566	-2.19133	0.0169863	1.38019	4.99102
	AT1G71150	-1.8419	0.0113722	-1.62606	0.0213889	-1.5858	0.00104876	-0.357893	0.585373	38.8643	171.706
	AT1G71160	-4.94265	0	-1.92731	0.0560352	-3.80474	0	-1.28706	0.121809	17.462	37.4635
	AT1G71770	-3.33856	0	-3.00391	0.00356328	-3.29974	0	-1.68835	0.0227213	12.6921	72.7187
	AT1G71880	-2.1343	0	-2.41468	0.00356328	-1.60574	0.0179611	-1.83764	0.0077517	43.7784	540.058
	AT1G72280	-2.50126	0	-1.71375	0.042988	-2.95512	0.00280692	-1.49446	0.0281391	17.5916	23.4197
	AT1G72540	-2.70407	0	-2.58668	0	-2.58709	0.0938751	-3.51659	0	9.42948	8.06529
	AT1G72620	-3.7532	0	-3.20694	0.00356328	-2.72075	0	-2.25653	0.0169863	0	5.4932
	AT1G72960	-2.70623	0.000298144	-3.02189	0	-2.81174	0	-2.53812	0.0140958	9.41461	36.0101
	AT1G72980	-2.29912	0.000298144	-2.62972	0.015788	-2.61662	0	-1.95566	0.0281391	0	9.53871
	AT1G73220	-1.26096	0.0146053	-0.853571	0.0317967	-2.96336	0	-1.96514	0.121809	64.0455	373.908
	AT1G73890	-2.44363	0.00373202	0.687553	0.259015	1.00628	0.0577326	1.1472	0.0169863	84.7622	48.0834
	AT1G74540	-4.25516	0	-3.99195	0.00978913	-4.44257	0.000583556	-1.92388	0.0227213	58.7377	124.964
	AT1G74550	-4.79143	0	-2.88536	0.0260161	-4.63263	0	-1.47948	0.0768477	60.97	109.038
	AT1G74590	-1.29657	0.00631262	-1.4614	0.00706349	-0.0616121	0.642566	-0.904153	0.0227213	114.667	94.7884
	AT1G74990	-3.19809	0	-2.56534	0.00126453	-2.02687	0.00125734	0.287168	0.48761	25.8889	15.8508
	AT1G75030	-2.02025	0.00373202	-2.24678	0.00706349	-3.09441	0.000583556	-2.64155	0	86.3286	12.9038
	AT1G75050	-1.15257	0.00631262	-1.41686	0.00706349	-2.31799	0.0265987	-1.22157	0.0140958	350.494	71.7897
	AT1G75160	-2.20982	0	-2.4081	0.00706349	-1.63344	0.00835407	-0.908142	0.0129153	0	18.6594
	AT1G75750	-1.95777	0.00243569	-0.532285	0.09785	-0.178014	0.642566	0.695271	0.246412	10.7794	7.3155
	AT1G75790	-5.86075	0	-4.17429	0.015788	-4.36222	0	0.198524	0.48761	15.3553	25.4885
	AT1G75870	-2.73798	0	-3.03645	0.00126453	-1.01006	0.576871	-3.28599	0	0	6.74713
	AT1G75910	-5.19677	0	-5.06021	0	-5.26975	0	-3.89718	0.0169863	285.73	946.211
	AT1G75920	-4.88626	0	-3.69389	0.0213889	-5.0709	0	-1.63266	0.121809	8.25993	19.1063
	AT1G75930	-5.8258	0	-4.71448	0.0118527	-6.15344	0.000583556	-2.23329	0.0768477	69.3487	264.467
	AT1G75940	-6.18495	0	-3.80764	0.0118527	-6.20684	0.00104876	-2.61571	0.0281391	144.201	447.798
	AT1G76370	-3.74015	0	-3.24229	0.00507486	0.749649	0.483324	-2.68802	0	0	6.5698
	AT1G76470	-6.64451	0	-5.86271	0.00126453	-6.83628	0	-7.33562	0.00255776	2.97099	18.424
	AT1G76890	-1.21321	0.0146053	-0.833746	0.018627	-1.3105	0.0379971	-0.782978	0.246412	35.9356	69.8188
	AT1G76930	-2.55052	0.0113722	-0.797829	0.467476	5.64384	0	-0.815961	0.580901	2.24674	0
	AT1G77730	-2.05831	0.00243569	-2.36632	0.015788	-0.745342	0.543348	-1.10652	0.0457985	3.01899	0
	AT1G77885	-1.09108	0.0113722	-1.0935	0.015788	-0.469004	0.38288	-1.03263	0.0227213	4.43094	13.8435
	AT1G77980	-4.75133	0.000804473	-4.95839	0.00507486	-4.64245	0	-2.26719	0.0281391	0	14.5919
	AT1G78000	-1.43204	0.000804473	-0.647721	0.09785	-0.306881	0.642566	0.715193	0.121809	1.79993	3.67245
	AT1G78140	-1.86516	0.000298144	-2.23216	0.00706349	-2.23793	0.00104876	-1.60395	0.0129153	24.5483	43.453
	AT1G78160	-3.69192	0	-2.97119	0.00507486	-3.11681	0	-1.39118	0.0457985	0	5.80058
	AT1G78400	-1.51325	0.00631262	-1.87355	0.0213889	-1.81071	0.0265987	-0.69971	0.554293	0.858117	20.2647
	AT1G78460	-3.70578	0	-2.75394	0.0118527	0.308779	0.483324	-3.686	0	40.7723	40.1097
	AT1G78750	-1.13689	0.0146053	-1.05486	0.042988	-1.22275	0.00280692	-0.360269	0.48761	0	19.5335
	AT1G78850	-2.10076	0.0335239	-1.97486	0.0721971	0.0629977	0.483324	-1.06331	0.554293	2.42897	2.61481
	AT1G78955	-2.62	0	-2.44763	0.00706349	-2.6946	0	-1.97618	0.0227213	0	5.31532
	AT1G78980	-3.71969	0.000298144	-4.0868	0.015788	-2.9896	0.0379971	-2.80544	0.0227213	0	3.08666
	AT1G79250	-2.74815	0	-3.02213	0.00126453	-2.57296	0.000583556	-2.57526	0.0169863	1.22113	4.33602
	AT1G79320	-2.08473	0.0012083	-1.80259	0.0721971	1.72733	0.199149	1.87923	0.246412	8.18993	0
	AT1G79400	-2.8446	0	-3.39056	0.00237213	-3.10266	0	-2.82637	0.0140958	0	4.75545
	AT1G79440	-1.16035	0.0335239	-0.413154	0.195635	0.0989622	0.483324	-0.0850312	0.587744	5.35184	15.7533
	AT1G79450	-2.15009	0.000804473	-1.62939	0.0118527	-1.47124	0.00321654	-1.88042	0.0227213	0.596963	8.14659
	AT1G79640	-1.44324	0.0146053	-1.75168	0.00978913	-1.51591	0.00125734	-1.05544	0.0768477	1.5642	8.13105
	AT1G79780	-2.1045	0.00243569	-1.76945	0.018627	-1.93744	0.00321654	-0.0309181	0.587744	49.8044	73.6516
	AT1G79800	-1.9565	0.00243569	-1.84728	0.00978913	-1.8785	0.00280692	-0.644622	0.376335	80.2919	63.4509
	AT1G79910	-3.28876	0	-3.04619	0	-1.63723	0.0577326	-3.33059	0.0077517	0.958622	11.2051
	AT1G79915	-3.36639	0.000298144	-2.89618	0.00126453	-1.73996	0.0577326	-2.42904	0.0109557	0	14.3553
	AT1G80160	-1.77776	0.00243569	-1.70691	0.00706349	-1.57911	0.00408489	0.279681	0.246412	13.5937	13.6491
	AT1G80180	-2.11433	0	-2.45403	0.0213889	-1.46057	0.00535663	-2.04188	0.0140958	73.3604	221.955
	AT1G80440	-2.37107	0.00631262	-2.34779	0.0213889	-2.48493	0.0125082	-2.62356	0.00255776	4.52694	0
	AT1G80660	-5.06109	0	-5.14452	0.00126453	-4.0606	0	-4.50067	0.0129153	12.3143	154.883
	AT2G01330	-1.032	0.021273	-1.10343	0.0118527	-0.694318	0.199149	-0.993722	0.0281391	2.23283	3.90656
	AT2G01580	-4.05571	0.000298144	-4.49672	0.00706349	-4.62244	0.00835407	-4.10361	0.0129153	5.51996	0
	AT2G01810	-1.00555	0.0335239	-1.41209	0.042988	-0.845601	0.0265987	0.730766	0.121809	1.32251	2.53944
	AT2G02140	-4.63321	0	-5.02328	0	-3.89555	0.00835407	-4.2669	0.0227213	0	7.02573
	AT2G02720	-3.22081	0	-3.37259	0.00507486	-1.17065	0.639565	-3.17916	0	0	7.7611
	AT2G03200	-5.94809	0	-4.87489	0	-4.9222	0	-3.75479	0	12.5631	27.3228
	AT2G03210	-2.3344	0	-2.15274	0.015788	-1.5433	0.00535663	-2.07763	0.0077517	0.860401	11.7943
	AT2G03230	-1.56641	0.0146053	0.382505	0.342689	-1.44034	0.199149	0.703691	0.121809	0	27.9027
	AT2G03410	-1.78887	0	-1.73624	0.042988	-0.324795	0.642566	-1.34788	0.0077517	49.4428	73.9619
	AT2G03460	-4.15328	0	-4.18325	0.00356328	-2.99739	0.00535663	-4.1664	0.0077517	11.73	22.7355
	AT2G03630	-1.46473	0.021273	-2.51392	0.0118527	-0.614937	0.628056	-1.50204	0.0768477	0	2.24175
	AT2G03720	-2.34195	0	-3.34392	0.00356328	-2.15867	0.123467	-2.94639	0	0	3.19585
	AT2G03740	-5.45087	0	-5.52315	0	-5.78383	0	-3.511	0.0129153	66.0952	144.826
	AT2G03850	-4.96501	0	-4.06052	0.00237213	-4.36007	0	-3.55682	0.0077517	73.6846	134.128
	AT2G04020	-6.9521	0	-7.12997	0	-6.02344	0.000583556	-5.12204	0.0169863	2.3824	2.27101
	AT2G04220	-4.21076	0	-5.01561	0	-3.89404	0	-3.95552	0.0077517	6.95467	1.94189
	AT2G04675	-6.78054	0	-6.87353	0	-6.96227	0	-5.54644	0.0227213	2.59632	10.8614
	AT2G05160	-1.86411	0	-1.93608	0.00507486	-1.92072	0.00280692	-0.360492	0.48761	1.04283	20.2755
	AT2G05380	-2.43427	0	-1.63467	0.0560352	-1.03798	0.199149	-1.28359	0.121809	45.5011	11.661
	AT2G05642	-5.03493	0	-5.11067	0.00356328	-4.85925	0	-3.22045	0.0281391	0.843586	6.85943
	AT2G06255	-1.69758	0.000804473	-1.37828	0.042988	-1.81193	0	-0.167018	0.587744	28.3325	9.18447
	AT2G07040	-4.37446	0	-4.5976	0	-4.26	0	-4.41277	0.00255776	1.58024	45.4008
	AT2G07560	-6.45521	0	-6.50388	0.00126453	-6.23083	0	-5.03401	0.0140958	23.272	320.707
	AT2G07698	-1.17823	0.00373202	-0.766484	0.09785	-1.09312	0.0265987	-0.861262	0.0129153	10.1087	10.2961
	AT2G11810	-2.99146	0.0012083	-2.86571	0.042988	-3.31364	0.00321654	-0.79799	0.48761	3.02384	9.31624
	AT2G13350	-4.21106	0	-4.53388	0	-3.61201	0.00193846	-3.70376	0	0	18.1584
	AT2G13570	-1.92603	0.00243569	-2.13817	0.00706349	-1.11474	0.0577326	-2.04176	0.0129153	10.1257	82.7345
	AT2G13620	-5.33442	0	-5.57287	0.00126453	-3.49188	0.0179611	-4.63312	0.0140958	0	2.06141
	AT2G13680	-1.30056	0.0012083	-2.19901	0.00706349	-1.13653	0.123467	-1.86799	0.0109557	1.08295	3.41766
	AT2G13800	-1.02871	0.049748	1.01933	0.342689	0.0189024	0.483324	-1.13254	0.0140958	3.5e-10	2.31372
	AT2G14710	-2.07885	0.000804473	-1.14248	0.259015	-2.63615	0.00125734	-0.592663	0.376335	2.33984	4.53195
	AT2G14830	-4.4819	0.000298144	-3.68176	0	-2.26993	0.00535663	-1.93022	0.121809	4.42398	9.00154
	AT2G15535	-7.29513	0	-8.45523	0	-4.33556	0.000583556	-6.30893	0.0129153	0.534364	2.34652
	AT2G15890	-1.93221	0.00243569	-0.690815	0.0560352	0.317565	0.483324	-0.484327	0.246412	1.33949	3.57986
	AT2G16130	-3.07571	0.000298144	-3.25221	0.00356328	-3.10292	0.00104876	-3.03535	0.0129153	0	14.7422
	AT2G16450	-2.35654	0.000298144	-2.52524	0.018627	-2.22347	0	-0.449875	0.580901	0	5.09267
	AT2G16500	-1.11723	0.0113722	-1.22129	0.015788	-1.0475	0.00408489	-0.504369	0.48761	24.4145	51.8275
	AT2G16730	-5.30062	0	-5.01696	0	-2.3745	0.38288	-4.32698	0.0140958	0	2.14617
	AT2G16750	-4.09641	0	-3.98686	0	-3.70683	0	-3.62998	0.0129153	6.79968	47.3874
	AT2G16910	-3.85681	0	-3.17856	0.00706349	0.319368	0.483324	0.777127	0.121809	217.924	83.5857
	AT2G17180	-3.84297	0.00243569	-4.06729	0.0118527	-2.64544	0.00125734	-3.68178	0.0109557	0	60.0303
	AT2G17660	-3.6622	0.00243569	-3.25202	0.042988	-1.70573	0.0938751	-2.21627	0	0	5.71056
	AT2G17785	-2.33729	0.000298144	-2.41929	0.018627	-1.47916	0.0577326	-0.654009	0.376335	0	10.17
	AT2G17860	-2.23459	0	-1.38033	0.00706349	-1.45765	0.00104876	0.866287	0.0169863	8.62505	0
	AT2G18130	-3.04981	0	-2.29531	0.015788	-4.45311	0	0.261794	0.48761	30.0252	47.3979
	AT2G18340	-5.16297	0	-5.08295	0	-3.98997	0	-3.74187	0.0129153	0	2.95036
	AT2G18420	-3.8721	0	-2.94291	0.018627	-3.47482	0	-1.71051	0.0281391	18.9463	37.4467
	AT2G18470	-3.21465	0	-3.65507	0	-2.50229	0.00125734	-3.46728	0	0	16.8497
	AT2G18550	-1.15109	0.049748	-1.41232	0.015788	2.71657	0.0938751	-0.46828	0.587744	3.14257	0
	AT2G18700	-1.05199	0.049748	-1.22918	0.015788	-0.46619	0.543348	-1.21391	0.0140958	9.18288	4.94492
	AT2G19000	-3.86217	0	-4.6064	0	-1.0938	0.642566	-3.31316	0.0077517	0.694279	2.80404
	AT2G19070	-4.66097	0	-3.06906	0.0317967	-4.7963	0.00104876	-1.46247	0.0457985	46.9276	94.1806
	AT2G19330	-3.22355	0	-3.21925	0.00706349	-2.36253	0.00104876	-1.94833	0.0140958	44.0281	49.9576
	AT2G19500	-7.58536	0	-4.76945	0.00978913	-6.08517	0	-2.8617	0.0281391	58.995	150.402
	AT2G19610	-2.1733	0	-2.33879	0.018627	-2.7223	0.00193846	-0.586501	0.376335	13.7775	15.3479
	AT2G19770	-3.98942	0	-4.18437	0.00356328	-4.22288	0	-3.42454	0.0169863	35.4004	143.14
	AT2G19800	-2.69165	0	-1.545	0.09785	-0.823167	0.419952	-1.22079	0.0140958	1.874	3.77814
	AT2G20430	-4.14486	0	-5.3632	0.00507486	-4.25539	0	-3.6218	0.0169863	0	16.3999
	AT2G20470	-2.24306	0	-1.8905	0.018627	-2.0605	0	-1.03494	0.0768477	3.38576	25.4296
	AT2G20825	-2.92123	0	-2.67622	0.00356328	-2.64425	0	-1.70111	0.0140958	17.995	3.27019
	AT2G21237	-4.08476	0	-2.18405	0.018627	-3.36093	0	-0.302717	0.580901	14.457	54.0467
	AT2G21430	-1.52226	0.0146053	-1.60154	0.042988	-1.40291	0.123467	-0.1266	0.587744	42.4664	14.968
	AT2G21490	-3.12899	0	-3.19599	0	-3.26213	0	-2.47155	0.0227213	1.39614	13.0308
	AT2G21510	-1.46378	0.00631262	-1.74372	0.00978913	-1.91417	0.00104876	-1.00234	0.0169863	1.90069	26.3486
	AT2G21720	-5.34866	0.0012083	-2.77378	0.015788	-5.10051	0.00104876	-3.27063	0.0457985	0	2.49918
	AT2G21730	-1.2685	0.0113722	-1.99226	0.00126453	-3.42497	0	-1.35561	0.0077517	0	4.43622
	AT2G21770	-1.3452	0.00373202	-1.18279	0.0317967	-1.36338	0.00408489	-1.00263	0.0281391	0.71389	3.03751
	AT2G22180	-3.93045	0	-4.05632	0.00507486	-3.55856	0	-3.69368	0.0140958	2.03435	17.1898
	AT2G22860	-2.93435	0.000298144	-3.10809	0.0118527	-2.16555	0.00835407	-1.892	0.0169863	0	5.31855
	AT2G22950	-5.88755	0	-5.96156	0.00126453	-5.11482	0	-4.55214	0.0169863	0	7.9596
	AT2G23170	-1.04645	0.021273	0.0930924	0.467476	-0.589471	0.483324	-0.666998	0.246412	16.6592	8.5526
	AT2G23510	-3.19614	0	-1.52447	0.0317967	-4.25012	0	-2.78088	0.0140958	85.5827	532.498
	AT2G23800	-5.42101	0	-4.43327	0.00237213	-5.94661	0	-2.16463	0.0768477	1.94144	9.25587
	AT2G23910	-2.21355	0.0335239	-0.243521	0.495883	0.0717798	0.483324	-0.584055	0.246412	11.6394	2.47563
	AT2G23945	-3.17468	0	-2.86035	0.00978913	-3.59207	0	-3.32048	0	21.2026	2.4575
	AT2G24255	-2.05649	0.0146053	-0.65538	0.342689	-2.62863	0	-0.218809	0.587744	1.30155	10.0673
	AT2G24285	-1.05803	0.0113722	-1.20896	0.0560352	-0.533428	0.576871	0.0629925	0.48761	3.3603	0
	AT2G24320	-2.03735	0.00373202	-2.31651	0.042988	-0.831566	0.543348	-1.80784	0.0077517	2.87077	4.72151
	AT2G24370	-3.62435	0	-3.55435	0.00356328	-0.812903	0.512157	-2.22287	0.121809	0	5.34366
	AT2G24450	-1.86823	0.0113722	-2.72437	0.00356328	-0.603941	0.642566	-2.38801	0.00255776	0	28.5766
	AT2G24800	-3.48964	0.000298144	-2.13021	0.0317967	-1.94012	0.00408489	1.81269	0.0129153	5.16977	4.69578
	AT2G25330	-3.98649	0	-3.05038	0.00126453	-4.28221	0	-0.33138	0.580901	0	2.62037
	AT2G25600	-2.3637	0	-2.75338	0.00706349	-1.16641	0.0125082	-1.96623	0.0140958	2.11563	5.56694
	AT2G25770	-2.37371	0.049748	-0.979635	0.09785	-1.79568	0.00321654	-0.223966	0.554293	10.5931	65.3461
	AT2G25890	-3.51271	0	-2.72401	0	-3.33106	0	-2.77277	0.0140958	6.66451	35.2916
	AT2G26160	-1.61294	0.049748	-1.4356	0.195635	-1.08368	0.00835407	0.873916	0.121809	57.6145	72.5394
	AT2G26410	-5.28817	0	-5.13213	0	-5.74301	0	-5.03879	0.0140958	0	10.8446
	AT2G26490	-3.63849	0	-3.9531	0	-4.77895	0.00321654	-3.23277	0	0	8.37125
	AT2G26850	-4.31075	0	-3.94247	0.015788	-2.384	0.512157	-3.64273	0	0.823943	15.9996
	AT2G26960	-1.43788	0.0335239	-1.61906	0.140216	-1.89914	0.00321654	0.122767	0.48761	2.21478	1.20313
	AT2G27035	-3.72331	0.000298144	2.13366	0.140216	0.853222	0.123467	-0.0795203	0.587744	43.876	4.78141
	AT2G27180	-3.02494	0	-2.89826	0	-1.59155	0.0577326	-2.26264	0	0	30.1043
	AT2G27310	-1.86771	0.000804473	-1.81308	0.0118527	-2.03279	0.00835407	-0.731293	0.0768477	7.96118	26.0178
	AT2G27740	-1.28314	0.0113722	-0.656862	0.09785	-1.21622	0.0577326	-1.01743	0.121809	25.6871	13.8005
	AT2G28180	-2.86923	0.0012083	-2.99643	0.00237213	-0.666599	0.628056	-2.73347	0	0.741003	2.51561
	AT2G28355	-4.59729	0	-4.72724	0	-4.77619	0	-4.24225	0.0077517	2.00465	33.5662
	AT2G28440	-1.28664	0.00631262	-1.38429	0.09785	-1.06467	0.0938751	-0.332043	0.554293	92.9535	44.0879
	AT2G28680	-2.95584	0	-1.94593	0.0260161	-2.70846	0	-0.480126	0.246412	136.302	375.531
	AT2G29630	-1.32042	0.0113722	-1.08233	0.0213889	0.00737384	0.483324	-0.342983	0.554293	13.0348	11.8843
	AT2G29790	-6.55597	0	-6.60448	0.00237213	-6.47891	0.000583556	-5.35485	0.0140958	22.8197	296.934
	AT2G29940	-2.93027	0	-2.71273	0.00356328	-2.90848	0	-1.18131	0.246412	0.276151	6.82101
	AT2G30290	-7.50877	0	-6.94254	0	-7.59906	0	-4.39961	0.0227213	0	2.80532
	AT2G30630	-5.77923	0	-5.57724	0.00356328	-5.79013	0	-4.76631	0.0281391	3.23178	4.8478
	AT2G31100	-4.23764	0	-4.09805	0	-4.42622	0	-0.0963885	0.587744	13.9222	4.78488
	AT2G31210	-1.65202	0.0012083	-1.87152	0.042988	-1.72663	0.00408489	0.538726	0.121809	228.445	26.8432
	AT2G31220	-1.42986	0.00243569	-1.34792	0.09785	-1.7285	0.00193846	0.359452	0.246412	18.6751	4.88999
	AT2G31250	-2.77793	0	-2.21153	0.015788	-1.74713	0.00280692	-1.01827	0.0768477	1.11872	3.80757
	AT2G31430	-4.57283	0	-4.97184	0.00706349	-3.36322	0.0938751	-4.0969	0	0	4.31299
	AT2G31480	-1.74826	0.0335239	-1.53407	0.140216	-1.61379	0.0265987	-1.49195	0.121809	14.8543	141.5
	AT2G31500	-3.37715	0	-3.47607	0.00356328	-1.43724	0.483324	-3.48873	0	0	7.31966
	AT2G31620	-4.42352	0	-4.39176	0	-3.63129	0.00104876	-3.84753	0.0169863	5.93643	0
	AT2G31830	-1.23089	0.0146053	-1.48047	0.0118527	-1.02282	0.0179611	-1.02165	0.0281391	1.06984	4.90162
	AT2G31980	-4.05676	0	-2.89645	0.00126453	-4.36315	0	-2.35216	0.0768477	21.0231	56.7158
	AT2G31985	-5.41035	0	-5.30099	0	-5.55013	0.000583556	-4.58765	0.0169863	0	11.6993
	AT2G32360	-3.50481	0	-2.04382	0.018627	-1.79376	0.00535663	0.508009	0.246412	4.26581	10.6175
	AT2G32460	-2.63999	0.000804473	-2.50247	0.0118527	-2.95583	0.00193846	-1.97345	0.0281391	3.51372	16.1033
	AT2G32470	-1.62019	0.00243569	-0.521179	0.421107	-1.22123	0.0179611	0.813245	0.0768477	642.947	414.334
	AT2G32890	-3.81824	0	-4.04377	0	-3.84182	0	-3.42347	0.0140958	6.90371	59.6528
	AT2G33100	-1.27206	0.049748	-1.92714	0.018627	-1.19337	0.0938751	-1.35314	0.0169863	0	2.35295
	AT2G33270	-2.86953	0	-3.30567	0	-3.14813	0	-3.29018	0.00255776	8.41074	83.4215
	AT2G33320	-2.1046	0	-2.23838	0.00706349	-1.98504	0.00408489	-1.89305	0.0169863	88.1146	71.0067
	AT2G33420	-2.93387	0	-3.39353	0	-1.1364	0.628056	-3.0213	0	0	3.24673
	AT2G33460	-3.06746	0	-3.4782	0	-2.47589	0.00104876	-3.4798	0.00255776	0	14.3283
	AT2G33670	-5.24741	0	-5.13076	0	-4.1094	0.00125734	-3.69756	0.0169863	2.22678	18.6207
	AT2G33690	-3.83614	0	-4.15724	0	-3.93118	0	-3.25366	0.0140958	80.3377	563.358
	AT2G33775	-4.68924	0	-5.79478	0	-4.29738	0.0125082	-4.72007	0.0140958	2.43287	40.7573
	AT2G33830	-3.35191	0	-1.65066	0.09785	0.177203	0.483324	-0.983888	0.246412	1.83513	3.566
	AT2G34030	-4.26637	0	-3.3529	0.00507486	-2.93522	0	-2.5572	0.0169863	1.12405	6.41173
	AT2G34555	-2.46489	0.000804473	-2.46239	0.0260161	-2.4253	0.00125734	-2.4492	0.0109557	15.1088	13.2365
	AT2G35000	-1.42839	0.00373202	-1.70673	0.0213889	-1.36473	0.00408489	-0.953363	0.0169863	4.5171	26.2248
	AT2G35070	-1.72706	0.000804473	-1.6166	0.0260161	-1.26265	0.0125082	-0.0676678	0.587744	3.86677	12.3342
	AT2G35210	-1.08015	0.0113722	-0.920435	0.0260161	-0.814138	0.0577326	-0.971676	0.0227213	0	11.2775
	AT2G35420	-4.18592	0	-4.23632	0.00507486	-3.97162	0	-3.34686	0.0281391	28.5693	31.3217
	AT2G35730	-4.53947	0	-2.87707	0.0213889	-4.63675	0	-1.89323	0.0129153	10.5434	22.9503
	AT2G36020	-4.60017	0	-4.70765	0.00356328	-3.78062	0	-4.23336	0.0077517	3.70393	115.714
	AT2G36110	-2.13787	0.00243569	-2.7708	0.0317967	-4.20186	0	-0.156567	0.587744	0	9.16986
	AT2G36190	-1.79421	0.000298144	-1.60711	0.0213889	-2.12801	0	-1.04783	0.0457985	6.88606	30.4172
	AT2G36295	-3.2134	0	-3.18753	0.00126453	-1.63765	0.483324	-2.82339	0	4.06937	0
	AT2G37290	-3.17921	0	-3.00202	0.00507486	-2.48281	0.00193846	-2.32747	0.0227213	0.445016	7.75523
	AT2G37370	-2.4754	0.000298144	-2.40364	0.00706349	-2.43214	0	-1.41564	0.0227213	0	4.32439
	AT2G38490	-1.58331	0.00243569	-1.51682	0.0260161	-2.1192	0.000583556	-0.561094	0.554293	2.57464	11.1603
	AT2G38500	-4.41534	0	-2.97344	0	-2.3284	0.00280692	-2.43638	0.0077517	1.56015	36.2664
	AT2G38905	-3.81681	0	-2.55676	0.00237213	-4.16018	0	-1.43871	0.0457985	0	9.69064
	AT2G39300	-1.86007	0.00243569	-1.70031	0.0118527	-1.72024	0.00104876	-1.27853	0.0281391	1.30394	5.92968
	AT2G39820	-1.96463	0.0012083	-2.04198	0.0260161	-2.13733	0.00280692	0.0353711	0.48761	2.11352	13.2689
	AT2G40116	-2.41583	0	-3.02393	0.00126453	-1.38879	0.0379971	-2.94603	0.00255776	1.44802	6.24646
	AT2G40450	-1.5915	0.00243569	-1.54109	0.042988	-1.59244	0.00125734	0.502281	0.121809	4.19953	7.5046
	AT2G40670	-2.50847	0	-1.8312	0.042988	-2.87038	0	-1.35077	0.0768477	43.8289	74.4877
	AT2G40850	-3.95132	0	-4.39159	0	-2.39354	0.0577326	-3.76483	0	37.9865	29.0876
	AT2G41040	-2.98027	0	-2.95232	0.0213889	-3.63246	0.00104876	-2.41996	0.0169863	6.51908	32.767
	AT2G41190	-1.45792	0.00373202	-1.02155	0.0213889	-0.651425	0.483324	-1.61998	0.0109557	1.28035	6.29014
	AT2G41210	-1.10084	0.021273	-1.40825	0.0721971	-0.650587	0.543348	-1.32416	0.0109557	0	7.77772
	AT2G41240	-4.40884	0	-3.18392	0.018627	-5.7006	0	-2.73354	0	0	12.5415
	AT2G41290	-2.9245	0	-3.08375	0	-3.13172	0.00104876	-1.6377	0.0169863	7.20111	31.5584
	AT2G41400	-1.04774	0.049748	-1.13629	0.0560352	0.326287	0.419952	-0.815717	0.0140958	6.39489	0
	AT2G41440	-1.78882	0.000298144	-2.13869	0.00978913	-1.79898	0.00408489	-0.735652	0.246412	45.4195	36.0603
	AT2G41780	-2.00528	0.0012083	-1.79049	0.0317967	-1.93028	0.00125734	-0.442194	0.554293	9.9766	34.5483
	AT2G41905	-6.50559	0	-6.37742	0	-6.01733	0	-5.31225	0.0140958	163.561	1621
	AT2G41970	-3.10726	0	-3.18588	0	-2.41137	0.00125734	-2.36548	0.0140958	1.65122	10.2073
	AT2G42005	-2.30391	0.000298144	-1.72924	0.018627	-0.707713	0.512157	-2.36873	0	4.02763	29.578
	AT2G42480	-1.85112	0.00373202	-1.02599	0.140216	-1.52832	0.00835407	0.188077	0.48761	0	21.7499
	AT2G42530	-1.30315	0.0335239	-0.163658	0.495883	-0.000405112	0.642566	-0.49267	0.246412	8.30482	9.82907
	AT2G42940	-4.33466	0	-4.85223	0.00978913	-4.87375	0.000583556	-4.71141	0	419.329	467.209
	AT2G43230	-2.07429	0	-2.31359	0.00507486	-1.12051	0.0265987	-2.04214	0.0140958	0	13.6639
	AT2G43620	-1.8351	0.0335239	-0.813796	0.0560352	0.332308	0.419952	-1.31019	0.0768477	0	3.02339
	AT2G43900	-1.01421	0.0113722	-1.05195	0.0260161	-0.994447	0.0125082	-1.03788	0.0129153	1.53592	8.07476
	AT2G43960	-2.31309	0.000298144	-2.00053	0.0213889	-2.77317	0.000583556	-0.377098	0.554293	0	7.50977
	AT2G44010	-2.37454	0.00373202	-2.55105	0.00978913	-1.70703	0.0179611	-2.02682	0.0281391	4.06723	7.23774
	AT2G44260	-1.49665	0.0146053	-0.737584	0.493533	0.113069	0.483324	-2.06479	0.0281391	26.4636	76.4558
	AT2G44590	-2.84148	0.000804473	-2.8297	0.00126453	-3.65779	0	0.941516	0.0140958	2.23862	0
	AT2G45130	-3.09137	0	-3.17052	0.0118527	-2.41917	0.00835407	-1.58369	0.246412	20.367	21.8812
	AT2G45135	-2.3886	0	-1.97784	0.018627	-1.52335	0.00321654	-0.439586	0.554293	3.284	8.15203
	AT2G45403	-1.97161	0.0146053	1.39651	0.342689	-0.203502	0.642566	-2.68686	0.0227213	12.5472	0
	AT2G45430	-1.54435	0.00631262	-1.41125	0.00706349	-2.07905	0.00408489	-1.85853	0	2.80953	0
	AT2G45580	-2.95207	0	-0.677651	0.495883	-0.155071	0.642566	-3.54411	0.0109557	0	2.08107
	AT2G45750	-1.37524	0.0113722	-1.0136	0.042988	-1.07445	0.00535663	0.0621444	0.48761	9.40188	5.06337
	AT2G45800	-1.97738	0	-2.11695	0	-0.415005	0.642566	-2.10148	0	20.6273	30.6343
	AT2G46140	-1.73343	0.000298144	-1.67671	0.0118527	-0.86011	0.157445	-1.75943	0.0109557	2.06238	67.2155
	AT2G46360	-3.78374	0	-4.59841	0.00978913	-3.50851	0.00104876	-3.94278	0	0	4.97107
	AT2G46370	-1.8718	0	-1.84665	0.00237213	-1.9491	0.00280692	-1.12409	0.121809	42.709	98.0429
	AT2G46490	-1.29677	0.021273	-1.37579	0.0560352	-1.0381	0.38288	-1.02119	0.0768477	32.3475	77.9935
	AT2G46660	-1.11492	0.0113722	-1.3975	0.0721971	-2.79987	0.00535663	-1.21639	0.0140958	6.90135	0.91966
	AT2G46860	-5.42852	0	-5.46992	0	-5.59651	0	-3.98654	0.0227213	9.99604	95.9047
	AT2G46880	-6.62391	0	-5.38758	0.00356328	-5.77855	0	-0.763271	0.554293	2.78568	10.3637
	AT2G47030	-4.63536	0	-4.57614	0.00237213	-4.90605	0	-4.12409	0.0140958	3.1e-10	20.5493
	AT2G47040	-4.44142	0	-4.44418	0	-4.64555	0	-3.95487	0.0129153	15.6482	194.709
	AT2G47050	-3.6444	0	-3.65138	0.00237213	-3.12165	0	-3.44744	0.0140958	11.8387	302.635
	AT2G47340	-2.25625	0.00243569	-2.58805	0.0118527	-0.668632	0.642566	-2.37933	0.0109557	0	15.8026
	AT2G47770	-3.02175	0	-3.53643	0	-4.80247	0.000583556	-3.2316	0.0281391	2.23696	34.9352
	AT2G48080	-2.08361	0.00373202	-2.2304	0.00978913	-2.1524	0.00193846	-0.572202	0.554293	0	6.00502
	AT2G48130	-5.20362	0	-4.19365	0.0118527	-5.19705	0	-2.84622	0.0169863	43.5338	16.7041
	AT3G01020	-3.33493	0	-3.18376	0.00978913	-3.24665	0.000583556	-1.06435	0.0768477	0	4.00327
	AT3G01070	-1.80854	0.00243569	-1.73522	0.018627	-2.01114	0	-0.25708	0.587744	0	5.73553
	AT3G01085	-4.65945	0	-5.46117	0	-3.54599	0.0379971	-3.7542	0	0.799926	5.52918
	AT3G01240	-6.34891	0	-6.37928	0	-5.94301	0	-5.63123	0.0077517	1.28531	35.247
	AT3G01250	-6.72072	0	-6.6084	0	-7.38413	0	-5.5002	0.0140958	4.97618	26.6168
	AT3G01270	-7.16726	0	-7.1076	0	-7.18957	0	-5.6446	0.0140958	50.0378	473.079
	AT3G01350	-1.67855	0.00373202	-1.5299	0.0317967	-2.67411	0	-1.78644	0.0227213	23.7128	46.0356
	AT3G01420	-2.21168	0.00373202	-1.11651	0.342689	-0.646104	0.512157	-0.871945	0.0140958	0	2.92382
	AT3G01490	-1.59201	0.000804473	-1.54396	0.018627	-1.20891	0.00408489	-1.61385	0.0129153	5.89907	28.3871
	AT3G01700	-2.88204	0.000298144	-2.85705	0.00507486	-2.23641	0	-2.53285	0.00255776	3.15571	150.787
	AT3G02030	-1.35354	0.0146053	-1.18065	0.018627	-1.35582	0.00535663	0.905229	0.0281391	387.968	632.828
	AT3G02480	-4.31504	0	-3.91542	0	-3.57313	0.00321654	-3.80752	0.0109557	45.0519	205.497
	AT3G02550	-1.33019	0.0012083	-0.873784	0.195635	-1.20794	0.199149	-0.80791	0.0227213	8.70718	17.1863
	AT3G02810	-4.62565	0	-4.5902	0	-2.83571	0.0577326	-4.25667	0	0	3.7651
	AT3G03080	-3.48072	0	-4.36634	0	-3.8971	0	-2.37849	0.0169863	0	10.0671
	AT3G03305	-1.62594	0.000804473	-1.31538	0.018627	-1.37535	0.00125734	-0.776053	0.246412	4.1243	19.8084
	AT3G03430	-4.80819	0	-5.0823	0	-4.82351	0	-4.25818	0.0140958	0	124.357
	AT3G03650	-3.04591	0	-3.01308	0.00356328	-3.091	0	-0.556583	0.48761	3.145	3.61435
	AT3G03760	-3.66855	0	-2.32847	0.042988	-3.82175	0.00104876	-1.14587	0.121809	9.81269	25.954
	AT3G03800	-4.53014	0	-1.96394	0.00126453	-4.58789	0	-2.41669	0.0281391	2.4825	6.48227
	AT3G03900	-1.19528	0.00243569	-1.23484	0.00507486	-0.719312	0.38288	-1.18885	0.0129153	0	18.9667
	AT3G03910	-4.62857	0	-3.97325	0.0118527	-5.27216	0	-1.55486	0.246412	0	5.99173
	AT3G03930	-1.68931	0.0113722	-1.19955	0.195635	-1.82791	0.00193846	0.139387	0.48761	2.44527	0
	AT3G04530	-1.64851	0.00373202	-2.06253	0.0317967	-1.56505	0.00835407	-0.681922	0.554293	1.78647	5.6838
	AT3G04620	-1.04513	0.0113722	-1.27429	0.0260161	-0.714815	0.157445	-1.30966	0.0169863	35.3291	35.4607
	AT3G04690	-3.20485	0	-3.41126	0	-2.83999	0.00104876	-2.86767	0.0129153	23.2446	22.2436
	AT3G04700	-1.47764	0.0335239	-1.38121	0.0721971	-0.249084	0.642566	-1.45993	0.0169863	1.23412	17.7599
	AT3G05610	-4.45467	0	-4.37321	0	-1.17143	0.642566	-4.01859	0	16.4957	19.5566
	AT3G05725	-5.94453	0	-5.65524	0.00126453	-4.69616	0.00280692	-5.32989	0	0	15.3122
	AT3G05880	-1.12524	0.021273	-0.742962	0.259015	0.21742	0.483324	-0.558626	0.0768477	15.7611	28.5047
	AT3G05930	-3.31321	0.0012083	-3.61368	0.00356328	-3.44652	0.0125082	-3.35068	0.0140958	15.3332	31.9248
	AT3G05960	-5.09614	0	-5.2286	0.00126453	-5.03995	0	-4.35161	0.0140958	10.9069	109.359
	AT3G06100	-3.9469	0	-4.09675	0.00356328	-4.10299	0.000583556	-0.880883	0.0281391	159.27	52.9412
	AT3G06260	-3.75187	0	-3.67234	0.00126453	-1.05082	0.639565	-3.7411	0	1.11755	27.4548
	AT3G06830	-3.20515	0	-3.47717	0.015788	-0.736152	0.642566	-3.75896	0	13.1485	28.9287
	AT3G07070	-2.19	0	-1.88193	0.00978913	-1.7428	0.00408489	-0.533015	0.246412	0	2.64225
	AT3G07120	-2.11678	0	-2.29184	0	-1.85092	0.00535663	-1.54883	0.0281391	12.8778	35.3452
	AT3G07450	-3.99662	0	-4.52734	0.00126453	-4.38323	0	2.77708	0	244.239	14.1876
	AT3G07600	-1.50011	0.00243569	-1.34482	0.140216	-0.807789	0.199149	-1.34951	0.0768477	120.611	46.908
	AT3G07620	-7.32861	0	-7.04396	0	-8.15522	0	-3.77628	0.0227213	0	10.1862
	AT3G07820	-3.4372	0.0012083	-3.08824	0.015788	-2.88897	0.00104876	-3.22676	0.0140958	14.5121	263.92
	AT3G07830	-3.08764	0	-3.76861	0.00356328	-2.41422	0.0379971	-2.55562	0.121809	2.41399	42.4027
	AT3G07850	-6.96317	0	-6.56653	0	-7.05425	0	-4.44106	0.0140958	39.0367	339.228
	AT3G07970	-1.64839	0.00631262	-2.08732	0.00706349	-2.37535	0.0265987	-1.8756	0.0227213	8.41052	0.881605
	AT3G08560	-3.89157	0	-3.95602	0.00507486	-3.92593	0	-3.49609	0.0169863	0	99.8405
	AT3G08790	-5.22395	0	-4.37961	0	-5.00028	0	-2.09927	0.0227213	14.0999	53.0321
	AT3G09260	-1.06199	0.021273	-1.39666	0.0260161	-0.400925	0.628056	-0.721943	0.246412	7.38415	4.6319
	AT3G09400	-1.77725	0.0146053	-1.925	0.0721971	-1.05382	0.543348	-0.036779	0.587744	0.652782	2.62726
	AT3G09530	-3.79878	0	-3.25822	0.0118527	-0.207382	0.642566	-3.91989	0	0	3.81305
	AT3G09550	-2.49592	0	-2.66645	0.00356328	-1.90715	0.00125734	-1.66158	0.0169863	2.95634	3.89764
	AT3G09590	-1.46029	0.0146053	-0.116331	0.495883	0.458718	0.483324	-1.71907	0.0169863	0	6.8721
	AT3G09680	-1.30543	0.021273	-1.02639	0.140216	-1.24875	0.00321654	0.808738	0.0457985	2.96e-13	38.7282
	AT3G09930	-3.80883	0	-4.01707	0	-3.13353	0.00104876	-3.31205	0.0129153	0	7.14343
	AT3G10020	-1.19711	0.0335239	-0.860413	0.0560352	-0.227659	0.642566	-0.798527	0.121809	33.3008	16.407
	AT3G10116	-1.67166	0.00243569	-1.17612	0.140216	-1.68177	0.00535663	0.136172	0.48761	0	8.20041
	AT3G10410	-1.75374	0.00243569	-1.40083	0.00706349	-1.1473	0.00835407	-1.0027	0.0457985	132.485	170.988
	AT3G10460	-4.24487	0	-4.47891	0.00126453	-2.50291	0.123467	-4.10195	0	0	2.14553
	AT3G10470	-1.64864	0.00373202	-1.86953	0.0317967	-0.172939	0.642566	-1.65021	0.0140958	0.786685	2.31454
	AT3G10740	-1.79	0.000804473	-1.9229	0.0260161	-0.955744	0.123467	-1.35484	0.0169863	3.56623	37.1236
	AT3G10890	-4.24682	0	-4.04789	0.00706349	-3.61025	0.00280692	-1.86813	0.554293	5.72581	12.1773
	AT3G11050	-1.08637	0.0146053	-1.06819	0.0260161	-1.53189	0.00125734	-0.861899	0.246412	2.45338	25.455
	AT3G11160	-3.60332	0	-2.85855	0.018627	-3.19018	0	-1.13047	0.0768477	0	19.5503
	AT3G11980	-5.5928	0	-5.79095	0	-5.78496	0	-6.14371	0	39.209	33.1641
	AT3G12160	-3.23147	0	-3.56183	0	-2.84617	0.00193846	-2.82031	0.0129153	0	9.5085
	AT3G12660	-3.05462	0.000298144	-3.28794	0.00706349	-2.28291	0.00125734	-3.00089	0.0129153	5.35926	153.809
	AT3G13065	-2.38367	0	-2.91873	0	-1.81249	0.0379971	-2.27386	0	0.585007	10.2657
	AT3G13220	-5.05896	0	-5.49861	0.00126453	-5.49526	0	-0.507471	0.376335	12.9189	13.8563
	AT3G13227	-5.56527	0	-5.53468	0	-5.11676	0	-4.85014	0.0109557	34.6651	113.198
	AT3G13390	-5.47171	0	-5.56412	0	-5.76695	0	-4.63645	0.0169863	0	27.9853
	AT3G13400	-4.00201	0	-4.14913	0.00126453	-4.17885	0	-3.49267	0.0140958	51.3815	380.889
	AT3G13610	-4.43042	0	-2.79448	0.00507486	-6.00157	0	-1.70711	0.0169863	3.37532	8.58532
	AT3G13680	-1.04148	0.0335239	-0.966582	0.259015	-0.986381	0.123467	0.494107	0.121809	1.00153	3.9817
	AT3G13850	-2.56229	0.00631262	-3.71568	0.00706349	-2.30948	0.00280692	-2.71092	0.0169863	2.4417	15.061
	AT3G14040	-6.64034	0	-6.49637	0	-6.68633	0	-4.8555	0.0140958	69.3165	423.364
	AT3G14060	-1.11543	0.0335239	-1.04849	0.0560352	-0.294139	0.642566	-0.954903	0.0169863	6.12651	4.17985
	AT3G14450	-1.5607	0.00631262	-1.28274	0.0260161	-1.52578	0.000583556	-0.690791	0.376335	23.302	203.178
	AT3G14940	-1.498	0.00631262	-1.49879	0.0118527	-1.64968	0	-1.08819	0.0457985	6.89651	56.3592
	AT3G14970	-1.27437	0.049748	-1.71101	0.042988	-1.37515	0.0379971	0.1599	0.48761	12.3359	26.271
	AT3G15260	-1.27531	0.0012083	-1.36187	0.0213889	-1.1102	0.0179611	-0.960102	0.0281391	14.0984	8.017
	AT3G15280	-4.06732	0	-3.65487	0	-4.02676	0	-2.06018	0.0140958	4.73251	100.026
	AT3G15357	-1.20789	0.0335239	-0.31487	0.421107	-1.19664	0.0125082	0.93006	0.0768477	0	7.32957
	AT3G15400	-3.74232	0	-2.69907	0	-3.8149	0	-1.38152	0.0768477	249.153	523.414
	AT3G15450	-2.22806	0.00243569	-1.92123	0.00507486	-0.87577	0.38288	-1.4462	0.0457985	57.868	47.5323
	AT3G15510	-2.02833	0.000804473	-1.56961	0.00706349	-2.72305	0.00280692	-1.31531	0.246412	4.4348	7.24192
	AT3G15630	-1.71056	0.0012083	-1.09679	0.015788	-0.291474	0.576871	-0.531748	0.376335	7.95091	4.76764
	AT3G15740	-2.03802	0.000298144	-1.57778	0.0260161	-1.67589	0.000583556	0.125476	0.48761	11.7033	34.6149
	AT3G15830	-4.83058	0	-4.48213	0.00978913	-5.19152	0	-1.42304	0.48761	10.0312	20.0061
	AT3G15900	-1.39431	0.0012083	-1.005	0.0317967	-1.35155	0.00125734	-0.331215	0.554293	42.3245	69.7437
	AT3G16040	-3.84118	0	-4.33917	0	-3.19644	0.00408489	-3.59381	0	4.68433	18.273
	AT3G16340	-1.52678	0.0012083	-1.33679	0.0317967	-1.19684	0.00408489	-1.6123	0.0077517	4.3551	2.10225
	AT3G17220	-3.83544	0	-3.63447	0.018627	-4.44905	0.00280692	-3.40363	0.0227213	0	10.7998
	AT3G17550	-3.0354	0.00243569	-2.77146	0.0317967	-1.92959	0.00321654	-0.680032	0.48761	0	4.66671
	AT3G17630	-2.44224	0	-2.46677	0	-2.16352	0.00104876	-2.33276	0.00255776	4.6102	63.6227
	AT3G17760	-4.90568	0	-4.89862	0	-5.09051	0	-3.27931	0.0169863	4.74532	32.2649
	AT3G17980	-1.80457	0.00631262	-2.30132	0.018627	-1.3871	0.419952	-1.76294	0.0109557	0.887076	21.5713
	AT3G18220	-2.77277	0	-3.17125	0	-2.20917	0.0179611	-2.09476	0.0109557	0	8.95351
	AT3G18360	-3.68438	0	-3.49037	0.00978913	-3.495	0.00125734	-1.88419	0.0281391	46.3318	324.562
	AT3G18570	-3.49662	0	-2.49825	0.00356328	-2.71707	0.000583556	-3.07391	0.0169863	0	20.2224
	AT3G18590	-2.30362	0.000298144	-1.33947	0.042988	-1.99697	0.00280692	0.657652	0.121809	83.8781	283.942
	AT3G18720	-2.39656	0	-2.04255	0.015788	-1.91356	0.00408489	-0.215825	0.580901	1.98303	2.08429
	AT3G19020	-1.96712	0.000298144	-2.14878	0.00126453	-1.17047	0.157445	-1.98954	0.0109557	9.62589	5.08735
	AT3G19090	-4.41552	0	-4.59634	0	-4.57526	0	-3.70357	0.0140958	3.30167	44.929
	AT3G19230	-2.33322	0	-2.62186	0	-1.81163	0	-2.38378	0.0109557	0	3.73122
	AT3G19890	-3.29283	0	-3.06752	0.0317967	-3.15622	0.00835407	-1.2074	0.0457985	0	2.12375
	AT3G19930	-2.26358	0	-2.29721	0.00507486	-1.57066	0.00280692	-1.93901	0.00255776	125.029	1206.33
	AT3G20140	-1.1908	0.0146053	-0.708938	0.259015	-0.336907	0.543348	-0.847449	0.246412	2.24455	0
	AT3G20190	-2.50229	0.00243569	-2.13914	0.0317967	-1.6577	0.0577326	-1.31483	0.0281391	0.607256	9.6256
	AT3G20220	-3.59755	0	-3.16754	0.00126453	-1.1258	0.639565	-3.55169	0	0	10.03
	AT3G20270	-1.56662	0.0012083	-1.30324	0.0560352	-1.75306	0.00104876	-1.51679	0.0129153	10.8636	32.1274
	AT3G20450	-3.13025	0.000298144	-2.7125	0.0317967	-3.47419	0.00193846	-2.05959	0.0227213	17.9222	29.4037
	AT3G20530	-3.08577	0	-3.32088	0	-1.57829	0.419952	-3.33454	0	15.0635	10.3723
	AT3G20560	-1.00838	0.021273	-0.802209	0.0721971	-0.791476	0.0577326	-0.759015	0.121809	27.9993	73.3429
	AT3G20580	-3.27313	0	-3.66907	0.00978913	-1.33428	0.576871	-3.2122	0	1.1243	23.557
	AT3G20810	-2.67652	0.000804473	-0.36688	0.495883	1.25946	0.38288	0.464335	0.376335	3.83065	0.582053
	AT3G20865	-6.28032	0	-7.16201	0.00978913	-5.89996	0.00125734	-5.98605	0.0129153	13.1335	99.478
	AT3G20940	-1.25979	0.021273	-1.20873	0.421107	0.219815	0.483324	-1.42647	0.0281391	0	2.39042
	AT3G21120	-1.17325	0.049748	-1.46797	0.0560352	-1.03564	0.0179611	0.0804899	0.48761	2.22903	2.44018
	AT3G21180	-4.57206	0	-4.55567	0	-4.32962	0	-4.09518	0.0227213	0.490949	5.70171
	AT3G21320	-2.68906	0	-3.1897	0.00126453	-1.72154	0.0125082	-2.99494	0.0129153	8.30956	22.0999
	AT3G21570	-2.80124	0	-3.00175	0.00126453	-0.780891	0.642566	-3.08652	0.00255776	5.39319	48.6368
	AT3G21700	-1.92905	0.0012083	-1.99336	0.00356328	-0.69338	0.576871	-2.09753	0.0129153	3.17785	49.6601
	AT3G21800	-3.74228	0	-3.19332	0	-3.49215	0	-0.906578	0.376335	0	4.77479
	AT3G21880	-5.82207	0	-5.41462	0	-4.97339	0	-1.35105	0.246412	0	2.94303
	AT3G21900	-4.32871	0	-4.46428	0.00237213	-4.54483	0	-3.57685	0.0169863	0	6.39863
	AT3G21910	-4.38649	0	-4.75531	0	-4.56631	0	-3.93196	0.0169863	0	18.0562
	AT3G21920	-5.7399	0	-5.95054	0.00126453	-5.72681	0	-4.21013	0.0227213	0	13.3098
	AT3G21940	-6.2277	0	-6.48321	0	-6.61659	0	-4.46724	0.0169863	0	7.46971
	AT3G21960	-4.89019	0	-5.10908	0.00126453	-4.85674	0	-3.52119	0.0227213	0	4.44856
	AT3G21970	-6.07606	0	-6.34537	0	-6.18859	0	-4.66354	0.0227213	6.26696	110.086
	AT3G21980	-4.5176	0	-4.77612	0	-4.63312	0	-3.29941	0.0227213	2.08808	6.4902
	AT3G21990	-1.82127	0.000804473	-1.78686	0.0721971	-1.85649	0.0938751	-1.74215	0.00255776	8.25e-15	20.345
	AT3G22000	-3.7707	0	-4.51078	0	-3.30713	0.00321654	-3.99102	0.00255776	0	2.65208
	AT3G22020	-4.7556	0.000298144	-4.34647	0	-2.60047	0.00835407	-3.76312	0.0169863	0	4.07666
	AT3G22360	-4.76214	0	-4.94623	0.0118527	-5.26043	0.00280692	-3.27255	0.0457985	4.65195	13.557
	AT3G22510	-5.11389	0	-5.2625	0.00126453	-3.21848	0.00535663	-4.54744	0.0140958	2.62169	18.1517
	AT3G22650	-4.4552	0	-4.34886	0.0260161	-3.11886	0.0179611	-4.07095	0.0227213	0	3.27517
	AT3G22750	-1.00274	0.0113722	-1.40957	0.015788	-0.826752	0.199149	-0.453733	0.580901	2.07601	6.15784
	AT3G22850	-1.16252	0.049748	-0.837245	0.0560352	-0.428451	0.419952	-0.691793	0.376335	2.03893	48.4099
	AT3G22910	-2.45682	0.00373202	-1.18964	0.342689	-0.324918	0.642566	-0.647283	0.554293	0	6.62677
	AT3G23060	-2.37716	0	-2.3803	0.00978913	-2.02265	0	-1.20511	0.0227213	0	12.3611
	AT3G23270	-3.74271	0	-4.07666	0	-3.67918	0	-3.78202	0.0227213	1.05997	8.75108
	AT3G23350	-5.45504	0	-6.08323	0.00706349	-4.02978	0.00535663	-4.82626	0.0281391	0	5.45781
	AT3G23770	-4.36574	0	-4.44279	0.00126453	-4.56033	0	-4.8578	0	33.5153	0
	AT3G23860	-1.49193	0.00373202	-1.32771	0.0560352	-1.53869	0.00535663	0.592532	0.246412	0	7.19954
	AT3G24503	-1.00593	0.021273	-1.35601	0.0118527	-0.525873	0.0938751	-0.918924	0.0457985	4.88544	20.5013
	AT3G24600	-3.84957	0	-3.87513	0.00356328	-3.98657	0	-3.06186	0.0227213	0	14.6684
	AT3G24640	-4.58148	0	-4.7806	0.00126453	-3.90815	0	-3.68058	0.0077517	0	5.60478
	AT3G25050	-7.28486	0	-5.94057	0.00237213	-7.56936	0	-4.04046	0.0227213	29.5755	173.949
	AT3G25165	-5.44788	0	-4.9979	0	-1.58619	0.576871	-5.01718	0	1.1955	4.65045
	AT3G25170	-3.95154	0.0335239	-3.95314	0.09785	-1.23178	0.642566	-3.64149	0	0	2.93355
	AT3G25250	-1.49093	0.0335239	-1.48631	0.0721971	-0.8393	0.0577326	-1.23117	0.0227213	2.00331	0
	AT3G25260	-1.80593	0.00373202	-1.98766	0.0118527	-2.65957	0.00125734	1.51203	0.0129153	2.9447	0
	AT3G25930	-2.7087	0.000298144	0.901175	0.09785	-3.2064	0.00193846	-0.897922	0.48761	0	2.58906
	AT3G26010	-1.85569	0.000804473	-1.66176	0.0213889	-1.45375	0.00193846	0.00645273	0.48761	0	4.69185
	AT3G26110	-4.3273	0	-4.48472	0.00706349	-1.70067	0.60793	-3.7224	0.00255776	0	3.75827
	AT3G26125	-4.99294	0	-3.62677	0.0118527	-4.94473	0	-0.987455	0.376335	3.55174	12.7256
	AT3G26440	-2.59029	0	-2.62723	0.00237213	-2.57013	0.00125734	-1.33622	0.0227213	1.30639	5.22284
	AT3G26820	-4.53142	0	-4.43615	0.00126453	-4.81505	0	-4.18704	0.0109557	2.10762	7.58708
	AT3G27210	-1.22497	0.0113722	-0.776541	0.0560352	-1.0896	0.0577326	-0.0487711	0.587744	2.66592	9.66732
	AT3G27440	-3.4188	0	-3.66805	0.00126453	-2.23955	0.00535663	-1.90205	0.0169863	2.32029	4.16892
	AT3G27710	-2.08944	0.000804473	-1.86676	0.0317967	-1.929	0.00104876	-0.110651	0.587744	1.86712	21.0078
	AT3G27720	-1.50976	0.00631262	-0.893058	0.140216	-0.670232	0.199149	0.241609	0.376335	7.38555	2.71e-10
	AT3G28150	-1.28448	0.00373202	-0.469052	0.467476	-0.389111	0.60793	-1.52485	0.00255776	148.779	77.7976
	AT3G28230	-2.14359	0	-1.90969	0.00978913	-2.61995	0.00104876	0.0786343	0.48761	1.06589	2.52427
	AT3G28470	-4.3385	0	-0.572343	0.493533	0.379817	0.38288	0.60748	0.246412	26.598	0
	AT3G28540	-1.13441	0.00373202	-1.31788	0.0721971	-1.97803	0.00193846	-0.505335	0.376335	1.78503	4.98851
	AT3G28610	-2.87192	0.000804473	-2.74708	0.0260161	-0.175324	0.642566	-1.53147	0.48761	121.106	322.773
	AT3G28750	-4.60995	0	-4.58555	0.00126453	-4.44778	0	-4.32034	0.0129153	11.8717	174.423
	AT3G28780	-4.33204	0	-4.65599	0.00507486	-4.5782	0	-4.15942	0.0109557	16.4797	111.906
	AT3G28790	-4.4559	0	-4.51495	0	-4.38646	0	-4.12038	0.0140958	83.8632	1054.2
	AT3G28820	-5.49429	0	-5.79469	0	-4.46043	0	-4.53053	0.0109557	0.588519	54.753
	AT3G28830	-5.39267	0	-5.40921	0.00706349	-5.55661	0	-4.65523	0.0140958	108.6	1425.83
	AT3G28840	-5.2371	0	-5.38391	0.00356328	-4.61551	0	-4.77336	0.0140958	9.04256	96.1364
	AT3G28960	-1.16397	0.021273	-0.9988	0.0721971	-1.67705	0.000583556	-0.791685	0.246412	0	3.30689
	AT3G28980	-5.31715	0	-5.40371	0	-5.53035	0	-4.54063	0.0140958	76.0933	547.615
	AT3G29040	-4.54569	0	-5.2061	0.0118527	-6.1945	0	-4.16033	0.0457985	0	18.686
	AT3G29050	-5.97025	0	-6.52375	0	-5.00931	0	-4.86801	0.0227213	3.5418	3.49685
	AT3G29060	-3.68694	0	-4.33689	0	-3.46935	0.000583556	-3.72376	0	0	3.31212
	AT3G29070	-4.52483	0	-4.35691	0.00507486	-4.99718	0	-3.61213	0.0227213	0	27.8931
	AT3G36659	-1.85235	0.0012083	-2.32743	0.0118527	-1.92272	0.0379971	-1.39758	0.0169863	2.71969	10.4095
	AT3G42640	-2.0131	0.0012083	-2.07006	0.0118527	-1.07054	0.419952	-1.97213	0	2.4956	43.5058
	AT3G42850	-2.4589	0	-1.84323	0.00126453	-2.10377	0.000583556	-1.57789	0.0768477	2.0749	2.25616
	AT3G42950	-1.27431	0.00631262	-1.16386	0.0317967	-1.18603	0.00535663	-1.18378	0.0281391	4.56238	9.14014
	AT3G42960	-4.44368	0	-4.66249	0.00706349	-4.30584	0.000583556	-1.97507	0.0109557	31.8747	56.9866
	AT3G43110	-2.49652	0	-2.86864	0.00126453	-2.03344	0.00835407	-2.3979	0.0169863	0	6.68452
	AT3G43120	-6.39555	0	-6.24555	0	-6.17969	0	-5.19597	0.00255776	1.0841	32.8157
	AT3G43860	-3.6178	0	-3.27203	0.00706349	-1.20588	0.628056	-3.41666	0.0109557	0	4.08576
	AT3G44120	-2.02806	0.000298144	-1.66213	0.015788	-1.53592	0.00125734	-0.142337	0.587744	2.73188	4.64862
	AT3G44230	-2.0712	0.0012083	-3.21473	0	-4.39794	0.0577326	-2.82708	0.0140958	0	3.32137
	AT3G44630	-1.39247	0.0335239	0.159533	0.467476	-0.339138	0.642566	-1.58364	0.0457985	2.7984	2.64153
	AT3G45010	-1.76377	0.000804473	-1.86977	0.0317967	-1.07707	0.0125082	-1.33174	0.0768477	69.6797	95.5551
	AT3G45060	-4.75896	0.000298144	-4.46922	0.00126453	-4.2334	0.00104876	-2.79609	0.00255776	10.7609	4.88236
	AT3G45280	-3.52477	0	-3.63709	0.00356328	-2.47249	0.00104876	-2.41254	0.0109557	0	27.8261
	AT3G45320	-2.07544	0.000298144	-2.54363	0	-2.97018	0.00104876	-0.876845	0.48761	0	26.4743
	AT3G45480	-1.53061	0.00373202	-1.13222	0.09785	-1.2987	0.00835407	0.346728	0.376335	3.6952	3.7502
	AT3G46230	-1.78324	0.0335239	-1.53928	0.0317967	-0.449201	0.642566	-0.76415	0.376335	0	10.5521
	AT3G46240	-1.78978	0	-1.6391	0.00507486	-1.95918	0.00125734	-1.10669	0.554293	3.30735	0
	AT3G46300	-4.13501	0	-3.39269	0	-2.9066	0	-1.54855	0.0768477	20.753	112.99
	AT3G46520	-5.26663	0	-5.04612	0	-5.26307	0	-3.25979	0.0227213	18.8147	146.939
	AT3G46640	-1.40529	0.0335239	-0.512548	0.09785	0.382603	0.419952	-0.390442	0.246412	1.17573	2.30496
	AT3G47030	-1.88084	0.00243569	-1.97714	0.0213889	-1.28405	0.0125082	-2.08358	0	0	2.2274
	AT3G47340	-1.86538	0.00243569	-1.75564	0.0721971	0.0440801	0.483324	-1.78279	0.0077517	1.19305	9.31358
	AT3G47360	-1.79915	0.049748	0.609469	0.259015	-0.195123	0.642566	-2.06984	0.0768477	0	6.18753
	AT3G47410	-1.93288	0	-2.4239	0.00706349	-2.69494	0	-2.46869	0.0109557	0	4.34301
	AT3G47440	-3.76031	0	-3.83322	0.00126453	-3.69598	0	-2.7641	0.0140958	2.2796	6.58359
	AT3G47800	-1.76297	0.00373202	-0.944665	0.0118527	0.220101	0.483324	-0.645646	0.0768477	2.52572	9.27735
	AT3G47870	-5.26498	0	-3.99099	0.00237213	-4.68121	0	-1.54615	0.0768477	2.43823	25.5339
	AT3G47965	-2.66189	0.0012083	1.2868	0.0721971	-0.528928	0.123467	-2.26969	0.0227213	16.9255	33.6238
	AT3G48010	-4.56828	0	-4.39151	0	-3.80243	0	-2.91972	0.0227213	2.2467	0
	AT3G48400	-1.55018	0.00373202	-2.42492	0.0260161	-1.75036	0.00193846	-0.874166	0.246412	0	4.15099
	AT3G48450	-2.01384	0	-0.951433	0.00978913	-2.64168	0	3.37854	0	12.9401	3.66987
	AT3G49020	-2.54578	0.00373202	-2.00179	0.0260161	-2.2653	0.00104876	-0.0507897	0.587744	0	4.05103
	AT3G49540	-4.81938	0	-4.79132	0	-4.60374	0	-4.29163	0.0140958	11.9293	143.157
	AT3G50570	-3.07417	0	-2.21763	0.018627	-2.45699	0	-0.283798	0.585373	54.1247	249.246
	AT3G50580	-3.62281	0	0.335454	0.467476	-2.70366	0	-0.216664	0.587744	77.68	47.3236
	AT3G50940	-1.39249	0.00373202	-1.54413	0.042988	-0.747121	0.0577326	-0.548919	0.121809	2.77449	0
	AT3G51000	-2.50611	0	-2.10045	0.00356328	-2.82622	0	-1.71805	0.0281391	27.93	96.1923
	AT3G51030	-1.16374	0.00631262	-1.2515	0.0317967	-0.612782	0.157445	-0.934976	0.0281391	49.2681	13.7788
	AT3G51070	-6.1639	0	-6.09398	0	-4.92889	0	-4.5755	0.0227213	5.89698	16.1153
	AT3G51300	-2.03238	0	-2.15378	0.00356328	-1.46341	0.00408489	-2.11719	0.0109557	12.2837	29.6522
	AT3G51360	-2.69433	0.00631262	-3.90727	0.00507486	-2.38561	0.00104876	-1.92548	0.246412	2.99161	0
	AT3G51490	-3.26459	0.000298144	-3.24828	0.00706349	-2.59601	0	-2.91624	0.0169863	5.7171	37.6245
	AT3G51590	-5.2034	0	-4.88455	0	-5.36845	0	-3.92953	0.00255776	93.1107	393.245
	AT3G51690	-3.19018	0.0012083	-2.87914	0.015788	-2.19446	0.0179611	-0.572444	0.48761	0	2.79879
	AT3G52010	-2.6034	0.000298144	-3.0912	0	-0.945391	0.60793	-2.73568	0	0	17.6056
	AT3G52080	-3.59929	0	-3.90765	0.00356328	-2.50403	0.00104876	-2.7558	0.0169863	0	6.83775
	AT3G52130	-3.23695	0.000298144	-3.45416	0.00978913	-2.98493	0.00280692	1.90576	0.0109557	2369.23	211.785
	AT3G52160	-5.13314	0	-4.23763	0.00978913	-5.33906	0	-4.04625	0.00255776	25.9835	52.0669
	AT3G52460	-1.93521	0.00373202	-2.15722	0.0118527	-1.87685	0.0265987	-1.80573	0.00255776	10.4018	6.8011
	AT3G52600	-5.98932	0	-5.31704	0	-1.95357	0.576871	-4.7994	0.00255776	0.476774	4.71412
	AT3G52620	-4.78809	0	-4.803	0	-3.74589	0	-3.60553	0.0140958	0	2.94443
	AT3G52690	-2.1966	0.0146053	-2.14659	0.0260161	-2.81482	0.00321654	-0.417935	0.48761	0	2.09287
	AT3G52810	-6.72223	0	-6.81088	0	-7.30441	0	-3.58556	0.0457985	0	9.47194
	AT3G52980	-6.51372	0	-6.18599	0.00507486	-6.55637	0	-4.18363	0.0227213	2.23491	13.8909
	AT3G53080	-5.2919	0	-5.48718	0	-4.79214	0	-4.15438	0.0227213	0	22.734
	AT3G53720	-1.05805	0.0146053	-1.38467	0.00978913	0.158608	0.419952	-1.23097	0.121809	2.81167	6.41762
	AT3G54450	-2.91151	0.000298144	-3.43659	0.00978913	-3.25271	0.000583556	0.695215	0.376335	13.0201	3.04372
	AT3G54490	-1.00229	0.0335239	-1.52697	0.042988	-1.42463	0.00193846	-0.281276	0.580901	22.1057	13.1166
	AT3G54700	-4.1506	0	-4.13363	0.00356328	-3.84364	0	-3.45075	0.0281391	3.16819	33.9543
	AT3G55180	-2.79789	0.00631262	-3.56579	0.00507486	-3.23413	0.00280692	-3.42294	0.00255776	0	2.70809
	AT3G55190	-4.87706	0.000298144	-4.76374	0.00126453	-3.04418	0.0379971	-4.42446	0.0140958	0	2.20754
	AT3G55570	-6.00412	0	-6.1198	0	-3.19566	0.00321654	2.84922	0.0140958	79.1229	0
	AT3G55590	-2.92655	0	-2.5232	0.015788	-2.5103	0	-0.795949	0.121809	1.3498	2.12127
	AT3G55840	-2.30266	0.00243569	-1.6681	0.0721971	-0.230151	0.576871	-1.82404	0.0140958	852.034	308.53
	AT3G55890	-2.58885	0	-1.67398	0.0560352	-2.04971	0.00280692	-0.228713	0.587744	0.786518	4.80506
	AT3G55910	-1.27545	0.00631262	-0.442559	0.0721971	-0.56141	0.199149	0.0260779	0.48761	3.34282	3.59513
	AT3G56600	-4.34631	0	-4.1422	0	-2.82712	0.00408489	-4.39255	0	0	3.61702
	AT3G57140	-1.98747	0	-2.33375	0.00706349	-1.56136	0.00535663	-1.94928	0.0077517	42.1716	28.1722
	AT3G57330	-1.57908	0.0012083	-1.46177	0.00706349	-0.714446	0.0379971	-1.03952	0.0140958	4.19241	50.0038
	AT3G57620	-3.73732	0	-4.07974	0.00507486	-3.98427	0.00104876	-3.94276	0	7.4326	7.91126
	AT3G57690	-4.77388	0	-4.58845	0	-4.73749	0	-3.65121	0.0140958	92.0091	257.478
	AT3G57810	-2.47499	0	-2.32292	0	-2.34131	0	-1.69139	0.0457985	34.0774	65.246
	AT3G58240	-4.9392	0	-3.96254	0.00706349	-4.18823	0	-1.93741	0.0457985	0	4.44022
	AT3G58310	-4.69763	0	-4.8642	0.00356328	-3.95184	0	-4.08408	0.0281391	0	8.7325
	AT3G58340	-1.29778	0.0146053	-0.446099	0.195635	-2.06985	0.00125734	0.0995535	0.48761	0	8.24409
	AT3G58360	-2.12635	0.00373202	-1.95905	0.0317967	-2.24844	0	-0.2766	0.585373	2.52644	0
	AT3G59350	-1.53611	0.0335239	-0.786979	0.342689	0.455477	0.419952	-0.610303	0.554293	2.35121	4.94591
	AT3G59480	-2.62444	0	-1.79704	0.042988	-2.43916	0	-0.412637	0.554293	22.6827	92.9047
	AT3G59510	-5.26666	0	-5.38488	0.00126453	-5.47576	0	-4.85296	0	22.8421	2.07616
	AT3G60100	-1.98575	0.0335239	-1.6508	0.042988	-1.70811	0.00835407	-0.808721	0.246412	9.32215	40.4569
	AT3G60460	-3.88487	0	-3.98327	0.00237213	-2.88237	0	-2.64635	0.0227213	0	8.27437
	AT3G60540	-1.60093	0.049748	-1.5614	0.09785	-1.03508	0.123467	-0.740471	0.121809	75.6492	358.651
	AT3G60780	-1.80562	0.021273	-1.58272	0.140216	-0.323501	0.642566	-2.1255	0.0140958	9.14857	3.01941
	AT3G61060	-1.20444	0.0113722	-0.99603	0.018627	0.0256427	0.483324	-0.391875	0.246412	2.31159	5.53767
	AT3G61160	-3.36511	0	-3.0682	0	-1.83228	0.0265987	-2.96013	0	1.49938	8.5664
	AT3G61170	-1.31796	0.00243569	-1.05372	0.0317967	-0.166994	0.642566	-1.06975	0.0227213	2.4224	9.5936
	AT3G61230	-6.07063	0	-3.24607	0	-4.70671	0.00193846	-2.15411	0	0	9.11101
	AT3G61410	-1.66019	0.000804473	-1.89022	0.018627	-1.81889	0.00104876	-1.28246	0.0109557	21.9768	8.94274
	AT3G61760	-1.83693	0.00243569	-2.05487	0.018627	-1.94203	0	-1.32857	0.0281391	4.42505	7.95416
	AT3G61910	-1.40067	0.0146053	-1.37102	0.0213889	-3.02621	0	-1.15707	0.121809	0	3.82728
	AT3G62170	-5.63443	0	-5.69715	0.00126453	-5.6398	0	-5.09469	0.0140958	16.7028	273.38
	AT3G62180	-4.60064	0	-4.78064	0	-4.70931	0	-4.25047	0.0129153	2.68797	10.5619
	AT3G62230	-5.21399	0	-5.36669	0.00126453	-2.2091	0.38288	-5.53253	0	0	3.28546
	AT3G62440	-1.38408	0.00373202	-1.48315	0.0560352	-1.47637	0.0179611	0.814774	0.0768477	0	6.29695
	AT3G62640	-5.15171	0	-5.22943	0	-4.10681	0.00408489	-5.26966	0.0129153	0	12.1321
	AT3G62710	-3.67559	0	-3.67922	0.00126453	-1.49729	0.576871	-3.79506	0	0	15.9309
	AT3G62730	-1.46685	0.0335239	-1.00053	0.09785	-1.57259	0.00535663	0.56131	0.376335	0.746464	3.22228
	AT3G62860	-1.61902	0.0146053	-1.54823	0.00706349	-1.35618	0.00193846	-0.9221	0.121809	0	2.24772
	AT3G62960	-1.29591	0.0335239	0.523025	0.195635	-1.59896	0.0125082	-1.1465	0.121809	4.10991	19.7596
	AT3G63380	-3.13073	0.0113722	-3.46427	0.00356328	-2.88844	0	0.50723	0.48761	27.5511	20.579
	AT4G00160	-2.51764	0	-1.77649	0.0317967	-2.02654	0.00408489	0.00246203	0.48761	0.86334	2.97357
	AT4G01140	-4.09272	0	-3.51204	0	-2.84355	0	-3.14164	0.0169863	0	6.6715
	AT4G01160	-4.80397	0.000298144	-4.86821	0.00978913	-4.91478	0	-3.24936	0.0281391	1.16929	2.32319
	AT4G01230	-3.25478	0	-3.01581	0.00978913	-3.20412	0	-1.57077	0.0227213	0	4.09865
	AT4G01470	-4.53291	0	-4.82718	0.00706349	-4.9111	0.00104876	-3.63908	0.0227213	20.3452	28.3249
	AT4G02140	-3.98817	0	-3.79936	0	-3.15042	0	-3.19978	0.0169863	20.5095	39.3443
	AT4G02250	-5.78623	0	-5.82847	0.00126453	-4.728	0	-5.03185	0.0109557	14.9376	71.7666
	AT4G02520	-2.41937	0	-2.74463	0.00978913	-0.856872	0.628056	-1.42273	0.121809	29.1667	24.9922
	AT4G02650	-2.0831	0.00631262	-2.86363	0.0118527	-0.704245	0.639565	-2.29745	0.0077517	0.819597	2.7329
	AT4G03220	-2.77766	0	-2.48399	0	-2.18953	0.00104876	-1.21451	0.0281391	0	11.7812
	AT4G03290	-5.00844	0	-5.07124	0	-3.3871	0.157445	-4.78754	0	5.00307	11.7541
	AT4G03620	-4.94604	0	-5.07167	0	-3.81639	0.00535663	-4.60198	0.0129153	1.87807	4.05036
	AT4G04080	-3.44178	0	-1.91697	0.0213889	-3.79878	0	-0.463025	0.580901	0	13.7523
	AT4G04360	-1.24962	0.021273	-0.499931	0.195635	-0.723797	0.0577326	-1.0317	0.0281391	0	72.4295
	AT4G04450	-3.78112	0.000298144	-4.0594	0.00356328	-3.74625	0	-2.84118	0.0281391	9.92534	36.776
	AT4G04460	-1.64067	0.000298144	-1.4575	0.018627	-1.92752	0.000583556	-0.980548	0.48761	17.3212	83.1775
	AT4G04760	-4.62858	0	-3.96985	0.00978913	-3.6194	0	-2.99831	0.0077517	0	14.136
	AT4G04930	-5.57417	0	-4.84676	0	-5.06735	0	-3.23313	0	2.67497	22.6919
	AT4G05070	-1.7391	0	0.354425	0.467476	-1.33936	0.00835407	-1.85665	0.0129153	8.24025	5.40079
	AT4G05110	-1.92669	0	-1.82571	0.0560352	-0.95587	0.0125082	-0.572715	0.246412	1.50866	8.35541
	AT4G05230	-3.82678	0	-1.9615	0.00706349	-2.90863	0	-0.294801	0.580901	0	8.39097
	AT4G05270	-1.51005	0.0113722	0.218971	0.421107	-1.47606	0.0125082	0.632719	0.121809	0	10.7982
	AT4G05330	-1.15216	0.049748	-0.995329	0.018627	-0.605893	0.123467	-0.979506	0.0281391	2.25045	11.0829
	AT4G07960	-1.11923	0.0146053	-1.16426	0.042988	-0.489142	0.483324	-1.10423	0.0169863	2.21022	37.5831
	AT4G08630	-4.72809	0.000298144	-4.75948	0	-4.83513	0	-4.41433	0.0169863	2.7835	29.7434
	AT4G08670	-3.91332	0.000804473	-3.45019	0.0118527	-3.76139	0.00193846	-1.89329	0.0169863	174.561	639.146
	AT4G08800	-2.08226	0.0012083	-1.88357	0.018627	-1.40979	0.00835407	1.6022	0.0077517	2.70894	0
	AT4G10010	-4.1042	0	-3.74847	0.00237213	-1.31549	0.123467	-3.3797	0	0.933941	4.88805
	AT4G10260	-4.7009	0	-4.30665	0.00356328	-5.58074	0	-2.00723	0.0140958	88.4447	363.502
	AT4G10440	-5.53231	0	-3.49496	0	-3.0651	0.00104876	-2.87644	0.0140958	0	4.98165
	AT4G10740	-1.00386	0.0146053	-0.676759	0.259015	-1.37005	0.0125082	0.411697	0.246412	8.71224	2.75396
	AT4G10960	-1.12868	0.00373202	9.62744	0	-1.03766	0.0379971	-0.75791	0.587744	2.82351	11.4012
	AT4G11030	-4.59904	0.000804473	-4.90265	0	-6.73939	0	-5.3882	0.0227213	0	12.5002
	AT4G11580	-1.00346	0.0146053	-0.672979	0.0721971	-1.44537	0.00321654	1.07824	0.0227213	0	4.82794
	AT4G11700	-3.36689	0	-2.97179	0.00126453	-4.01374	0	-1.00788	0.0281391	4.04097	10.3007
	AT4G11750	-1.5444	0.0113722	-1.70705	0.0213889	-1.684	0.0125082	0.245237	0.48761	0	4.03004
	AT4G12090	-1.67482	0.00243569	-1.6396	0.042988	-1.56329	0.00408489	0.701522	0.246412	0	5.08791
	AT4G12920	-5.35927	0	-6.08769	0	-7.6058	0	-6.47411	0	5.79677	0
	AT4G12930	-1.58806	0.0012083	-1.24894	0.09785	-1.88275	0.0577326	0.473582	0.121809	0	14.6941
	AT4G13030	-3.18723	0	-1.28245	0.0560352	-1.46174	0.00408489	-1.53194	0.0457985	0.580372	2.19385
	AT4G13230	-5.39534	0	-5.56793	0	-5.22384	0	-4.64977	0.0169863	2.37326	79.643
	AT4G13345	-2.78736	0	-1.65902	0.015788	-2.20466	0	-0.719335	0.554293	6.70046	27.8149
	AT4G13560	-5.18384	0	-5.25302	0.00356328	-5.51627	0	-4.11943	0.0169863	93.2683	947.054
	AT4G13630	-1.04179	0.0146053	0.573101	0.195635	0.02139	0.483324	-0.530805	0.0768477	8.90855	3.12053
	AT4G13680	-2.65287	0	-2.01417	0.00978913	-0.249148	0.642566	-0.706104	0.48761	3.81548	0
	AT4G13790	-1.12183	0.0146053	0.161961	0.467476	1.59641	0.38288	-1.18162	0.376335	1.11002	3.69256
	AT4G13800	-2.45317	0.0012083	-0.544325	0.195635	-0.415289	0.483324	-1.53958	0.0768477	0	8.69497
	AT4G13960	-3.89673	0	-3.88885	0	-3.06162	0.00104876	-2.63522	0.0169863	3.80048	3.67452
	AT4G13985	-3.60139	0	-3.09055	0	-3.76405	0	-0.159581	0.587744	1.40555	3.36567
	AT4G13990	-1.0907	0.0335239	-0.570758	0.195635	-1.04197	0.0125082	-1.2208	0.0768477	13.0299	7.90272
	AT4G14080	-5.29081	0	-5.63149	0.00356328	-5.65278	0	-1.92044	0.0129153	54.3009	10.8926
	AT4G14780	-2.56449	0	-1.75632	0.00507486	-2.76252	0.00193846	-0.712263	0.0457985	7.78305	23.7026
	AT4G14815	-6.13909	0	-3.61071	0.0213889	-5.98377	0.00104876	-2.85572	0.0457985	86.4662	225.334
	AT4G15250	-5.00031	0.0012083	-5.15069	0.00237213	-4.58191	0	-3.59796	0.0227213	0	4.90388
	AT4G15715	-2.49306	0	-2.43759	0.00978913	-1.64351	0.0179611	-0.94357	0.0457985	0	8.39677
	AT4G15980	-1.76234	0.021273	-0.888536	0.421107	-0.0129656	0.642566	-2.0162	0.00255776	0	2.44413
	AT4G16160	-3.03483	0	-2.58448	0.00126453	-2.93208	0.00280692	-1.95226	0.0169863	0	10.7851
	AT4G16190	-1.17723	0.049748	-1.21522	0.0260161	-0.766619	0.38288	-0.744493	0.246412	37.7583	55.9228
	AT4G16480	-2.39381	0	-2.61712	0	-1.61499	0.0265987	-2.41828	0.0109557	30.6783	238.38
	AT4G16745	-1.8882	0	-1.3802	0.00237213	-1.85288	0.0179611	-1.6428	0.00255776	1.80228	52.7915
	AT4G17483	-2.1658	0	-2.47059	0.0118527	-1.8852	0.00104876	-1.79819	0.0077517	1.80398	5.44982
	AT4G17690	-3.99177	0	-5.03943	0	-1.29362	0.642566	-4.6367	0	2.19259	0
	AT4G17920	-3.88815	0	-3.61792	0	-3.70113	0.00104876	-3.16705	0.0169863	9.70932	63.968
	AT4G18050	-1.02339	0.0146053	-1.29165	0.0118527	-0.983701	0.0379971	-0.892651	0.0281391	0	4.65336
	AT4G18190	-6.61081	0	-6.86705	0.00706349	-6.78217	0	-7.24286	0.00255776	24.1012	55.8528
	AT4G18210	-1.27476	0.0335239	-0.967002	0.259015	-1.10202	0.0938751	-1.34208	0.0768477	0	2.40159
	AT4G18395	-3.73827	0	-4.36703	0.00126453	-1.88849	0.512157	-3.88706	0.00255776	0	8.88203
	AT4G18550	-1.53659	0.000804473	-2.0743	0.0317967	-1.32369	0.0265987	-1.79034	0.00255776	4.50663	9.36765
	AT4G18580	-1.24646	0.00373202	-0.505443	0.140216	-0.6262	0.123467	-0.229472	0.580901	6.23358	1.21555
	AT4G18900	-2.19379	0	-1.70746	0.0317967	-2.13181	0.00104876	-0.0172592	0.587744	2.14095	2.18328
	AT4G18920	-4.32845	0	-4.18921	0	-4.33926	0	-3.54012	0.0169863	0	2.54382
	AT4G18990	-1.84725	0.00243569	-1.90025	0.018627	-1.16195	0.123467	-1.89757	0.0077517	1.68801	8.77601
	AT4G19620	-2.98752	0	-1.07434	0.195635	-1.91094	0.123467	-1.01917	0.0768477	633.697	1564.84
	AT4G19645	-3.55577	0	-1.97924	0.0560352	-3.18942	0	-2.26847	0.0281391	5.78564	5.77241
	AT4G19960	-1.39925	0.00373202	-1.65848	0.00978913	-1.00075	0.419952	-1.76575	0.00255776	0.545423	10.4205
	AT4G20050	-3.42336	0	-3.69197	0.00356328	-4.26736	0	-2.04094	0.246412	44.1367	41.0293
	AT4G20420	-3.87786	0	-4.47297	0.00978913	-4.42728	0.00125734	-2.75811	0.00255776	400.951	55.3953
	AT4G20460	-2.02023	0.000298144	-1.64166	0.0213889	-2.19516	0.000583556	-1.3104	0.0768477	4.4797	5.46403
	AT4G20670	-4.47397	0	-4.5199	0	-4.3405	0	-3.79112	0.0227213	0.211194	109.024
	AT4G20680	-4.65236	0	-5.21274	0.00978913	-4.09043	0	-4.77172	0.0109557	0	45.5682
	AT4G20780	-3.38582	0	-3.12509	0	-1.93782	0.00125734	-2.53123	0.0129153	10.1557	15.3891
	AT4G21120	-2.36007	0.0012083	-2.55092	0.0118527	-2.82455	0.00125734	-1.64401	0.0129153	5.51314	8.78782
	AT4G21690	-3.33304	0.000298144	-3.56352	0.00507486	-2.63557	0.00104876	-2.37634	0.0457985	12.5298	205.968
	AT4G21780	-2.80556	0	-2.48442	0.00237213	-2.54743	0	-2.96824	0	2.37481	3.6494
	AT4G21900	-3.23864	0	-4.05963	0	-3.31311	0.0125082	-3.70375	0	3.94768	3.64139
	AT4G22070	-5.42229	0	-5.45683	0.00237213	-5.45808	0	-4.17826	0.0169863	0	5.13305
	AT4G22080	-2.83084	0.00631262	-3.39728	0.018627	-3.07009	0.0125082	-3.25593	0.0077517	2.85755	4.9386
	AT4G22120	-1.56508	0.0335239	5.18096	0.0118527	-0.782558	0.157445	-1.00594	0.376335	10.9905	8.44712
	AT4G22660	-1.50078	0.00631262	-0.973595	0.140216	-1.38774	0.00408489	1.23188	0.0169863	0	5.07728
	AT4G22960	-1.3839	0.00373202	-2.07017	0.018627	-1.54655	0.00835407	-1.26214	0.0281391	3.45731	8.91454
	AT4G23580	-1.59371	0.00373202	-1.23339	0.042988	-1.09438	0.123467	0.568463	0.246412	0	5.21762
	AT4G23660	-2.18375	0	-1.94772	0.0118527	-1.81492	0.00104876	-1.16709	0.246412	4.79122	4.22845
	AT4G24430	-1.78325	0	-2.03115	0.042988	-0.925807	0.00835407	-1.66143	0.0457985	0	3.70952
	AT4G24480	-1.28582	0.0113722	-1.33395	0.018627	-1.41681	0.0125082	-1.33154	0.0169863	0.583535	4.1399
	AT4G24580	-2.0603	0.00243569	-2.47093	0	-1.83355	0.00535663	-1.8262	0.0227213	1.84075	8.75278
	AT4G24640	-3.77796	0	-3.76776	0.00356328	-1.29067	0.628056	-3.72183	0.00255776	2.28831	10.7401
	AT4G24890	-2.69644	0	-1.97615	0.042988	-2.3545	0.00104876	1.09445	0.0768477	0	11.9577
	AT4G25040	-1.03587	0.021273	-1.83916	0.0213889	0.0175862	0.483324	-1.55784	0.246412	0	19.5607
	AT4G25110	-1.98941	0.049748	-3.22956	0.0213889	-0.701873	0.543348	-1.78552	0.246412	3.03386	7.26873
	AT4G25580	-3.04809	0	-2.11123	0.195635	-0.685828	0.639565	-1.40244	0.0457985	0	2.17473
	AT4G25590	-2.55798	0	-2.56763	0.00126453	-2.40576	0	-2.02386	0.0169863	55.2125	315.602
	AT4G25950	-3.88222	0	-4.26205	0.00126453	-2.77258	0	-3.39156	0.0169863	41.6025	332.173
	AT4G26260	-1.96415	0	-2.15198	0.00978913	-0.545489	0.419952	-1.22755	0.0140958	1.14693	12.4488
	AT4G26340	-1.85682	0.0012083	-1.57993	0.0260161	-2.08382	0.00193846	0.675648	0.0281391	2.10821	0
	AT4G26350	-1.58975	0.00373202	-1.88721	0.018627	-2.47233	0.00408489	0.42292	0.376335	0	2.04945
	AT4G26390	-3.48924	0	-2.89398	0.00237213	-3.38845	0	-0.947951	0.121809	2.64881	21.7047
	AT4G26440	-4.32037	0	-3.18201	0.00237213	-4.24169	0	-1.26424	0.0457985	4.78668	10.1346
	AT4G26470	-2.63113	0	-2.69955	0.00356328	-2.14506	0.00321654	-2.23196	0.0129153	1.2008	4.38366
	AT4G26770	-4.08701	0	-3.05903	0.00978913	-3.35981	0.00104876	-2.51613	0.0169863	1.51207	11.1261
	AT4G26830	-3.96533	0	-3.68202	0.0118527	-3.61439	0	-2.9399	0.0140958	6.74474	53.7794
	AT4G27110	-3.57699	0	-4.0864	0.00356328	-1.18276	0.642566	-2.35274	0.00255776	0	2.37844
	AT4G27420	-4.63521	0	-3.09885	0.018627	-4.50758	0	-1.26521	0.246412	2.04952	17.5169
	AT4G27450	-1.77532	0.00631262	-1.61807	0.00507486	-1.15554	0.157445	-0.88948	0.0768477	20.8207	33.5994
	AT4G27550	-2.31096	0.0146053	-1.73674	0.00706349	-1.56957	0.0379971	-2.20552	0.0169863	2.27472	0
	AT4G27580	-2.16284	0.00373202	-2.26248	0.00978913	-0.558879	0.642566	-2.19707	0.0077517	0	10.3938
	AT4G28088	-5.02533	0	-4.59143	0.0260161	-5.20637	0	-4.06459	0.0169863	0	80.3848
	AT4G28090	-4.75684	0	-4.15857	0.0118527	-4.81568	0	-1.7622	0.121809	1.36093	4.25978
	AT4G28280	-2.28593	0.0146053	-3.0817	0.00978913	-2.39598	0	-2.7244	0.0169863	2.60395	13.5194
	AT4G28395	-4.76552	0	-4.72194	0.00706349	-5.09695	0.000583556	-3.73203	0.0109557	96.9084	209.451
	AT4G28580	-3.30129	0	-2.49617	0.0260161	-3.18646	0	-0.349707	0.580901	0	6.12026
	AT4G28700	-2.74642	0	-2.10672	0.018627	-2.30561	0	-0.609511	0.48761	0	11.4541
	AT4G29250	-3.50528	0.000804473	-0.130477	0.495883	-4.3423	0	-2.01794	0.0227213	9.26196	29.3556
	AT4G29340	-4.19258	0	-4.34856	0	-4.17225	0	-3.57356	0.0169863	16.9177	120.873
	AT4G29460	-2.77204	0	-3.44917	0.00356328	-0.930919	0.60793	-2.89258	0.0077517	0	3.11921
	AT4G29470	-3.90111	0	-4.16134	0.00126453	-2.29728	0.0125082	-3.65252	0.0140958	1.3385	8.4821
	AT4G29550	-2.12776	0.0012083	-1.98185	0.00706349	-1.49834	0.00835407	-1.08888	0.0281391	4.25531	3.09309
	AT4G29880	-4.4047	0	-4.64264	0.00126453	-2.70694	0.00835407	-3.88937	0.0140958	5.51442	16.2624
	AT4G29980	-2.539	0.0012083	-2.13513	0.0560352	-2.26978	0.00104876	0.605932	0.121809	5837.42	450.797
	AT4G30030	-5.3702	0	-6.89839	0	-6.82301	0.00125734	-4.45822	0.00255776	11.019	1.96988
	AT4G30040	-5.22048	0	-5.78662	0.00237213	-5.5296	0	-5.04391	0	7.26023	0
	AT4G30050	-1.50619	0.0146053	-1.27109	0.042988	-1.32843	0.00835407	0.840776	0.0457985	1.91449	2.39684
	AT4G30110	-1.09424	0.0146053	-0.479343	0.342689	-0.814413	0.0379971	0.724062	0.0768477	14.7522	19.2738
	AT4G30470	-1.23889	0.00373202	-1.59057	0.0317967	-2.18498	0.0125082	-1.95296	0.0109557	37.7231	28.2998
	AT4G30500	-1.20941	0.00243569	-1.26949	0.0317967	-1.12298	0.00408489	-0.683271	0.246412	20.0399	27.9276
	AT4G30850	-2.90266	0	-2.79444	0.00507486	-1.53304	0.0179611	-1.65256	0.121809	23.3227	19.1816
	AT4G31370	-3.66683	0	-3.72533	0.00126453	-4.22859	0.000583556	-2.32532	0.0457985	5.33443	79.4227
	AT4G31875	-2.86483	0	-4.0193	0	-0.337672	0.642566	0.242385	0.48761	0	57.8525
	AT4G32340	-1.70594	0.0146053	-0.45047	0.140216	0.852537	0.38288	-0.260881	0.580901	2.43914	0
	AT4G32500	-2.7395	0	-2.5098	0.00507486	-2.60734	0	-1.53983	0.0768477	0	2.06591
	AT4G32510	-3.5824	0	-3.5733	0.00356328	-3.03312	0.00104876	-2.83957	0	2.40386	31.7453
	AT4G32890	-1.53994	0.049748	-1.23554	0.0118527	-0.668255	0.123467	-1.1926	0.0281391	0	9.00015
	AT4G33070	-1.42133	0.00243569	-1.79665	0.018627	-1.52781	0.0179611	-0.481452	0.580901	2.6024	19.0848
	AT4G33355	-4.34078	0	-1.52947	0.140216	-5.27552	0	-1.02039	0.0768477	25.7099	312.956
	AT4G33560	-1.27346	0.0335239	-1.23059	0.09785	-1.22148	0.0379971	-1.13515	0.0227213	9.14482	10.9464
	AT4G34380	-2.97971	0	-3.28523	0.0118527	-1.87977	0.0577326	-2.67086	0.0077517	0	2.46294
	AT4G34440	-4.35848	0	-4.31302	0	-3.49184	0.00193846	-2.96727	0.0129153	0.840459	10.2661
	AT4G34750	-1.77745	0.00373202	-1.58927	0.015788	-1.09283	0.00535663	-1.10339	0.0227213	53.3092	759.358
	AT4G34850	-4.46106	0	-4.88009	0	-3.86175	0	-3.72151	0	348.162	39.0262
	AT4G35010	-5.8797	0	-5.82771	0.00126453	-5.14509	0	-5.02284	0.0129153	4.65495	78.5307
	AT4G35180	-2.3381	0	-3.13245	0.00126453	-1.65079	0.00321654	-2.19723	0	4.75971	13.416
	AT4G35280	-2.5392	0	-2.52007	0.00706349	-1.68875	0.123467	-2.09379	0.0109557	0	13.1015
	AT4G35420	-1.87725	0.000804473	-2.01999	0.015788	-2.96634	0.00104876	-0.27018	0.585373	444.848	44.0359
	AT4G35650	-4.10321	0	-3.16931	0.00706349	-3.7574	0	-1.36569	0.0768477	18.9011	65.3507
	AT4G35670	-6.62891	0	-6.26259	0.0317967	-6.43273	0	-5.23828	0.0140958	0	28.1821
	AT4G35770	-2.38949	0.000804473	-2.80262	0.00356328	-0.0711987	0.642566	-2.00111	0.0227213	8.86382	1.26615
	AT4G36350	-4.1317	0	-3.45058	0.0118527	-4.05879	0.00104876	-0.417346	0.580901	22.8048	41.4136
	AT4G36490	-3.5839	0	-4.29607	0.00126453	-2.0058	0.38288	-3.4794	0.00255776	0	8.85731
	AT4G36600	-3.73375	0	-4.19716	0.00126453	-4.63242	0	-3.25813	0.0077517	3.30063	5.59473
	AT4G36640	-1.50656	0.00243569	-1.31903	0.042988	-1.39747	0.00193846	-1.07924	0.0768477	15.8281	42.9934
	AT4G37610	-2.00004	0.0335239	-2.18191	0.0260161	-0.658845	0.199149	-1.09981	0.48761	13.6308	15.4744
	AT4G37690	-3.00254	0	-3.11533	0.00507486	-3.56298	0	-0.846443	0.121809	4.59227	14.2818
	AT4G37700	-1.43655	0.00243569	-1.65402	0.09785	-0.569798	0.642566	-1.13277	0.0768477	3.14992	11.8279
	AT4G37840	-3.45334	0	-3.54977	0.00507486	-2.34297	0	-2.75635	0.0169863	0	6.56409
	AT4G37900	-3.74253	0	-3.48678	0.00237213	-4.16261	0	-2.48844	0.0227213	4.45371	35.9444
	AT4G37990	-2.61433	0	-1.34388	0.0721971	-1.37452	0.0938751	-1.12732	0.0140958	0	5.07748
	AT4G38190	-4.06063	0.000804473	-4.23973	0.00237213	-4.27446	0.00408489	-3.52944	0.0140958	0.792261	13.4782
	AT4G38230	-1.56732	0.00243569	-1.30548	0.0317967	-1.12357	0.0179611	-1.56215	0.0169863	18.0098	6.36656
	AT4G38390	-5.15541	0	-3.62742	0.00126453	-3.71077	0	-1.88902	0.0140958	7.43969	10.0031
	AT4G38540	-1.13414	0.0335239	-0.400308	0.467476	0.337436	0.38288	0.0863063	0.48761	4.91204	11.6175
	AT4G38910	-5.10487	0	-2.23682	0.00978913	-3.55304	0	0.236237	0.48761	13.0706	164.707
	AT4G39010	-1.22999	0.00631262	-1.2054	0.015788	-1.6229	0.00280692	-0.342212	0.580901	14.4865	21.2503
	AT4G39320	-1.44259	0.00373202	-1.33361	0.015788	-0.875098	0.38288	-1.19435	0.0768477	7.95469	0
	AT4G39390	-1.20594	0.0335239	-0.518415	0.259015	-1.01804	0.0577326	-0.717762	0.48761	18.9892	8.31639
	AT4G39580	-2.61796	0	-3.03949	0.00126453	-2.49486	0.00193846	1.54133	0.0169863	3.88101	0
	AT4G39590	-1.39412	0.00243569	-1.28128	0.09785	-1.66074	0.00835407	0.706662	0.0768477	5.5991	8.02951
	AT4G39900	-1.16694	0.00373202	0.804356	0.09785	-0.737828	0.199149	-0.982976	0.0457985	75.5075	66.8122
	AT4G40100	-4.49641	0	-5.13256	0.00978913	-4.09463	0.00104876	-4.53492	0.0227213	0	23.3055
	AT5G01180	-1.18994	0.021273	-0.814943	0.0213889	-0.72582	0.123467	-1.07484	0.0281391	12.9731	16.7196
	AT5G01690	-2.16878	0.049748	-2.72769	0.0317967	-0.727707	0.642566	-2.51634	0.00255776	0	3.30848
	AT5G01760	-3.77874	0	-3.97865	0	-3.47862	0	-2.90023	0.0169863	1.90056	20.4927
	AT5G02160	-1.25507	0.0113722	-0.83221	0.0560352	-0.466175	0.483324	-0.475728	0.246412	15.2023	11.6703
	AT5G02540	-1.47234	0.00373202	-1.33795	0.0260161	-1.88912	0.0265987	-1.73605	0	130.201	7.44783
	AT5G02570	-1.98932	0.00631262	-2.18211	0.0213889	-1.48784	0.00280692	-1.54283	0.0281391	37.1645	337.762
	AT5G02720	-4.30859	0	-4.30376	0	-3.14908	0.00193846	-4.11002	0.0140958	274.982	186.63
	AT5G03000	-1.21033	0.0146053	-0.949611	0.09785	-1.15163	0.0379971	0.719934	0.0768477	0	2.8636
	AT5G03210	-2.10168	0.000298144	-1.67647	0.015788	0.103322	0.483324	-1.79464	0.00255776	5.90042	3.3672
	AT5G03250	-2.60501	0	-2.68618	0.00356328	-2.47664	0	-2.47253	0.0169863	1.34473	45.4847
	AT5G03460	-1.0065	0.049748	-0.283828	0.259015	-0.41994	0.483324	-0.792669	0.0768477	10.3916	11.8699
	AT5G03600	-4.93317	0	-5.12884	0	-5.88163	0	-3.80624	0.0169863	0	2.40238
	AT5G03620	-5.64204	0	-5.36633	0.00126453	-5.15634	0	-3.55835	0.0169863	1.86059	15.3138
	AT5G03960	-2.18889	0.000298144	-2.36374	0	-1.37888	0.00408489	-2.6667	0.0140958	0	9.21389
	AT5G04180	-2.11357	0.0113722	-2.33697	0.0118527	-1.05909	0.642566	-1.98586	0.0169863	3.94065	4.42856
	AT5G04250	-1.67726	0.00373202	-1.49384	0.0260161	-1.67349	0.00125734	-1.14656	0.246412	0.684696	8.57856
	AT5G05250	-1.74105	0.00373202	-0.843519	0.195635	-0.223448	0.642566	-0.845753	0.376335	0	2.22405
	AT5G05350	-1.03703	0.0335239	-1.16005	0.0560352	-0.592217	0.199149	-0.618984	0.48761	0.604426	2.89932
	AT5G05440	-1.49064	0.00373202	-0.921982	0.09785	-0.690255	0.512157	-0.689464	0.0281391	227.385	200.399
	AT5G05490	-1.3965	0.00373202	1.05004	0.09785	0.217252	0.419952	0.660367	0.246412	2.11356	1.40024
	AT5G05640	-1.71771	0.00243569	-0.861994	0.140216	-1.57808	0.00280692	0.339783	0.376335	1.79709	15.3719
	AT5G05880	-2.14506	0.0113722	-2.34363	0.018627	-1.87748	0.0125082	0.778143	0.246412	28.5998	3.05255
	AT5G06520	-1.09647	0.0146053	-1.0782	0.0560352	-1.4879	0.00125734	1.05387	0.0227213	2.34373	2.59427
	AT5G06690	-1.22551	0.021273	-0.488856	0.195635	0.138302	0.483324	0.0912289	0.48761	8.49835	0
	AT5G06760	-2.79796	0	-2.43078	0.0317967	-1.62782	0.0938751	-3.76339	0.0077517	8.98762	142.519
	AT5G06930	-1.58049	0.000298144	-1.57803	0.00356328	-1.9702	0.00193846	-0.945973	0.0457985	27.3416	19.6889
	AT5G07230	-4.8019	0	-5.23929	0	-5.00493	0	1.25669	0.0227213	96.9252	12.8847
	AT5G07410	-4.48537	0	-4.67044	0.00507486	-4.5322	0	-4.07374	0.0129153	21.9458	219.573
	AT5G07420	-4.26142	0	-4.82943	0.00356328	-3.78779	0	-3.99375	0.0129153	0	14.6699
	AT5G07430	-4.55861	0	-4.48288	0.00706349	-4.05189	0	-4.21867	0.0140958	10.4198	108.409
	AT5G07475	-3.91525	0	-2.49095	0.015788	-1.61125	0.00280692	-1.24431	0.246412	5.1495	17.2227
	AT5G07490	-6.04501	0	-5.76627	0.00237213	-6.16821	0	-3.4823	0.0227213	2.87952	57.6004
	AT5G07510	-3.6359	0	-2.74355	0.00237213	-3.31928	0	-1.66624	0.121809	3.30305	29.846
	AT5G07520	-3.88166	0	-3.18339	0.0118527	-4.02619	0	-1.65138	0.121809	55.0243	134.48
	AT5G07530	-4.3587	0	-3.6413	0	-4.68329	0	-2.22113	0.121809	90.6305	470.073
	AT5G07540	-4.45285	0	-4.24234	0.0118527	-4.67724	0.000583556	-2.0446	0.246412	5.57314	53.8435
	AT5G07550	-4.4504	0	-3.48567	0.00507486	-4.65799	0	-2.17233	0.0768477	412.05	1371.98
	AT5G07560	-4.20373	0	-3.48617	0.00706349	-4.56391	0	-2.39151	0.0457985	273.319	1636.97
	AT5G07600	-4.15254	0	-3.50466	0.00507486	-3.95462	0	-1.63323	0.121809	6.9949	33.3673
	AT5G07610	-4.77076	0	-3.18369	0.0213889	-5.04753	0	-0.760015	0.554293	39.0557	11.3722
	AT5G08030	-5.55276	0	-4.1761	0.00706349	-4.77669	0	-0.5724	0.554293	16.6342	64.905
	AT5G08250	-3.89394	0	-3.25017	0.00356328	-2.11891	0.00193846	1.64718	0.0140958	5.35479	0
	AT5G08480	-1.76572	0.00243569	-1.22565	0.042988	-1.11952	0.00408489	-1.18736	0.246412	12.0154	13.6315
	AT5G08540	-2.60848	0	-2.29566	0.015788	-2.33221	0	-1.67676	0.0457985	220.411	487.821
	AT5G09430	-1.91215	0	-1.54601	0.00356328	-1.03979	0.123467	-1.32134	0.0457985	3.77942	11.4355
	AT5G09480	-1.68143	0.00631262	-2.38561	0.00978913	-4.96187	0.00321654	-1.3278	0.376335	2.6391	1.57151
	AT5G09500	-2.68249	0	-2.01163	0.0118527	-2.56534	0	-0.236684	0.580901	147.721	253.134
	AT5G09520	-2.07097	0.00373202	-2.52321	0.018627	-3.87501	0.0179611	-2.98956	0.0140958	6.23085	0
	AT5G09550	-6.32853	0	-6.36481	0	-6.92849	0	-4.12615	0.0227213	8.22363	147.541
	AT5G09570	-2.8667	0	-2.43775	0.0260161	-3.31563	0	-0.877532	0.376335	27.3548	89.4653
	AT5G09910	-1.21961	0.0146053	-1.96421	0.0317967	-1.40364	0.199149	0.220123	0.48761	0	9.48602
	AT5G09970	-1.51165	0.021273	0.454608	0.342689	-0.178513	0.642566	0.635861	0.0457985	13.7541	11.9919
	AT5G10140	-3.48695	0	-1.042	0.0213889	-2.48337	0.00321654	0.595003	0.0768477	3.09599	6.30997
	AT5G10260	-1.71202	0.0012083	-1.7778	0.015788	-1.62081	0.00104876	-1.23705	0.0227213	3.96378	47.5014
	AT5G11070	-1.04658	0.049748	-0.350076	0.493533	-0.448986	0.199149	-0.893999	0.0768477	12.0906	7.98664
	AT5G11130	-1.55052	0.00243569	-1.81118	0.00507486	-2.24409	0.00125734	-1.47834	0.0109557	5.38295	8.64316
	AT5G11440	-2.20947	0.0113722	-2.74642	0.015788	-1.41219	0.543348	-2.1408	0.00255776	0	3.76496
	AT5G12180	-3.86111	0.0012083	-3.98213	0.00507486	-1.36022	0.576871	-3.9861	0	0	7.78776
	AT5G13150	-4.28218	0	-4.70667	0.00126453	-2.92602	0.00193846	-3.68239	0.0077517	0	6.06148
	AT5G13210	-2.90702	0	-1.63932	0.0317967	-1.66966	0.0379971	0.444436	0.246412	1.14875	6.64332
	AT5G13350	-4.39669	0	-4.87545	0	-4.29745	0	-3.78025	0.0169863	0	17.4145
	AT5G13380	-6.09573	0	-5.93056	0	-6.65613	0	-6.22335	0	39.1419	105.655
	AT5G13600	-4.03627	0	-1.62323	0.015788	-2.87343	0	-1.36259	0.0768477	1.13358	2.75315
	AT5G13670	-1.96528	0.00631262	-1.91939	0	-2.37553	0.00408489	-1.53904	0.121809	11.1977	5.67249
	AT5G13990	-2.91279	0	-2.78438	0	-2.62142	0	-2.06354	0.0169863	2.3236	27.4047
	AT5G14180	-1.25181	0.00373202	0.0500194	0.467476	0.463555	0.38288	-0.662753	0.0768477	2.89235	1.19452
	AT5G14380	-4.30896	0	-4.32867	0	-3.91603	0	-4.0777	0.0077517	15.6696	227.096
	AT5G14670	-3.86975	0.00243569	-3.99859	0.0118527	-3.16317	0	-2.9218	0.0169863	0	11.9904
	AT5G14760	-1.58392	0.00243569	-1.55945	0.0260161	-2.17991	0	0.376236	0.376335	15.956	22.7664
	AT5G14870	-1.96125	0	-1.42686	0.0317967	-0.761777	0.199149	-1.82592	0.0077517	3.29885	6.18034
	AT5G14890	-1.52514	0.00373202	-2.2019	0.00978913	-1.53156	0.0379971	-1.84765	0.00255776	0	4.41165
	AT5G14920	-1.10944	0.0113722	-0.153548	0.495883	-0.218763	0.642566	0.220952	0.48761	4.55349	1.86791
	AT5G14980	-3.22951	0	-4.32336	0.00706349	-3.57559	0	-2.94635	0.0109557	9.66622	62.9915
	AT5G15140	-4.17145	0	-3.90354	0	-3.5555	0	2.14436	0.0140958	73.6485	32.1638
	AT5G15190	-2.57586	0	-2.00223	0.00126453	-1.81079	0.00835407	-0.957957	0.0281391	3.37631	40.4431
	AT5G15960	-2.33448	0.0012083	-2.26861	0.00978913	-3.24482	0	-1.21893	0.48761	16.3745	49.2037
	AT5G16110	-1.38561	0.00631262	0.0639155	0.467476	-0.556956	0.38288	-1.07463	0.0129153	27.7207	25.6663
	AT5G16500	-4.95614	0	-5.11985	0	-4.61054	0	-4.24151	0.0109557	2.14651	7.66713
	AT5G16920	-4.49591	0	-4.20578	0	-5.44575	0.00104876	-3.23215	0	63.9026	88.3494
	AT5G16960	-5.0107	0	-5.20314	0	-5.09421	0	-4.47093	0	23.9859	52.3874
	AT5G17340	-3.6391	0	-2.96631	0.018627	-3.19031	0.000583556	0.0881697	0.48761	103.082	322.627
	AT5G17470	-4.32412	0	-4.08966	0.00126453	-4.14253	0	-2.48822	0.0140958	49.9119	251.321
	AT5G17480	-6.01924	0	-6.18192	0	-6.88962	0	-3.8178	0.0227213	0	103.701
	AT5G17500	-6.25117	0	-5.17344	0.00706349	-6.28789	0	-3.63474	0	5.90022	19.2319
	AT5G17590	-3.3061	0	-3.51569	0	-3.15116	0	-3.15683	0.0140958	4.4056	22.1815
	AT5G18910	-6.56428	0	-6.6134	0.00706349	-5.22044	0.00408489	-5.14994	0.0077517	0	2.60603
	AT5G19580	-4.09461	0	-4.38881	0	-4.10877	0	-3.85904	0.0129153	23.5087	206.876
	AT5G19600	-5.21676	0	-4.99512	0	-5.33485	0	-5.09106	0.0129153	4.96708	70.9825
	AT5G19640	-3.29986	0	-2.11967	0.00706349	-2.63616	0.00408489	-0.759569	0.0768477	0	5.46316
	AT5G20030	-1.15478	0.00631262	-1.16137	0.0317967	-0.783246	0.0125082	-0.836543	0.0281391	7.78231	4.9417
	AT5G20100	-3.7472	0	-3.99798	0	-4.05942	0	-3.6712	0.00255776	9.30171	1.93096
	AT5G20230	-2.95545	0	-2.67512	0.00978913	-2.13401	0.00104876	-2.53013	0	9.97728	80.1485
	AT5G20250	-1.52761	0.00631262	-0.862629	0.195635	0.0281547	0.483324	-0.537372	0.554293	3.88459	4.39363
	AT5G20410	-1.49884	0.0113722	-1.29707	0.0118527	-0.308042	0.543348	-1.53399	0.00255776	13.4831	83.7301
	AT5G20710	-3.88115	0	-2.98612	0	-3.21627	0	-1.71592	0.0077517	46.9105	88.2668
	AT5G20810	-1.73636	0	-1.74641	0.0213889	-1.75069	0.00193846	-0.899935	0.0281391	5.88437	73.6568
	AT5G21050	-2.30284	0	-2.253	0	-1.70082	0.00535663	-1.67675	0.0140958	11.4732	15.9368
	AT5G21080	-2.82016	0	-2.97789	0	-2.77914	0.000583556	-2.36449	0.0109557	1.98168	11.3031
	AT5G22180	-2.57066	0.00243569	-2.45753	0.195635	-0.221981	0.642566	1.79586	0.0129153	0	7.28916
	AT5G22260	-6.11198	0	-6.01504	0.00706349	-7.11379	0	-6.74352	0	6.58406	0
	AT5G22600	-1.90172	0	-1.51374	0.018627	-1.83377	0.00280692	-0.332672	0.554293	0.62618	2.17435
	AT5G23160	-2.00402	0.0146053	-2.78674	0.00356328	-1.87674	0.00835407	-2.57868	0	3.82877	0
	AT5G23240	-2.21653	0.0146053	-0.552002	0.0560352	1.24259	0.199149	0.203648	0.48761	7.52154	6.90596
	AT5G23270	-4.62994	0	-4.28469	0.00706349	-1.9129	0.576871	-4.38971	0	0	2.19774
	AT5G24090	-1.84315	0.00243569	-1.40188	0.140216	-5.57037	0	-1.20266	0.376335	1.00245	2.37928
	AT5G24100	-2.20447	0.0113722	-1.5818	0.0721971	-0.783001	0.483324	0.541009	0.376335	7.26524	124.918
	AT5G24105	-2.02531	0.000298144	-2.04943	0.00978913	-1.14186	0.123467	-2.01803	0	1.35521	22.9529
	AT5G24130	-5.12482	0.00631262	-2.66329	0.0260161	-4.79841	0.00280692	-5.28848	0.0140958	0.413982	3.67474
	AT5G24490	-1.06245	0.0146053	-0.539563	0.259015	-0.509059	0.483324	-0.580514	0.0457985	13.6542	18.5652
	AT5G24655	-1.35016	0.0146053	-1.33986	0.0213889	-0.848454	0.00835407	-0.862545	0.376335	0	14.9253
	AT5G24790	-5.00037	0	-1.84456	0.0721971	-6.21016	0	-2.58362	0.0768477	33.0714	97.1397
	AT5G24820	-4.44582	0	-3.49926	0	-3.35862	0	2.72261	0.0077517	83.1017	10.5432
	AT5G24940	-2.22077	0.000298144	-2.85896	0.018627	-0.361248	0.642566	-1.95913	0.00255776	0	4.85768
	AT5G25290	-2.5596	0.000298144	-2.22198	0.0213889	-2.14391	0.00104876	0.00322517	0.48761	0	6.80721
	AT5G25320	-4.10037	0.000298144	-4.22204	0.00978913	-4.07304	0.000583556	-2.95521	0.0281391	2.43056	15.1298
	AT5G25340	-4.33116	0	-4.19168	0	-1.45182	0.628056	-3.85937	0.00255776	207.441	248.717
	AT5G25400	-2.18479	0.00373202	-2.89076	0.015788	-2.73434	0.00535663	-0.567994	0.48761	4.78537	8.79269
	AT5G25550	-1.72224	0.00373202	-1.91032	0.00706349	-1.19595	0.0265987	-1.41799	0.0169863	2.00754	33.2764
	AT5G25770	-1.27176	0.00373202	-0.949034	0.0260161	-0.657055	0.0938751	-0.761224	0.0140958	2.95404	5.64009
	AT5G25880	-1.02164	0.0113722	-1.82798	0.0260161	-1.16809	0.0265987	-1.43847	0.0129153	7.12512	64.7093
	AT5G25950	-2.53108	0.000298144	-2.6569	0	-2.29757	0	0.482825	0.121809	3.58843	0
	AT5G26060	-7.01809	0	-7.21141	0	-6.9969	0	-5.68311	0.0129153	0	14.2595
	AT5G26150	-3.3038	0.0113722	-3.57449	0.042988	-0.81557	0.543348	-3.52802	0.0109557	0	3.17155
	AT5G26340	-1.77173	0.0012083	-1.43103	0.0260161	-0.180835	0.642566	-1.26056	0.0227213	3.74024	0
	AT5G26700	-3.91404	0	-4.08164	0.00126453	-2.57125	0.00535663	-3.80407	0.0077517	21.7406	28.9048
	AT5G26717	-4.50571	0	-4.43911	0.00126453	-2.76253	0.0577326	-4.57808	0.0169863	0	18.467
	AT5G26730	-5.44016	0	-4.77043	0.00507486	-5.95512	0	0.263389	0.48761	150.02	50.5906
	AT5G27020	-1.10101	0.049748	-0.891169	0.0721971	-0.680805	0.0265987	-1.11644	0.0768477	8.85416	14.4367
	AT5G27870	-1.64085	0.049748	-1.76349	0.140216	-0.488427	0.642566	-1.82635	0.0140958	0	6.03262
	AT5G27940	-1.21384	0.021273	-1.3129	0.09785	-1.09324	0.0179611	0.307389	0.376335	0	22.6827
	AT5G27980	-3.59852	0	-3.54701	0	-0.325281	0.642566	-2.87363	0.0457985	0	27.1087
	AT5G28210	-1.41039	0.00631262	-1.22013	0.0721971	-1.52939	0.00835407	-0.174901	0.587744	0	2.92224
	AT5G28470	-6.17472	0	-5.14582	0.00126453	-6.26609	0	-2.15018	0.0140958	7.36803	24.8793
	AT5G29560	-4.55775	0	-4.11145	0.00237213	-5.17892	0	-2.65872	0.0129153	0	18.7021
	AT5G35090	-1.8985	0.0012083	-2.06305	0.00356328	-1.24453	0.00535663	-1.51442	0.0227213	2.63958	22.1973
	AT5G35110	-3.10657	0.000804473	-2.57215	0.0317967	-2.81844	0.00408489	-2.82328	0.0129153	0	28.6766
	AT5G37040	-1.21692	0.00373202	-1.38173	0.0317967	-0.73005	0.38288	0.856119	0.0457985	0	6.9266
	AT5G37250	-2.0639	0.000804473	-3.24741	0.042988	0.61818	0.38288	1.37747	0.0457985	5.42491	0
	AT5G37810	-5.63139	0	-5.3203	0.00507486	-5.42032	0.00104876	-3.46895	0.0140958	26.566	149.829
	AT5G38200	-1.96524	0.00243569	-1.66099	0.0118527	-2.19852	0	-0.982168	0.121809	0	2.11665
	AT5G38396	-3.07525	0.000298144	-1.81955	0.042988	-2.4369	0	-0.0205421	0.587744	1.51604	4.08695
	AT5G38760	-5.60364	0	-5.30951	0	-6.1203	0	-3.70443	0.0140958	7.03868	53.2439
	AT5G39310	-2.58487	0.00373202	-3.13606	0.042988	-0.932299	0.642566	-2.65864	0.00255776	0	2.05564
	AT5G39400	-2.18165	0.0113722	-3.07829	0.00237213	-1.54101	0.576871	-2.44053	0.0109557	0	4.29852
	AT5G39520	-2.28497	0.0146053	-1.49794	0.0317967	1.58631	0.419952	-0.968093	0.48761	0	2.67366
	AT5G39650	-2.23699	0	-2.66352	0	-1.69319	0.0179611	-2.4297	0	99.9876	30.604
	AT5G39870	-4.04278	0	-4.56071	0.0260161	0.0996722	0.483324	-3.84678	0.0077517	0	2.9689
	AT5G39880	-5.00632	0	-4.69184	0	-2.41748	0.419952	-4.38374	0.00255776	0	7.84807
	AT5G39910	-2.22729	0.000298144	-1.62927	0.09785	-1.93737	0.0265987	0.482667	0.246412	9.18814	5.79179
	AT5G40040	-2.20779	0.000298144	-1.31757	0.042988	-2.86549	0.000583556	-0.0878758	0.587744	62.2338	283.072
	AT5G40260	-2.84027	0	-1.89706	0.0560352	-2.58826	0.000583556	-0.297243	0.580901	6.96903	2.67528
	AT5G40645	-1.65574	0.00243569	-1.27598	0.140216	-1.12736	0.0938751	-2.04083	0	49.6501	30.7108
	AT5G40720	-1.21357	0.0113722	-0.681658	0.421107	-0.278774	0.60793	-0.946331	0.0281391	0	7.50408
	AT5G40730	-4.54187	0	-3.54786	0	-1.95976	0.0125082	-2.43345	0.0140958	2.32307	109.609
	AT5G41130	-2.22324	0.0012083	-2.21909	0.00356328	-2.32367	0.00125734	-1.87693	0.0077517	1.99596	3.08424
	AT5G41730	-3.55126	0.00243569	-3.48322	0.00237213	-3.10198	0.0125082	-2.2466	0.0281391	0	2.2758
	AT5G41800	-1.17762	0.0146053	-0.14599	0.495883	-1.21707	0.00835407	-0.973994	0.0169863	3.42868	8.01874
	AT5G42170	-7.85879	0	-7.38615	0.00237213	-6.41301	0.000583556	-6.09288	0.0227213	0	14.4153
	AT5G42430	-2.24285	0	-2.72524	0.018627	-0.974193	0.512157	0.257427	0.48761	2.62248	0
	AT5G43300	-3.01309	0	-3.12685	0.00356328	-1.27192	0.199149	-2.67685	0.00255776	0.462644	5.56766
	AT5G43330	-1.58103	0.00373202	-1.03341	0.042988	-0.926563	0.0125082	-0.181908	0.587744	41.3543	60.4924
	AT5G43340	-3.54356	0	-2.39238	0.0260161	-3.04693	0	-0.143758	0.587744	11.2365	34.2214
	AT5G43410	-3.44678	0.000804473	-3.96058	0.00507486	-2.72066	0.00321654	-3.28292	0.0140958	0	22.1034
	AT5G44300	-4.60963	0.000298144	-4.73189	0.00507486	-5.14998	0.00104876	-4.26741	0.0129153	5.99198	94.5449
	AT5G44400	-4.69154	0	-4.99133	0.00507486	-5.06183	0.00104876	-3.16627	0.0281391	26.6406	103.031
	AT5G44480	-1.52443	0.000804473	-1.52305	0.00706349	-1.74911	0.00408489	-1.0573	0.0457985	8.06304	0
	AT5G44490	-1.52777	0.00243569	-1.34993	0.0317967	-1.57365	0.00535663	-0.351317	0.48761	3.00222	1.57987
	AT5G44540	-5.02845	0	-5.68154	0	-5.8112	0	0.515569	0.376335	435.756	54.0678
	AT5G44760	-1.31918	0.049748	-0.181246	0.495883	-1.97158	0.00835407	0.996142	0.0169863	6.87819	0
	AT5G44950	-2.93046	0	-2.52473	0.0213889	-2.6451	0	-0.0956298	0.587744	1.36833	12.0222
	AT5G44960	-1.13221	0.021273	-1.75096	0.042988	-2.06657	0.00321654	-0.283982	0.580901	0	3.31429
	AT5G44980	-2.48078	0.00631262	-0.169618	0.495883	-1.47709	0.0125082	0.44976	0.246412	6.5192	6.12828
	AT5G45340	-3.46015	0.000298144	-2.95491	0.0260161	-2.86325	0.00535663	-2.55264	0	1.31461	8.6164
	AT5G45880	-3.77467	0	-4.11676	0	-3.82529	0.0265987	-3.32353	0.0129153	24.1579	266.844
	AT5G46050	-1.78275	0	-1.97848	0.018627	-2.11898	0.0265987	2.17753	0.0129153	5.96202	0
	AT5G46200	-5.53795	0	-5.825	0	-3.72572	0.00835407	-4.18765	0.0140958	0	2.30625
	AT5G46220	-3.86318	0	-2.49563	0	-2.29533	0	-2.21298	0.0227213	0	6.36437
	AT5G46230	-2.31212	0	-1.92842	0.00706349	-1.01207	0.123467	0.946206	0.0768477	0	4.92289
	AT5G46240	-1.67149	0.000298144	-1.1111	0.0317967	-2.21356	0.00535663	-1.6881	0.0169863	1.26156	5.84226
	AT5G46370	-1.34108	0.0146053	-2.45096	0.00706349	-1.96038	0.00280692	-1.23281	0.0129153	2.32271	0
	AT5G46640	-1.2815	0.00243569	-1.18164	0.00706349	-1.21454	0.0379971	-0.400602	0.246412	7.04992	38.3889
	AT5G46650	-4.71436	0	-5.49779	0	-4.57333	0	-4.27878	0.0169863	0	9.16508
	AT5G46770	-3.71175	0	-4.02453	0	-2.53674	0.0125082	-3.70684	0	0	6.40558
	AT5G46795	-5.09277	0	-4.78695	0	-5.29877	0	-2.74114	0.0281391	16.8578	73.0672
	AT5G46930	-4.02108	0	-5.07758	0.00706349	-1.30823	0.512157	-3.78847	0.0281391	0	4.71309
	AT5G46940	-3.16001	0.000298144	-3.10838	0.018627	0.0674435	0.483324	-3.78767	0.0457985	0	13.1959
	AT5G46970	-5.97782	0	-6.24169	0	-6.06297	0	-3.33308	0.0227213	0	31.8904
	AT5G47000	-4.47906	0	-4.68143	0.00706349	-3.67517	0.000583556	-4.09243	0.0129153	0	14.1593
	AT5G47330	-1.82799	0.00631262	-1.79354	0.0213889	-0.688689	0.123467	-2.00724	0.0129153	6.78826	13.5557
	AT5G47370	-1.20899	0.00631262	-0.643938	0.0560352	-0.417717	0.512157	-0.785132	0.0140958	30.9074	13.4568
	AT5G47470	-2.19389	0.000298144	-2.56401	0.00978913	-0.933196	0.512157	-1.99791	0	0	4.3845
	AT5G47635	-3.73301	0	-3.19238	0.00507486	-4.22539	0.00104876	-2.84445	0.0281391	0	21.7617
	AT5G48140	-4.62047	0	-4.55584	0.00978913	-2.59535	0.199149	-4.5316	0	0.803986	48.1449
	AT5G48210	-5.761	0	-1.83364	0.140216	-6.50094	0	-1.1169	0.0457985	112.137	332.059
	AT5G48550	-3.19578	0.00243569	-2.30371	0.0317967	-5.56732	0	-1.70186	0.0281391	2.31304	2.19443
	AT5G48570	-1.45388	0.0012083	-1.14241	0.00978913	-1.06142	0.0125082	-0.174599	0.585373	10.696	16.4797
	AT5G48575	-1.13059	0.0335239	-0.994723	0.140216	0.0706191	0.483324	-1.37323	0.0140958	0	7.09372
	AT5G49070	-5.1019	0	-4.11023	0.00507486	-4.26072	0	-4.82945	0	8.51476	9.6187
	AT5G49270	-3.77112	0	-2.38786	0.0317967	-3.75458	0.00104876	-2.33759	0.0457985	0	5.00014
	AT5G49420	-1.19199	0.021273	-1.84604	0.0213889	-0.700137	0.157445	-0.0830255	0.587744	0	4.76187
	AT5G49600	-3.00375	0	-2.77632	0.0118527	-2.12169	0.00321654	-1.34701	0.0281391	13.8876	16.5015
	AT5G49680	-2.46899	0	-2.68773	0.00356328	-2.06114	0.00104876	-2.05792	0.0129153	0.516891	4.45568
	AT5G49900	-1.14557	0.00373202	-1.01423	0.0317967	-0.87848	0.0265987	-0.728879	0.121809	1.43333	9.22456
	AT5G49920	-1.91033	0.00631262	-2.33401	0.0118527	-0.353545	0.642566	-2.05601	0.0281391	0	5.45065
	AT5G50030	-4.90348	0	-5.09985	0.00237213	-4.31561	0	-4.60943	0	0.570899	15.2575
	AT5G50210	-1.69085	0.00373202	-1.84757	0.0260161	-2.16774	0.00408489	-0.966948	0.0457985	9.61651	10.9216
	AT5G50470	-2.2702	0	-1.47299	0.00356328	-2.72622	0.0125082	0.482867	0.0768477	0	31.9788
	AT5G50830	-5.57137	0	-5.25477	0.00126453	-4.55835	0.00321654	-4.68694	0.0140958	0.421981	17.4311
	AT5G51030	-4.28639	0	-4.69223	0.00507486	-4.16961	0	-3.33264	0.0169863	3.98966	3.72728
	AT5G51680	-1.7667	0.00631262	-0.936772	0.0560352	-0.414958	0.642566	-0.83023	0.554293	145.954	232.585
	AT5G52160	-4.69376	0	-5.17589	0	-4.39903	0	2.31397	0.0077517	101.465	2.53924
	AT5G52170	-1.57858	0.0335239	-2.31838	0.0213889	-2.33435	0.000583556	2.52532	0	14.1299	6.15137
	AT5G52340	-2.08849	0.00243569	-1.73774	0.0560352	-1.09755	0.00280692	-0.96243	0.121809	0	3.86623
	AT5G52360	-4.45403	0	-4.39965	0.00507486	-4.2817	0	-3.15386	0.0169863	26.3052	134.764
	AT5G52760	-2.77159	0.049748	-3.67923	0.018627	-1.43674	0.512157	-1.74857	0.48761	2.08764	0
	AT5G53190	-4.14259	0	-3.93781	0.00237213	-4.99562	0.00125734	1.37851	0.0227213	327.175	81.4887
	AT5G53510	-2.95191	0	-1.46137	0.042988	-2.42226	0.00193846	0.479554	0.121809	4.53882	20.4885
	AT5G53590	-1.10592	0.0146053	-0.859957	0.0560352	-0.811554	0.199149	-0.481306	0.121809	2.53666	10.5037
	AT5G53740	-1.73395	0.021273	-2.17155	0.018627	-0.321592	0.642566	-1.47309	0.0768477	526.851	752.495
	AT5G53820	-5.32463	0	-4.89321	0	-4.70609	0	-3.54406	0.0140958	115.1	878.652
	AT5G53990	-3.50472	0	-3.82774	0	-2.07743	0.00321654	-3.94857	0	0	2.61477
	AT5G54010	-3.45427	0	-3.06871	0.00507486	-3.46388	0	-2.97394	0.0109557	10.0067	19.5361
	AT5G54095	-3.59378	0	-3.78171	0	-2.67922	0.0379971	-3.18848	0.0109557	2.71416	8.15414
	AT5G54320	-2.11819	0.000804473	-1.73491	0.0317967	-2.03822	0.00535663	0.687203	0.121809	0	2.45243
	AT5G54550	-2.11306	0.000298144	-0.376176	0.342689	-1.57921	0.00321654	0.725186	0.0768477	0	2.65735
	AT5G54570	-1.23772	0.0146053	-1.84785	0.0260161	-1.42516	0.00280692	-1.24022	0.246412	1.26966	4.93934
	AT5G54870	-1.23655	0.0113722	-1.37884	0.0317967	-0.46546	0.419952	-1.01848	0.246412	10.2487	34.13
	AT5G55320	-2.09916	0	-3.45146	0	-3.16888	0.00125734	-3.39229	0	8.44628	0
	AT5G55450	-1.30654	0.049748	-2.34856	0.00978913	-0.0648903	0.642566	-0.946504	0.246412	84.4875	167.292
	AT5G55460	-1.72175	0.049748	-2.30656	0.0118527	-0.450827	0.642566	-0.781164	0.554293	49.2037	253.01
	AT5G55470	-1.51916	0.000804473	-1.79196	0	-1.34728	0.0179611	-1.39564	0.0281391	1.77234	13.1499
	AT5G55490	-2.57459	0	-2.34001	0.00237213	-0.574303	0.639565	-1.22307	0.0140958	9.23651	9.98342
	AT5G55880	-2.4619	0	-1.85375	0.0317967	-2.31124	0.00280692	0.55023	0.121809	0	2.78964
	AT5G55970	-2.2749	0	-2.17441	0.00126453	-2.1459	0	-0.682029	0.48761	4.2327	12.8329
	AT5G56110	-3.89507	0	-4.26717	0	-4.38489	0	0.886332	0.0227213	5.85302	0
	AT5G56510	-1.40619	0.0012083	-1.25526	0.042988	-1.65135	0.00835407	0.0814214	0.48761	10.446	11.1663
	AT5G56560	-1.68436	0.00631262	-1.74516	0.042988	-1.94786	0.00835407	0.126286	0.48761	0	3.67074
	AT5G56640	-4.67374	0	-2.92822	0.0260161	-4.08652	0.00535663	-4.32609	0	1.00195	12.6302
	AT5G57200	-4.15884	0	-4.20602	0.00706349	-4.04395	0.00125734	-3.37635	0.0140958	0	14.3155
	AT5G57510	-2.21054	0.049748	-2.0225	0.195635	0.219861	0.483324	-1.79069	0.0140958	5.29322	0
	AT5G57550	-2.7271	0.000298144	-0.965656	0.467476	-0.713705	0.512157	-1.16692	0.376335	0	2.29705
	AT5G57630	-1.42185	0.021273	-0.523132	0.09785	0.82084	0.38288	-0.0616658	0.587744	0	3.35171
	AT5G57640	-1.7277	0.021273	-1.61026	0.0260161	-1.12256	0.0265987	-0.938379	0.376335	0	3.415
	AT5G57655	-1.00066	0.0113722	-0.790241	0.018627	-0.504707	0.199149	-0.549636	0.0457985	147.36	77.9473
	AT5G57810	-3.98258	0	-4.23828	0.00126453	-3.87946	0	-3.54644	0.0077517	26.8484	112.726
	AT5G57980	-2.02446	0.00373202	-1.47678	0.0317967	-1.75432	0.00104876	0.257512	0.48761	0	53.5798
	AT5G58010	-2.37168	0.0012083	-2.13044	0.00978913	-1.662	0.00408489	-2.0775	0.0227213	3.31326	7.71553
	AT5G58160	-1.03478	0.021273	-1.35735	0.0560352	-0.989166	0.0179611	-1.04074	0.0457985	2.03282	2.85546
	AT5G58170	-3.69454	0	-4.34264	0	-2.0794	0.419952	-3.14924	0.0281391	0	5.17338
	AT5G58310	-1.03594	0.0146053	-1.24537	0.0118527	-1.26271	0.0379971	-0.777874	0.0227213	14.3204	26.6401
	AT5G58460	-3.68903	0	-3.85518	0	-3.17241	0.00125734	-3.29961	0.0129153	11.0193	7.32774
	AT5G59040	-3.33283	0	-2.24608	0.018627	-3.21693	0.00104876	-0.147149	0.587744	0.744442	2.40544
	AT5G59240	-1.37969	0.0335239	-1.20845	0.140216	-1.86432	0.00104876	0.0885245	0.48761	2.60289	49.6745
	AT5G59370	-4.92854	0	-5.45667	0.00706349	-3.56309	0.38288	-3.7739	0.0227213	7.53771	146.908
	AT5G59390	-1.31044	0.0113722	-0.604508	0.140216	-0.76618	0.0938751	0.258404	0.48761	4.33266	0.596309
	AT5G59490	-3.49706	0	-2.95591	0.00356328	-3.95357	0.00104876	1.20647	0.0281391	2.67861	0
	AT5G59570	-2.37761	0.00243569	-1.33662	0.0317967	-0.636623	0.419952	-0.801579	0.0457985	1.87702	15.8472
	AT5G59810	-1.58857	0.00373202	-1.25963	0.018627	-1.83156	0.00835407	-0.130481	0.587744	12.0213	55.818
	AT5G59845	-2.54816	0	-2.0866	0.0213889	-2.54133	0.00104876	-2.17562	0.0457985	59.1074	134.393
	AT5G60330	-2.24686	0	-0.863921	0.0317967	-1.21353	0.0938751	0.670764	0.121809	0	26.0587
	AT5G60500	-6.09313	0	-3.79636	0.018627	-6.40868	0	-1.91964	0.0457985	26.7158	71.4315
	AT5G60510	-5.44216	0	-4.00591	0.018627	-5.96357	0	-1.69763	0.0768477	24.9579	84.8981
	AT5G60660	-2.09284	0.0012083	-1.57744	0.0560352	-1.3746	0.0379971	-0.986652	0.0457985	15.7458	16.2718
	AT5G60680	-1.15234	0.00631262	-0.752402	0.0560352	-0.704384	0.419952	-0.686937	0.0457985	72.6523	86.5661
	AT5G61260	-2.41143	0.00243569	-1.85275	0.0317967	-2.00377	0.00321654	-0.663514	0.376335	1.86528	7.05492
	AT5G61320	-1.5009	0.00373202	-2.47023	0.0118527	-1.70516	0.0125082	-0.191865	0.587744	2.55735	0
	AT5G61340	-1.44825	0.00243569	-1.491	0.0317967	-1.64633	0.0125082	-0.667568	0.246412	19.6669	21.3504
	AT5G61380	-1.3618	0.0146053	-0.394609	0.493533	0.648718	0.38288	-0.0166935	0.587744	6.41666	4.41033
	AT5G61430	-1.97576	0.00243569	-1.95108	0.015788	-1.19609	0.0179611	-1.36286	0.246412	2.92398	2.31695
	AT5G61590	-1.72185	0.00631262	-0.915673	0.0721971	-0.46989	0.576871	-0.847039	0.121809	12.0137	11.4869
	AT5G61605	-6.67757	0	-5.17862	0.00237213	-6.68817	0	-2.79667	0.121809	3.00928	12.6879
	AT5G61610	-3.68379	0	-2.55579	0.00978913	-4.0134	0	-1.84541	0.246412	0	10.0482
	AT5G61620	-1.25893	0.00373202	-1.4835	0.018627	-1.4215	0.0125082	-0.119716	0.587744	0	2.49509
	AT5G61630	-4.80886	0	-4.76361	0	-4.53028	0	-3.85131	0.0129153	3.79177	16.3735
	AT5G61700	-4.12086	0.000298144	-4.64661	0.00237213	-4.13172	0.00193846	-3.84934	0.0281391	0.909829	2.71771
	AT5G61710	-1.97244	0.00373202	-2.37077	0.042988	-2.94621	0.00321654	-1.38199	0.246412	1.28465	4.40196
	AT5G61720	-3.52676	0	-4.23826	0	-4.77702	0	-3.46454	0.0077517	1.34827	43.6274
	AT5G62080	-4.12105	0	-3.37969	0.015788	-3.9397	0.000583556	2.56282	0.0281391	567.192	90.8729
	AT5G62160	-1.28588	0.0335239	-0.660403	0.0721971	1.49083	0.157445	2.3789	0	0	4.84093
	AT5G62240	-4.98085	0	-4.35103	0.00126453	-3.82983	0	-3.47026	0.0129153	3.47929	22.5989
	AT5G62320	-5.56139	0	-5.06779	0.00706349	-5.63334	0	-3.07161	0.0129153	1.95455	3.82964
	AT5G62360	-1.45621	0.049748	0.168697	0.467476	0.470486	0.38288	-0.302651	0.554293	13.3754	7.02207
	AT5G62520	-2.71813	0.0146053	-2.14256	0.09785	-0.681233	0.38288	-1.27344	0.0140958	943.581	2096.84
	AT5G62750	-3.98388	0	-3.87591	0.00706349	-1.99256	0.199149	-3.83323	0	0	14.8354
	AT5G62850	-5.00403	0	-3.92394	0	-4.12544	0.00104876	-4.27701	0.0129153	4.11942	82.08
	AT5G63070	-2.87786	0.000804473	-2.82333	0.00706349	-2.12822	0.00193846	-2.22728	0.0457985	3.24157	4.72349
	AT5G64000	-1.89575	0.0335239	-2.3068	0.00706349	-0.0912049	0.642566	-1.25807	0.0768477	0	8.03958
	AT5G64120	-1.95654	0.0335239	-2.27666	0.018627	0.195927	0.483324	-1.63841	0.0768477	2.54585	0
	AT5G64790	-5.59584	0	-5.95491	0	-4.1447	0.00193846	-4.76061	0.0140958	1.2857	20.611
	AT5G65080	-2.13124	0.0113722	0.849994	0.0260161	-0.691992	0.642566	0.567471	0.121809	5.92299	7.49631
	AT5G65205	-4.19064	0	-3.22294	0.00706349	-3.65233	0	-2.31971	0.0129153	44.7972	91.8952
	AT5G65207	-1.15128	0.021273	-1.01282	0.042988	-0.370402	0.642566	-0.742614	0.121809	6.20802	0
	AT5G65687	-1.27824	0.00243569	-1.18707	0.0260161	-0.848225	0.0125082	-0.656333	0.376335	9.75448	15.8953
	AT5G65690	-5.77462	0	-6.60507	0	-5.66896	0	-4.6164	0.0140958	0	44.1333
	AT5G66020	-2.80726	0.00631262	-3.01111	0.0213889	-2.30199	0.00535663	-2.03035	0.0227213	1.73056	14.1189
	AT5G66480	-1.19306	0.021273	-0.856078	0.0721971	-1.15512	0.0179611	-0.314037	0.376335	3.62317	9.912
	AT5G66740	-3.33184	0	-3.16967	0.00237213	-2.72736	0.000583556	-2.09004	0.0457985	9.72365	25.5526
	AT5G66830	-2.2493	0.00373202	-2.0731	0.015788	-1.47693	0.00193846	-0.477292	0.48761	1.82472	3.92237
	AT5G66870	-1.12859	0.0335239	-1.64317	0.0317967	-0.740462	0.0379971	-0.752167	0.376335	5.42342	19.3369
	AT5G67490	-1.27944	0.0335239	-0.977257	0.195635	-1.11592	0.199149	-0.896256	0.246412	43.8	134.984
	AT5G67550	-1.32592	0.00373202	-1.6072	0.00978913	-1.24994	0.00321654	-1.44878	0.0169863	4.76728	6.30161

## Sheet: Data S6
	Data S6. 238 differentially expressed genes in dyt1 tapetum but not in tdf1 tapetum.
	LOCUS	dyt1		tdf1		ams		ms188		FPKM
		log2(fold change)	q value	log2(fold change)	q value	log2(fold change)	q value	log2(fold change)	q value	tap67	tap8-10
	AT1G01150	-1.88682	0.0012083	-1.50987	0.140216	-1.95333	0.00280692	-0.642451	0.48761	12.6943	47.1743
	AT1G02430	-1.31825	0.00243569	-1.79001	0.0721971	0.231206	0.419952	-0.672773	0.246412	26.3839	20.8586
	AT1G02640	-1.12049	0.0146053	-0.642211	0.195635	-0.719402	0.199149	0.872428	0.0281391	14.5719	5.86314
	AT1G04620	-1.11294	0.049748	-0.12785	0.495883	0.898739	0.38288	0.21368	0.48761	2.1701	1.391
	AT1G04645	-2.17076	0.000804473	-1.20079	0.0560352	-2.50266	0	1.37304	0.0077517	81.5823	0
	AT1G06170	-1.90084	0.0012083	-1.04549	0.140216	-1.60224	0.00104876	0.292379	0.48761	3.71569	1.61979
	AT1G06520	-1.36186	0.021273	0.20919	0.467476	-0.96712	0.199149	-0.291676	0.580901	10.4409	1.77613
	AT1G07050	-3.04925	0.021273	-0.112054	0.495883	1.67692	0.38288	-0.0569014	0.587744	7.0179	0
	AT1G08650	-1.05221	0.00631262	-0.815919	0.015788	-0.792552	0.0379971	-0.556224	0.246412	5.02266	15.7843
	AT1G11070	-2.48207	0.00243569	0.177496	0.467476	-2.4857	0.00535663	-2.43953	0.0077517	0	13.6297
	AT1G11190	-1.01585	0.0146053	-1.21894	0.195635	-0.162549	0.642566	-0.523	0.554293	2.3729	9.8147
	AT1G11620	-1.42026	0.0146053	-1.83572	0.0560352	-2.2426	0.0179611	0.109281	0.48761	4.32177	2.2446
	AT1G11760	-1.27506	0.00631262	-0.93061	0.0721971	-1.29267	0.00408489	-0.277025	0.585373	0	19.3556
	AT1G11925	-1.75065	0.0335239	-1.15824	0.467476	0.215605	0.38288	-1.80299	0.121809	5.84152	2.70306
	AT1G14687	-1.85683	0.0335239	-1.25249	0.195635	-1.2812	0.38288	-1.5052	0.0281391	49.4998	7.66603
	AT1G15790	-1.12644	0.0146053	-0.819105	0.09785	-0.384372	0.419952	-0.140355	0.587744	7.22598	10.8983
	AT1G17540	-1.64802	0.0335239	-1.49228	0.195635	-0.296513	0.642566	-1.67403	0.0140958	0	3.47626
	AT1G18000	-1.23026	0.049748	-0.822243	0.0260161	-0.528042	0.483324	-0.79831	0.0140958	1005.91	556.609
	AT1G21070	-1.19007	0.021273	-1.09265	0.0560352	-0.982531	0.157445	-1.20254	0.0457985	2.99671	5.64586
	AT1G22010	-1.7411	0.0146053	0.675633	0.195635	-2.77615	0.00193846	0.361082	0.246412	0	13.4645
	AT1G22090	-1.22698	0.0146053	-0.00102008	0.495883	-1.068	0.0577326	0.532318	0.121809	3.73918	4.24644
	AT1G23350	-2.3998	0.00243569	-1.63709	0.09785	-0.000313619	0.642566	-2.76548	0.00255776	1.34424	12.4098
	AT1G24520	-3.40834	0.0012083	-3.00625	0.0560352	-0.952893	0.642566	-3.38855	0.0077517	0	29.034
	AT1G25550	-1.02991	0.049748	-0.985151	0.0560352	-0.600766	0.157445	-0.796771	0.121809	21.1096	36.3824
	AT1G25560	-1.41817	0.049748	-0.843044	0.421107	-0.341843	0.642566	-0.416607	0.587744	2.47136	1.28121
	AT1G26665	-1.11837	0.0113722	-0.554214	0.140216	-0.179488	0.642566	-0.579848	0.0227213	10.2079	24.2599
	AT1G27300	-1.12662	0.0113722	-0.914783	0.0317967	-0.505286	0.199149	-0.570575	0.121809	5.30984	5.52666
	AT1G28330	-2.35629	0	-1.38573	0.0560352	-0.226532	0.642566	-1.07117	0.0768477	77.2671	30.3675
	AT1G29760	-1.05749	0.00373202	-0.950872	0.0317967	-0.953462	0.00535663	-0.311195	0.554293	5.25932	20.2431
	AT1G30135	-1.65626	0.0113722	-1.4882	0.0721971	-0.14265	0.642566	-1.46719	0.0077517	0	8.51998
	AT1G30820	-1.1859	0.021273	-0.810913	0.0317967	-0.57115	0.157445	-0.571865	0.121809	7.48346	22.4094
	AT1G32450	-1.11175	0.021273	-1.21034	0.0721971	-1.27184	0.0379971	-1.34055	0.0109557	1.07583	3.17919
	AT1G36150	-2.24332	0.000298144	-1.15489	0.0560352	-2.08683	0.00104876	0.994032	0.0227213	23.4723	54.7518
	AT1G49000	-1.55681	0.00631262	-1.05602	0.0560352	-2.74978	0.00104876	-1.37776	0.0140958	6.08095	0
	AT1G49500	-1.05941	0.049748	-1.67687	0.09785	0.509381	0.483324	-1.39393	0.121809	3.48169	5.49004
	AT1G52855	-1.03629	0.0146053	-0.336133	0.467476	-1.56281	0.00535663	0.428448	0.246412	8.04068	18.9716
	AT1G56280	-1.19149	0.00631262	-0.409307	0.342689	-0.548616	0.0577326	-0.977728	0.0129153	65.4549	65.3677
	AT1G58025	-1.01344	0.049748	-2.05421	0.09785	-0.0870882	0.642566	-0.290041	0.585373	6.51416	0.392465
	AT1G60370	-1.72566	0.0113722	-1.43894	0.0560352	-1.19311	0.0179611	0.695346	0.246412	0	3.24666
	AT1G60740	-3.23493	0	-0.950985	0.342689	0.280853	0.483324	-1.35981	0.246412	16.2076	13.5046
	AT1G64030	-1.35581	0.021273	-0.118733	0.495883	-2.19226	0.00104876	-0.077155	0.587744	3.07206	17.8832
	AT1G64300	-2.33241	0.0012083	-0.854976	0.195635	-0.868974	0.0577326	-2.02173	0.0281391	0	3.14458
	AT1G66400	-1.50644	0.00373202	-0.786534	0.0317967	-1.13381	0.0265987	-0.192597	0.580901	0.999516	9.26123
	AT1G68110	-1.79119	0.021273	-1.8262	0.0721971	-0.705234	0.628056	-1.84807	0.0129153	5.9759	26.6836
	AT1G68500	-1.1878	0.00373202	-0.682699	0.140216	-0.0250181	0.642566	-0.478369	0.246412	5.95206	3.31175
	AT1G69560	-1.29427	0.049748	-0.893409	0.0560352	-0.754407	0.483324	-1.17662	0.0227213	1.41688	4.15193
	AT1G70140	-1.41676	0.00373202	-0.561024	0.195635	-1.11001	0.0125082	-0.0377324	0.587744	18.3359	28.0768
	AT1G70290	-1.39886	0.049748	-1.29988	0.09785	-0.677477	0.157445	-1.24156	0.0457985	3.7985	9.5563
	AT1G70540	-2.65305	0.000804473	-2.57291	0.0560352	-0.419651	0.642566	-2.19133	0.0169863	1.38019	4.99102
	AT1G71160	-4.94265	0	-1.92731	0.0560352	-3.80474	0	-1.28706	0.121809	17.462	37.4635
	AT1G73220	-1.26096	0.0146053	-0.853571	0.0317967	-2.96336	0	-1.96514	0.121809	64.0455	373.908
	AT1G73890	-2.44363	0.00373202	0.687553	0.259015	1.00628	0.0577326	1.1472	0.0169863	84.7622	48.0834
	AT1G75750	-1.95777	0.00243569	-0.532285	0.09785	-0.178014	0.642566	0.695271	0.246412	10.7794	7.3155
	AT1G76890	-1.21321	0.0146053	-0.833746	0.018627	-1.3105	0.0379971	-0.782978	0.246412	35.9356	69.8188
	AT1G76930	-2.55052	0.0113722	-0.797829	0.467476	5.64384	0	-0.815961	0.580901	2.24674	0
	AT1G78000	-1.43204	0.000804473	-0.647721	0.09785	-0.306881	0.642566	0.715193	0.121809	1.79993	3.67245
	AT1G78850	-2.10076	0.0335239	-1.97486	0.0721971	0.0629977	0.483324	-1.06331	0.554293	2.42897	2.61481
	AT1G79320	-2.08473	0.0012083	-1.80259	0.0721971	1.72733	0.199149	1.87923	0.246412	8.18993	0
	AT1G79440	-1.16035	0.0335239	-0.413154	0.195635	0.0989622	0.483324	-0.0850312	0.587744	5.35184	15.7533
	AT2G03230	-1.56641	0.0146053	0.382505	0.342689	-1.44034	0.199149	0.703691	0.121809	0	27.9027
	AT2G05380	-2.43427	0	-1.63467	0.0560352	-1.03798	0.199149	-1.28359	0.121809	45.5011	11.661
	AT2G07698	-1.17823	0.00373202	-0.766484	0.09785	-1.09312	0.0265987	-0.861262	0.0129153	10.1087	10.2961
	AT2G13800	-1.02871	0.049748	1.01933	0.342689	0.0189024	0.483324	-1.13254	0.0140958	3.5e-10	2.31372
	AT2G14710	-2.07885	0.000804473	-1.14248	0.259015	-2.63615	0.00125734	-0.592663	0.376335	2.33984	4.53195
	AT2G15890	-1.93221	0.00243569	-0.690815	0.0560352	0.317565	0.483324	-0.484327	0.246412	1.33949	3.57986
	AT2G19800	-2.69165	0	-1.545	0.09785	-0.823167	0.419952	-1.22079	0.0140958	1.874	3.77814
	AT2G23170	-1.04645	0.021273	0.0930924	0.467476	-0.589471	0.483324	-0.666998	0.246412	16.6592	8.5526
	AT2G23910	-2.21355	0.0335239	-0.243521	0.495883	0.0717798	0.483324	-0.584055	0.246412	11.6394	2.47563
	AT2G24255	-2.05649	0.0146053	-0.65538	0.342689	-2.62863	0	-0.218809	0.587744	1.30155	10.0673
	AT2G24285	-1.05803	0.0113722	-1.20896	0.0560352	-0.533428	0.576871	0.0629925	0.48761	3.3603	0
	AT2G25770	-2.37371	0.049748	-0.979635	0.09785	-1.79568	0.00321654	-0.223966	0.554293	10.5931	65.3461
	AT2G26160	-1.61294	0.049748	-1.4356	0.195635	-1.08368	0.00835407	0.873916	0.121809	57.6145	72.5394
	AT2G26960	-1.43788	0.0335239	-1.61906	0.140216	-1.89914	0.00321654	0.122767	0.48761	2.21478	1.20313
	AT2G27035	-3.72331	0.000298144	2.13366	0.140216	0.853222	0.123467	-0.0795203	0.587744	43.876	4.78141
	AT2G27740	-1.28314	0.0113722	-0.656862	0.09785	-1.21622	0.0577326	-1.01743	0.121809	25.6871	13.8005
	AT2G28440	-1.28664	0.00631262	-1.38429	0.09785	-1.06467	0.0938751	-0.332043	0.554293	92.9535	44.0879
	AT2G31220	-1.42986	0.00243569	-1.34792	0.09785	-1.7285	0.00193846	0.359452	0.246412	18.6751	4.88999
	AT2G31480	-1.74826	0.0335239	-1.53407	0.140216	-1.61379	0.0265987	-1.49195	0.121809	14.8543	141.5
	AT2G32470	-1.62019	0.00243569	-0.521179	0.421107	-1.22123	0.0179611	0.813245	0.0768477	642.947	414.334
	AT2G33830	-3.35191	0	-1.65066	0.09785	0.177203	0.483324	-0.983888	0.246412	1.83513	3.566
	AT2G35210	-1.08015	0.0113722	-0.920435	0.0260161	-0.814138	0.0577326	-0.971676	0.0227213	0	11.2775
	AT2G41210	-1.10084	0.021273	-1.40825	0.0721971	-0.650587	0.543348	-1.32416	0.0109557	0	7.77772
	AT2G41400	-1.04774	0.049748	-1.13629	0.0560352	0.326287	0.419952	-0.815717	0.0140958	6.39489	0
	AT2G42480	-1.85112	0.00373202	-1.02599	0.140216	-1.52832	0.00835407	0.188077	0.48761	0	21.7499
	AT2G42530	-1.30315	0.0335239	-0.163658	0.495883	-0.000405112	0.642566	-0.49267	0.246412	8.30482	9.82907
	AT2G43620	-1.8351	0.0335239	-0.813796	0.0560352	0.332308	0.419952	-1.31019	0.0768477	0	3.02339
	AT2G44260	-1.49665	0.0146053	-0.737584	0.493533	0.113069	0.483324	-2.06479	0.0281391	26.4636	76.4558
	AT2G45403	-1.97161	0.0146053	1.39651	0.342689	-0.203502	0.642566	-2.68686	0.0227213	12.5472	0
	AT2G45580	-2.95207	0	-0.677651	0.495883	-0.155071	0.642566	-3.54411	0.0109557	0	2.08107
	AT2G46490	-1.29677	0.021273	-1.37579	0.0560352	-1.0381	0.38288	-1.02119	0.0768477	32.3475	77.9935
	AT2G46660	-1.11492	0.0113722	-1.3975	0.0721971	-2.79987	0.00535663	-1.21639	0.0140958	6.90135	0.91966
	AT3G01420	-2.21168	0.00373202	-1.11651	0.342689	-0.646104	0.512157	-0.871945	0.0140958	0	2.92382
	AT3G02550	-1.33019	0.0012083	-0.873784	0.195635	-1.20794	0.199149	-0.80791	0.0227213	8.70718	17.1863
	AT3G03930	-1.68931	0.0113722	-1.19955	0.195635	-1.82791	0.00193846	0.139387	0.48761	2.44527	0
	AT3G04700	-1.47764	0.0335239	-1.38121	0.0721971	-0.249084	0.642566	-1.45993	0.0169863	1.23412	17.7599
	AT3G05880	-1.12524	0.021273	-0.742962	0.259015	0.21742	0.483324	-0.558626	0.0768477	15.7611	28.5047
	AT3G07600	-1.50011	0.00243569	-1.34482	0.140216	-0.807789	0.199149	-1.34951	0.0768477	120.611	46.908
	AT3G09400	-1.77725	0.0146053	-1.925	0.0721971	-1.05382	0.543348	-0.036779	0.587744	0.652782	2.62726
	AT3G09590	-1.46029	0.0146053	-0.116331	0.495883	0.458718	0.483324	-1.71907	0.0169863	0	6.8721
	AT3G09680	-1.30543	0.021273	-1.02639	0.140216	-1.24875	0.00321654	0.808738	0.0457985	2.96e-13	38.7282
	AT3G10020	-1.19711	0.0335239	-0.860413	0.0560352	-0.227659	0.642566	-0.798527	0.121809	33.3008	16.407
	AT3G10116	-1.67166	0.00243569	-1.17612	0.140216	-1.68177	0.00535663	0.136172	0.48761	0	8.20041
	AT3G13680	-1.04148	0.0335239	-0.966582	0.259015	-0.986381	0.123467	0.494107	0.121809	1.00153	3.9817
	AT3G14060	-1.11543	0.0335239	-1.04849	0.0560352	-0.294139	0.642566	-0.954903	0.0169863	6.12651	4.17985
	AT3G15357	-1.20789	0.0335239	-0.31487	0.421107	-1.19664	0.0125082	0.93006	0.0768477	0	7.32957
	AT3G20140	-1.1908	0.0146053	-0.708938	0.259015	-0.336907	0.543348	-0.847449	0.246412	2.24455	0
	AT3G20270	-1.56662	0.0012083	-1.30324	0.0560352	-1.75306	0.00104876	-1.51679	0.0129153	10.8636	32.1274
	AT3G20560	-1.00838	0.021273	-0.802209	0.0721971	-0.791476	0.0577326	-0.759015	0.121809	27.9993	73.3429
	AT3G20810	-2.67652	0.000804473	-0.36688	0.495883	1.25946	0.38288	0.464335	0.376335	3.83065	0.582053
	AT3G20940	-1.25979	0.021273	-1.20873	0.421107	0.219815	0.483324	-1.42647	0.0281391	0	2.39042
	AT3G21120	-1.17325	0.049748	-1.46797	0.0560352	-1.03564	0.0179611	0.0804899	0.48761	2.22903	2.44018
	AT3G21990	-1.82127	0.000804473	-1.78686	0.0721971	-1.85649	0.0938751	-1.74215	0.00255776	8.25e-15	20.345
	AT3G22850	-1.16252	0.049748	-0.837245	0.0560352	-0.428451	0.419952	-0.691793	0.376335	2.03893	48.4099
	AT3G22910	-2.45682	0.00373202	-1.18964	0.342689	-0.324918	0.642566	-0.647283	0.554293	0	6.62677
	AT3G23860	-1.49193	0.00373202	-1.32771	0.0560352	-1.53869	0.00535663	0.592532	0.246412	0	7.19954
	AT3G25170	-3.95154	0.0335239	-3.95314	0.09785	-1.23178	0.642566	-3.64149	0	0	2.93355
	AT3G25250	-1.49093	0.0335239	-1.48631	0.0721971	-0.8393	0.0577326	-1.23117	0.0227213	2.00331	0
	AT3G25930	-2.7087	0.000298144	0.901175	0.09785	-3.2064	0.00193846	-0.897922	0.48761	0	2.58906
	AT3G27210	-1.22497	0.0113722	-0.776541	0.0560352	-1.0896	0.0577326	-0.0487711	0.587744	2.66592	9.66732
	AT3G27720	-1.50976	0.00631262	-0.893058	0.140216	-0.670232	0.199149	0.241609	0.376335	7.38555	2.71e-10
	AT3G28150	-1.28448	0.00373202	-0.469052	0.467476	-0.389111	0.60793	-1.52485	0.00255776	148.779	77.7976
	AT3G28470	-4.3385	0	-0.572343	0.493533	0.379817	0.38288	0.60748	0.246412	26.598	0
	AT3G28540	-1.13441	0.00373202	-1.31788	0.0721971	-1.97803	0.00193846	-0.505335	0.376335	1.78503	4.98851
	AT3G28960	-1.16397	0.021273	-0.9988	0.0721971	-1.67705	0.000583556	-0.791685	0.246412	0	3.30689
	AT3G44630	-1.39247	0.0335239	0.159533	0.467476	-0.339138	0.642566	-1.58364	0.0457985	2.7984	2.64153
	AT3G45480	-1.53061	0.00373202	-1.13222	0.09785	-1.2987	0.00835407	0.346728	0.376335	3.6952	3.7502
	AT3G46640	-1.40529	0.0335239	-0.512548	0.09785	0.382603	0.419952	-0.390442	0.246412	1.17573	2.30496
	AT3G47340	-1.86538	0.00243569	-1.75564	0.0721971	0.0440801	0.483324	-1.78279	0.0077517	1.19305	9.31358
	AT3G47360	-1.79915	0.049748	0.609469	0.259015	-0.195123	0.642566	-2.06984	0.0768477	0	6.18753
	AT3G47800	-1.76297	0.00373202	-0.944665	0.0118527	0.220101	0.483324	-0.645646	0.0768477	2.52572	9.27735
	AT3G47965	-2.66189	0.0012083	1.2868	0.0721971	-0.528928	0.123467	-2.26969	0.0227213	16.9255	33.6238
	AT3G48450	-2.01384	0	-0.951433	0.00978913	-2.64168	0	3.37854	0	12.9401	3.66987
	AT3G50580	-3.62281	0	0.335454	0.467476	-2.70366	0	-0.216664	0.587744	77.68	47.3236
	AT3G55840	-2.30266	0.00243569	-1.6681	0.0721971	-0.230151	0.576871	-1.82404	0.0140958	852.034	308.53
	AT3G55890	-2.58885	0	-1.67398	0.0560352	-2.04971	0.00280692	-0.228713	0.587744	0.786518	4.80506
	AT3G55910	-1.27545	0.00631262	-0.442559	0.0721971	-0.56141	0.199149	0.0260779	0.48761	3.34282	3.59513
	AT3G58340	-1.29778	0.0146053	-0.446099	0.195635	-2.06985	0.00125734	0.0995535	0.48761	0	8.24409
	AT3G59350	-1.53611	0.0335239	-0.786979	0.342689	0.455477	0.419952	-0.610303	0.554293	2.35121	4.94591
	AT3G60540	-1.60093	0.049748	-1.5614	0.09785	-1.03508	0.123467	-0.740471	0.121809	75.6492	358.651
	AT3G60780	-1.80562	0.021273	-1.58272	0.140216	-0.323501	0.642566	-2.1255	0.0140958	9.14857	3.01941
	AT3G61060	-1.20444	0.0113722	-0.99603	0.018627	0.0256427	0.483324	-0.391875	0.246412	2.31159	5.53767
	AT3G62440	-1.38408	0.00373202	-1.48315	0.0560352	-1.47637	0.0179611	0.814774	0.0768477	0	6.29695
	AT3G62730	-1.46685	0.0335239	-1.00053	0.09785	-1.57259	0.00535663	0.56131	0.376335	0.746464	3.22228
	AT3G62960	-1.29591	0.0335239	0.523025	0.195635	-1.59896	0.0125082	-1.1465	0.121809	4.10991	19.7596
	AT4G04360	-1.24962	0.021273	-0.499931	0.195635	-0.723797	0.0577326	-1.0317	0.0281391	0	72.4295
	AT4G05070	-1.7391	0	0.354425	0.467476	-1.33936	0.00835407	-1.85665	0.0129153	8.24025	5.40079
	AT4G05110	-1.92669	0	-1.82571	0.0560352	-0.95587	0.0125082	-0.572715	0.246412	1.50866	8.35541
	AT4G05270	-1.51005	0.0113722	0.218971	0.421107	-1.47606	0.0125082	0.632719	0.121809	0	10.7982
	AT4G05330	-1.15216	0.049748	-0.995329	0.018627	-0.605893	0.123467	-0.979506	0.0281391	2.25045	11.0829
	AT4G10740	-1.00386	0.0146053	-0.676759	0.259015	-1.37005	0.0125082	0.411697	0.246412	8.71224	2.75396
	AT4G10960	-1.12868	0.00373202	9.62744	0	-1.03766	0.0379971	-0.75791	0.587744	2.82351	11.4012
	AT4G11580	-1.00346	0.0146053	-0.672979	0.0721971	-1.44537	0.00321654	1.07824	0.0227213	0	4.82794
	AT4G12930	-1.58806	0.0012083	-1.24894	0.09785	-1.88275	0.0577326	0.473582	0.121809	0	14.6941
	AT4G13030	-3.18723	0	-1.28245	0.0560352	-1.46174	0.00408489	-1.53194	0.0457985	0.580372	2.19385
	AT4G13630	-1.04179	0.0146053	0.573101	0.195635	0.02139	0.483324	-0.530805	0.0768477	8.90855	3.12053
	AT4G13790	-1.12183	0.0146053	0.161961	0.467476	1.59641	0.38288	-1.18162	0.376335	1.11002	3.69256
	AT4G13800	-2.45317	0.0012083	-0.544325	0.195635	-0.415289	0.483324	-1.53958	0.0768477	0	8.69497
	AT4G13990	-1.0907	0.0335239	-0.570758	0.195635	-1.04197	0.0125082	-1.2208	0.0768477	13.0299	7.90272
	AT4G15980	-1.76234	0.021273	-0.888536	0.421107	-0.0129656	0.642566	-2.0162	0.00255776	0	2.44413
	AT4G18210	-1.27476	0.0335239	-0.967002	0.259015	-1.10202	0.0938751	-1.34208	0.0768477	0	2.40159
	AT4G18580	-1.24646	0.00373202	-0.505443	0.140216	-0.6262	0.123467	-0.229472	0.580901	6.23358	1.21555
	AT4G19620	-2.98752	0	-1.07434	0.195635	-1.91094	0.123467	-1.01917	0.0768477	633.697	1564.84
	AT4G19645	-3.55577	0	-1.97924	0.0560352	-3.18942	0	-2.26847	0.0281391	5.78564	5.77241
	AT4G22120	-1.56508	0.0335239	5.18096	0.0118527	-0.782558	0.157445	-1.00594	0.376335	10.9905	8.44712
	AT4G22660	-1.50078	0.00631262	-0.973595	0.140216	-1.38774	0.00408489	1.23188	0.0169863	0	5.07728
	AT4G25580	-3.04809	0	-2.11123	0.195635	-0.685828	0.639565	-1.40244	0.0457985	0	2.17473
	AT4G29250	-3.50528	0.000804473	-0.130477	0.495883	-4.3423	0	-2.01794	0.0227213	9.26196	29.3556
	AT4G29980	-2.539	0.0012083	-2.13513	0.0560352	-2.26978	0.00104876	0.605932	0.121809	5837.42	450.797
	AT4G30110	-1.09424	0.0146053	-0.479343	0.342689	-0.814413	0.0379971	0.724062	0.0768477	14.7522	19.2738
	AT4G32340	-1.70594	0.0146053	-0.45047	0.140216	0.852537	0.38288	-0.260881	0.580901	2.43914	0
	AT4G33355	-4.34078	0	-1.52947	0.140216	-5.27552	0	-1.02039	0.0768477	25.7099	312.956
	AT4G33560	-1.27346	0.0335239	-1.23059	0.09785	-1.22148	0.0379971	-1.13515	0.0227213	9.14482	10.9464
	AT4G37700	-1.43655	0.00243569	-1.65402	0.09785	-0.569798	0.642566	-1.13277	0.0768477	3.14992	11.8279
	AT4G37990	-2.61433	0	-1.34388	0.0721971	-1.37452	0.0938751	-1.12732	0.0140958	0	5.07748
	AT4G38540	-1.13414	0.0335239	-0.400308	0.467476	0.337436	0.38288	0.0863063	0.48761	4.91204	11.6175
	AT4G39390	-1.20594	0.0335239	-0.518415	0.259015	-1.01804	0.0577326	-0.717762	0.48761	18.9892	8.31639
	AT4G39590	-1.39412	0.00243569	-1.28128	0.09785	-1.66074	0.00835407	0.706662	0.0768477	5.5991	8.02951
	AT4G39900	-1.16694	0.00373202	0.804356	0.09785	-0.737828	0.199149	-0.982976	0.0457985	75.5075	66.8122
	AT5G01180	-1.18994	0.021273	-0.814943	0.0213889	-0.72582	0.123467	-1.07484	0.0281391	12.9731	16.7196
	AT5G02160	-1.25507	0.0113722	-0.83221	0.0560352	-0.466175	0.483324	-0.475728	0.246412	15.2023	11.6703
	AT5G03000	-1.21033	0.0146053	-0.949611	0.09785	-1.15163	0.0379971	0.719934	0.0768477	0	2.8636
	AT5G03460	-1.0065	0.049748	-0.283828	0.259015	-0.41994	0.483324	-0.792669	0.0768477	10.3916	11.8699
	AT5G05250	-1.74105	0.00373202	-0.843519	0.195635	-0.223448	0.642566	-0.845753	0.376335	0	2.22405
	AT5G05350	-1.03703	0.0335239	-1.16005	0.0560352	-0.592217	0.199149	-0.618984	0.48761	0.604426	2.89932
	AT5G05440	-1.49064	0.00373202	-0.921982	0.09785	-0.690255	0.512157	-0.689464	0.0281391	227.385	200.399
	AT5G05490	-1.3965	0.00373202	1.05004	0.09785	0.217252	0.419952	0.660367	0.246412	2.11356	1.40024
	AT5G05640	-1.71771	0.00243569	-0.861994	0.140216	-1.57808	0.00280692	0.339783	0.376335	1.79709	15.3719
	AT5G06520	-1.09647	0.0146053	-1.0782	0.0560352	-1.4879	0.00125734	1.05387	0.0227213	2.34373	2.59427
	AT5G06690	-1.22551	0.021273	-0.488856	0.195635	0.138302	0.483324	0.0912289	0.48761	8.49835	0
	AT5G09970	-1.51165	0.021273	0.454608	0.342689	-0.178513	0.642566	0.635861	0.0457985	13.7541	11.9919
	AT5G11070	-1.04658	0.049748	-0.350076	0.493533	-0.448986	0.199149	-0.893999	0.0768477	12.0906	7.98664
	AT5G14180	-1.25181	0.00373202	0.0500194	0.467476	0.463555	0.38288	-0.662753	0.0768477	2.89235	1.19452
	AT5G14920	-1.10944	0.0113722	-0.153548	0.495883	-0.218763	0.642566	0.220952	0.48761	4.55349	1.86791
	AT5G16110	-1.38561	0.00631262	0.0639155	0.467476	-0.556956	0.38288	-1.07463	0.0129153	27.7207	25.6663
	AT5G20250	-1.52761	0.00631262	-0.862629	0.195635	0.0281547	0.483324	-0.537372	0.554293	3.88459	4.39363
	AT5G22180	-2.57066	0.00243569	-2.45753	0.195635	-0.221981	0.642566	1.79586	0.0129153	0	7.28916
	AT5G23240	-2.21653	0.0146053	-0.552002	0.0560352	1.24259	0.199149	0.203648	0.48761	7.52154	6.90596
	AT5G24090	-1.84315	0.00243569	-1.40188	0.140216	-5.57037	0	-1.20266	0.376335	1.00245	2.37928
	AT5G24100	-2.20447	0.0113722	-1.5818	0.0721971	-0.783001	0.483324	0.541009	0.376335	7.26524	124.918
	AT5G24490	-1.06245	0.0146053	-0.539563	0.259015	-0.509059	0.483324	-0.580514	0.0457985	13.6542	18.5652
	AT5G24790	-5.00037	0	-1.84456	0.0721971	-6.21016	0	-2.58362	0.0768477	33.0714	97.1397
	AT5G25770	-1.27176	0.00373202	-0.949034	0.0260161	-0.657055	0.0938751	-0.761224	0.0140958	2.95404	5.64009
	AT5G27020	-1.10101	0.049748	-0.891169	0.0721971	-0.680805	0.0265987	-1.11644	0.0768477	8.85416	14.4367
	AT5G27870	-1.64085	0.049748	-1.76349	0.140216	-0.488427	0.642566	-1.82635	0.0140958	0	6.03262
	AT5G27940	-1.21384	0.021273	-1.3129	0.09785	-1.09324	0.0179611	0.307389	0.376335	0	22.6827
	AT5G28210	-1.41039	0.00631262	-1.22013	0.0721971	-1.52939	0.00835407	-0.174901	0.587744	0	2.92224
	AT5G39910	-2.22729	0.000298144	-1.62927	0.09785	-1.93737	0.0265987	0.482667	0.246412	9.18814	5.79179
	AT5G40260	-2.84027	0	-1.89706	0.0560352	-2.58826	0.000583556	-0.297243	0.580901	6.96903	2.67528
	AT5G40645	-1.65574	0.00243569	-1.27598	0.140216	-1.12736	0.0938751	-2.04083	0	49.6501	30.7108
	AT5G40720	-1.21357	0.0113722	-0.681658	0.421107	-0.278774	0.60793	-0.946331	0.0281391	0	7.50408
	AT5G41800	-1.17762	0.0146053	-0.14599	0.495883	-1.21707	0.00835407	-0.973994	0.0169863	3.42868	8.01874
	AT5G44760	-1.31918	0.049748	-0.181246	0.495883	-1.97158	0.00835407	0.996142	0.0169863	6.87819	0
	AT5G44980	-2.48078	0.00631262	-0.169618	0.495883	-1.47709	0.0125082	0.44976	0.246412	6.5192	6.12828
	AT5G47370	-1.20899	0.00631262	-0.643938	0.0560352	-0.417717	0.512157	-0.785132	0.0140958	30.9074	13.4568
	AT5G48210	-5.761	0	-1.83364	0.140216	-6.50094	0	-1.1169	0.0457985	112.137	332.059
	AT5G48575	-1.13059	0.0335239	-0.994723	0.140216	0.0706191	0.483324	-1.37323	0.0140958	0	7.09372
	AT5G51680	-1.7667	0.00631262	-0.936772	0.0560352	-0.414958	0.642566	-0.83023	0.554293	145.954	232.585
	AT5G52340	-2.08849	0.00243569	-1.73774	0.0560352	-1.09755	0.00280692	-0.96243	0.121809	0	3.86623
	AT5G53590	-1.10592	0.0146053	-0.859957	0.0560352	-0.811554	0.199149	-0.481306	0.121809	2.53666	10.5037
	AT5G54550	-2.11306	0.000298144	-0.376176	0.342689	-1.57921	0.00321654	0.725186	0.0768477	0	2.65735
	AT5G57510	-2.21054	0.049748	-2.0225	0.195635	0.219861	0.483324	-1.79069	0.0140958	5.29322	0
	AT5G57550	-2.7271	0.000298144	-0.965656	0.467476	-0.713705	0.512157	-1.16692	0.376335	0	2.29705
	AT5G57630	-1.42185	0.021273	-0.523132	0.09785	0.82084	0.38288	-0.0616658	0.587744	0	3.35171
	AT5G57655	-1.00066	0.0113722	-0.790241	0.018627	-0.504707	0.199149	-0.549636	0.0457985	147.36	77.9473
	AT5G58160	-1.03478	0.021273	-1.35735	0.0560352	-0.989166	0.0179611	-1.04074	0.0457985	2.03282	2.85546
	AT5G59240	-1.37969	0.0335239	-1.20845	0.140216	-1.86432	0.00104876	0.0885245	0.48761	2.60289	49.6745
	AT5G59390	-1.31044	0.0113722	-0.604508	0.140216	-0.76618	0.0938751	0.258404	0.48761	4.33266	0.596309
	AT5G60330	-2.24686	0	-0.863921	0.0317967	-1.21353	0.0938751	0.670764	0.121809	0	26.0587
	AT5G60660	-2.09284	0.0012083	-1.57744	0.0560352	-1.3746	0.0379971	-0.986652	0.0457985	15.7458	16.2718
	AT5G60680	-1.15234	0.00631262	-0.752402	0.0560352	-0.704384	0.419952	-0.686937	0.0457985	72.6523	86.5661
	AT5G61380	-1.3618	0.0146053	-0.394609	0.493533	0.648718	0.38288	-0.0166935	0.587744	6.41666	4.41033
	AT5G61590	-1.72185	0.00631262	-0.915673	0.0721971	-0.46989	0.576871	-0.847039	0.121809	12.0137	11.4869
	AT5G62160	-1.28588	0.0335239	-0.660403	0.0721971	1.49083	0.157445	2.3789	0	0	4.84093
	AT5G62360	-1.45621	0.049748	0.168697	0.467476	0.470486	0.38288	-0.302651	0.554293	13.3754	7.02207
	AT5G62520	-2.71813	0.0146053	-2.14256	0.09785	-0.681233	0.38288	-1.27344	0.0140958	943.581	2096.84
	AT5G65080	-2.13124	0.0113722	0.849994	0.0260161	-0.691992	0.642566	0.567471	0.121809	5.92299	7.49631
	AT5G66480	-1.19306	0.021273	-0.856078	0.0721971	-1.15512	0.0179611	-0.314037	0.376335	3.62317	9.912
	AT5G67490	-1.27944	0.0335239	-0.977257	0.195635	-1.11592	0.199149	-0.896256	0.246412	43.8	134.984

## Sheet: Data S7
	Data S7. 226 differentially expressed genes in dyt1, tdf1 tapetum but not in ams tapetum.
	LOCUS	dyt1		tdf1		ams		ms188		FPKM
		log2(fold change)	q value	log2(fold change)	q value	log2(fold change)	q value	log2(fold change)	q value	tap67	tap8-10
	AT1G01310	-2.97689	0	-3.29784	0	-1.93954	0.123467	-2.69831	0	13.8869	34.4064
	AT1G01460	-1.37663	0.0335239	-1.68705	0.0260161	-0.105658	0.642566	-1.66899	0.0140958	0	3.2286
	AT1G01780	-1.04637	0.021273	-1.11404	0.00978913	-0.76669	0.157445	-0.899955	0.0169863	3.06294	103.625
	AT1G01980	-3.06464	0.00631262	-3.27123	0.00978913	-1.52569	0.543348	-3.34954	0	0	7.20688
	AT1G02470	-1.61805	0.0012083	-1.33116	0.042988	-2.06873	0.123467	-1.53981	0.0077517	8.72544	0
	AT1G03700	-2.14226	0.0113722	-1.74616	0.042988	2.25468	0.00280692	0.658202	0.121809	42.75	4.32362
	AT1G04540	-1.55391	0.049748	-2.04102	0.0213889	-0.496322	0.642566	-2.05605	0.0077517	7.36249	19.6262
	AT1G04980	-1.33018	0.00243569	-1.01272	0.0213889	-0.95324	0.157445	-0.652915	0.121809	10.3148	11.484
	AT1G05580	-1.71204	0.049748	-2.20119	0.018627	-1.06037	0.199149	-1.73549	0.0169863	0	2.0437
	AT1G06970	-1.84839	0.000298144	-1.70311	0.0213889	-0.805552	0.199149	-1.68499	0.0077517	10.4112	6.86362
	AT1G07476	-2.16549	0	-3.18922	0.018627	-1.49581	0.123467	-3.22613	0.0227213	2.70379	16.6071
	AT1G07850	-1.79696	0.00631262	-1.72525	0.042988	-1.13271	0.483324	-1.62818	0.0140958	0	6.73338
	AT1G09260	-1.74694	0	-1.48627	0.042988	-2.92367	0.0577326	0.646899	0.121809	6.38418	0
	AT1G10070	-1.91912	0.000804473	-1.44955	0.0260161	-0.959812	0.0179611	-1.80638	0	8.08412	7.9687
	AT1G11570	-1.069	0.021273	-1.42236	0.00237213	-0.915792	0.0938751	-1.01228	0.0457985	0	13.8085
	AT1G11765	-5.69686	0.000298144	-6.09565	0	-1.5726	0.576871	-5.65369	0	0	22.2925
	AT1G11770	-3.51338	0	-4.13391	0	-1.78396	0.483324	-2.98029	0.00255776	1.24593	10.2813
	AT1G14420	-2.182	0.0113722	-2.46055	0.0213889	-0.642132	0.642566	-2.27372	0.0140958	0.78944	7.10761
	AT1G15330	-3.06252	0	-2.87987	0.0260161	-1.42878	0.60793	-2.85509	0	2.68318	0
	AT1G15350	-1.31675	0.0113722	-1.29905	0.0213889	-0.698041	0.199149	-0.993232	0.0227213	1.44036	7.68808
	AT1G15670	-1.28858	0.0113722	-1.2504	0.0213889	-0.219678	0.642566	-0.86453	0.0768477	4.14313	7.86507
	AT1G15990	-2.97972	0	-2.95788	0.00706349	-2.11826	0.0577326	-2.77762	0.0077517	4.71808	0.871226
	AT1G18990	-1.84372	0.00631262	-3.07561	0	-1.72312	0.483324	-2.16524	0	0	9.83537
	AT1G19500	-3.59921	0	-4.73776	0	-2.39371	0.199149	-3.80121	0.0109557	0	2.8419
	AT1G20630	-1.75035	0	-1.60263	0.015788	-0.597698	0.38288	-1.76329	0.00255776	24.3387	80.9417
	AT1G22730	-1.21023	0.0113722	-1.24266	0.018627	-0.871596	0.0179611	-1.04792	0.0140958	1.97886	10.0689
	AT1G23140	-1.77585	0.000804473	-1.77268	0.00706349	-1.15	0.483324	-1.00647	0.246412	7.62843	4.64342
	AT1G24140	-1.89426	0.00243569	-1.79144	0.00706349	-0.13096	0.642566	-1.20404	0.0169863	1.67013	10.2158
	AT1G25240	-3.04139	0	-3.31178	0.00978913	0.377688	0.483324	-2.94107	0.00255776	0	8.88011
	AT1G25275	-2.16427	0	-1.15872	0.00507486	-0.594622	0.642566	-0.655198	0.121809	8.79876	10.5251
	AT1G28500	-1.08272	0.0113722	-1.30804	0.042988	-0.728183	0.123467	-0.0195027	0.587744	3.82293	1.51359
	AT1G29270	-1.4988	0.00631262	-1.35032	0.0260161	-0.618517	0.199149	-1.00524	0.0140958	27.0823	2.21653
	AT1G30670	-4.67268	0.0012083	-2.8646	0.00706349	-0.619361	0.38288	-1.53654	0.246412	0	5.48905
	AT1G30870	-1.98661	0.00373202	-2.59257	0.00706349	-0.294739	0.642566	-1.74354	0.0768477	0	2.55347
	AT1G44120	-3.49352	0.0146053	-4.19669	0.00126453	-1.74763	0.419952	-3.94208	0.00255776	58.3971	51.4018
	AT1G48020	-2.57442	0.00631262	-3.10612	0.00507486	-0.0881502	0.642566	-2.63908	0.00255776	0	6.08899
	AT1G48180	-2.03954	0.0012083	-1.92557	0.015788	-1.4753	0.0577326	-0.417477	0.554293	0	5.54002
	AT1G48300	-1.04701	0.0146053	-1.21224	0.0260161	-0.551486	0.628056	-0.988438	0.0227213	25.4778	16.5702
	AT1G49270	-3.9415	0	-4.32035	0	-1.2967	0.576871	-3.31738	0	0	2.78674
	AT1G49290	-2.5962	0.000804473	-3.49384	0	-1.19304	0.628056	-3.75405	0.00255776	0	8.1805
	AT1G51250	-5.83524	0	-5.33758	0.00126453	-2.61934	0.483324	-4.97718	0	0	3.63517
	AT1G51260	-1.2031	0.00631262	-3.11676	0.00978913	-2.43159	0.157445	-3.46063	0.0129153	0.825495	6.64939
	AT1G52240	-3.41378	0.00631262	-3.84237	0.00978913	-0.764901	0.642566	-3.25422	0	18.6205	14.3232
	AT1G52820	-1.66018	0.00243569	-1.00787	0.0213889	0.481057	0.419952	0.313031	0.48761	75.6078	68.5877
	AT1G53790	-1.67261	0.0146053	-1.3147	0.0213889	-0.842791	0.0577326	-0.841577	0.246412	1.96928	5.90397
	AT1G54070	-3.08325	0	-3.07998	0.00237213	-1.49741	0.123467	-3.17811	0.0077517	16.5155	0
	AT1G54095	-1.14658	0.0113722	-1.04829	0.0260161	2.68147	0.00835407	-0.495371	0.580901	2.45747	0
	AT1G58120	-4.11695	0	-4.13866	0	-1.53708	0.576871	-3.34332	0.0109557	0.289755	3.08505
	AT1G59630	-2.16279	0.0012083	-3.44207	0.00706349	-1.65109	0.157445	-0.576701	0.48761	1.9569	2.80514
	AT1G59780	-1.27136	0.021273	-1.02552	0.0260161	-0.815662	0.0379971	-1.03951	0.376335	6.67199	17.1481
	AT1G60410	-1.15876	0.0113722	-1.80332	0.0260161	-0.685632	0.123467	-0.0354869	0.587744	1.32864	7.34373
	AT1G60760	-2.04455	0.00373202	-3.23791	0.00356328	-1.5259	0.543348	-2.17202	0	0	10.8535
	AT1G63180	-2.02695	0.000298144	-2.23622	0.00237213	-0.969695	0.0179611	-1.99363	0.0227213	30.2562	97.1943
	AT1G64065	-1.50863	0.00243569	-1.98117	0.00978913	-0.824199	0.0938751	-1.5326	0.00255776	2.81885	0
	AT1G65845	-1.83217	0.0335239	-2.62402	0.00126453	-0.400901	0.642566	-1.2799	0.376335	0	4.3453
	AT1G65970	-1.70775	0.0113722	-1.7818	0.00706349	-0.286339	0.642566	-2.22739	0.00255776	0.0370339	5.44297
	AT1G67070	-1.42305	0.0012083	-1.64172	0.018627	-0.471147	0.483324	-0.913248	0.0457985	0.920022	4.40319
	AT1G67865	-1.39703	0.00243569	-1.11607	0.042988	-0.644131	0.38288	-1.40782	0.0109557	36.2971	33.6818
	AT1G67980	-1.91414	0.0146053	-2.48965	0.00978913	-1.8982	0.199149	-2.00683	0.0169863	11.47	53.6192
	AT1G72540	-2.70407	0	-2.58668	0	-2.58709	0.0938751	-3.51659	0	9.42948	8.06529
	AT1G74590	-1.29657	0.00631262	-1.4614	0.00706349	-0.0616121	0.642566	-0.904153	0.0227213	114.667	94.7884
	AT1G75870	-2.73798	0	-3.03645	0.00126453	-1.01006	0.576871	-3.28599	0	0	6.74713
	AT1G76370	-3.74015	0	-3.24229	0.00507486	0.749649	0.483324	-2.68802	0	0	6.5698
	AT1G77730	-2.05831	0.00243569	-2.36632	0.015788	-0.745342	0.543348	-1.10652	0.0457985	3.01899	0
	AT1G77885	-1.09108	0.0113722	-1.0935	0.015788	-0.469004	0.38288	-1.03263	0.0227213	4.43094	13.8435
	AT1G78460	-3.70578	0	-2.75394	0.0118527	0.308779	0.483324	-3.686	0	40.7723	40.1097
	AT1G79910	-3.28876	0	-3.04619	0	-1.63723	0.0577326	-3.33059	0.0077517	0.958622	11.2051
	AT1G79915	-3.36639	0.000298144	-2.89618	0.00126453	-1.73996	0.0577326	-2.42904	0.0109557	0	14.3553
	AT2G01330	-1.032	0.021273	-1.10343	0.0118527	-0.694318	0.199149	-0.993722	0.0281391	2.23283	3.90656
	AT2G01810	-1.00555	0.0335239	-1.41209	0.042988	-0.845601	0.0265987	0.730766	0.121809	1.32251	2.53944
	AT2G02720	-3.22081	0	-3.37259	0.00507486	-1.17065	0.639565	-3.17916	0	0	7.7611
	AT2G03410	-1.78887	0	-1.73624	0.042988	-0.324795	0.642566	-1.34788	0.0077517	49.4428	73.9619
	AT2G03630	-1.46473	0.021273	-2.51392	0.0118527	-0.614937	0.628056	-1.50204	0.0768477	0	2.24175
	AT2G03720	-2.34195	0	-3.34392	0.00356328	-2.15867	0.123467	-2.94639	0	0	3.19585
	AT2G13570	-1.92603	0.00243569	-2.13817	0.00706349	-1.11474	0.0577326	-2.04176	0.0129153	10.1257	82.7345
	AT2G13680	-1.30056	0.0012083	-2.19901	0.00706349	-1.13653	0.123467	-1.86799	0.0109557	1.08295	3.41766
	AT2G16730	-5.30062	0	-5.01696	0	-2.3745	0.38288	-4.32698	0.0140958	0	2.14617
	AT2G16910	-3.85681	0	-3.17856	0.00706349	0.319368	0.483324	0.777127	0.121809	217.924	83.5857
	AT2G17660	-3.6622	0.00243569	-3.25202	0.042988	-1.70573	0.0938751	-2.21627	0	0	5.71056
	AT2G17785	-2.33729	0.000298144	-2.41929	0.018627	-1.47916	0.0577326	-0.654009	0.376335	0	10.17
	AT2G18550	-1.15109	0.049748	-1.41232	0.015788	2.71657	0.0938751	-0.46828	0.587744	3.14257	0
	AT2G18700	-1.05199	0.049748	-1.22918	0.015788	-0.46619	0.543348	-1.21391	0.0140958	9.18288	4.94492
	AT2G19000	-3.86217	0	-4.6064	0	-1.0938	0.642566	-3.31316	0.0077517	0.694279	2.80404
	AT2G21430	-1.52226	0.0146053	-1.60154	0.042988	-1.40291	0.123467	-0.1266	0.587744	42.4664	14.968
	AT2G24320	-2.03735	0.00373202	-2.31651	0.042988	-0.831566	0.543348	-1.80784	0.0077517	2.87077	4.72151
	AT2G24370	-3.62435	0	-3.55435	0.00356328	-0.812903	0.512157	-2.22287	0.121809	0	5.34366
	AT2G24450	-1.86823	0.0113722	-2.72437	0.00356328	-0.603941	0.642566	-2.38801	0.00255776	0	28.5766
	AT2G26850	-4.31075	0	-3.94247	0.015788	-2.384	0.512157	-3.64273	0	0.823943	15.9996
	AT2G27180	-3.02494	0	-2.89826	0	-1.59155	0.0577326	-2.26264	0	0	30.1043
	AT2G28180	-2.86923	0.0012083	-2.99643	0.00237213	-0.666599	0.628056	-2.73347	0	0.741003	2.51561
	AT2G29630	-1.32042	0.0113722	-1.08233	0.0213889	0.00737384	0.483324	-0.342983	0.554293	13.0348	11.8843
	AT2G31430	-4.57283	0	-4.97184	0.00706349	-3.36322	0.0938751	-4.0969	0	0	4.31299
	AT2G31500	-3.37715	0	-3.47607	0.00356328	-1.43724	0.483324	-3.48873	0	0	7.31966
	AT2G33100	-1.27206	0.049748	-1.92714	0.018627	-1.19337	0.0938751	-1.35314	0.0169863	0	2.35295
	AT2G33420	-2.93387	0	-3.39353	0	-1.1364	0.628056	-3.0213	0	0	3.24673
	AT2G36295	-3.2134	0	-3.18753	0.00126453	-1.63765	0.483324	-2.82339	0	4.06937	0
	AT2G40850	-3.95132	0	-4.39159	0	-2.39354	0.0577326	-3.76483	0	37.9865	29.0876
	AT2G41190	-1.45792	0.00373202	-1.02155	0.0213889	-0.651425	0.483324	-1.61998	0.0109557	1.28035	6.29014
	AT2G42005	-2.30391	0.000298144	-1.72924	0.018627	-0.707713	0.512157	-2.36873	0	4.02763	29.578
	AT2G43900	-1.01421	0.0113722	-1.05195	0.0260161	-0.994447	0.0125082	-1.03788	0.0129153	1.53592	8.07476
	AT2G45800	-1.97738	0	-2.11695	0	-0.415005	0.642566	-2.10148	0	20.6273	30.6343
	AT2G46140	-1.73343	0.000298144	-1.67671	0.0118527	-0.86011	0.157445	-1.75943	0.0109557	2.06238	67.2155
	AT2G47340	-2.25625	0.00243569	-2.58805	0.0118527	-0.668632	0.642566	-2.37933	0.0109557	0	15.8026
	AT3G02810	-4.62565	0	-4.5902	0	-2.83571	0.0577326	-4.25667	0	0	3.7651
	AT3G03900	-1.19528	0.00243569	-1.23484	0.00507486	-0.719312	0.38288	-1.18885	0.0129153	0	18.9667
	AT3G04620	-1.04513	0.0113722	-1.27429	0.0260161	-0.714815	0.157445	-1.30966	0.0169863	35.3291	35.4607
	AT3G05610	-4.45467	0	-4.37321	0	-1.17143	0.642566	-4.01859	0	16.4957	19.5566
	AT3G06260	-3.75187	0	-3.67234	0.00126453	-1.05082	0.639565	-3.7411	0	1.11755	27.4548
	AT3G06830	-3.20515	0	-3.47717	0.015788	-0.736152	0.642566	-3.75896	0	13.1485	28.9287
	AT3G09260	-1.06199	0.021273	-1.39666	0.0260161	-0.400925	0.628056	-0.721943	0.246412	7.38415	4.6319
	AT3G09530	-3.79878	0	-3.25822	0.0118527	-0.207382	0.642566	-3.91989	0	0	3.81305
	AT3G10460	-4.24487	0	-4.47891	0.00126453	-2.50291	0.123467	-4.10195	0	0	2.14553
	AT3G10470	-1.64864	0.00373202	-1.86953	0.0317967	-0.172939	0.642566	-1.65021	0.0140958	0.786685	2.31454
	AT3G10740	-1.79	0.000804473	-1.9229	0.0260161	-0.955744	0.123467	-1.35484	0.0169863	3.56623	37.1236
	AT3G15450	-2.22806	0.00243569	-1.92123	0.00507486	-0.87577	0.38288	-1.4462	0.0457985	57.868	47.5323
	AT3G15630	-1.71056	0.0012083	-1.09679	0.015788	-0.291474	0.576871	-0.531748	0.376335	7.95091	4.76764
	AT3G17980	-1.80457	0.00631262	-2.30132	0.018627	-1.3871	0.419952	-1.76294	0.0109557	0.887076	21.5713
	AT3G19020	-1.96712	0.000298144	-2.14878	0.00126453	-1.17047	0.157445	-1.98954	0.0109557	9.62589	5.08735
	AT3G20190	-2.50229	0.00243569	-2.13914	0.0317967	-1.6577	0.0577326	-1.31483	0.0281391	0.607256	9.6256
	AT3G20220	-3.59755	0	-3.16754	0.00126453	-1.1258	0.639565	-3.55169	0	0	10.03
	AT3G20530	-3.08577	0	-3.32088	0	-1.57829	0.419952	-3.33454	0	15.0635	10.3723
	AT3G20580	-3.27313	0	-3.66907	0.00978913	-1.33428	0.576871	-3.2122	0	1.1243	23.557
	AT3G21570	-2.80124	0	-3.00175	0.00126453	-0.780891	0.642566	-3.08652	0.00255776	5.39319	48.6368
	AT3G21700	-1.92905	0.0012083	-1.99336	0.00356328	-0.69338	0.576871	-2.09753	0.0129153	3.17785	49.6601
	AT3G22750	-1.00274	0.0113722	-1.40957	0.015788	-0.826752	0.199149	-0.453733	0.580901	2.07601	6.15784
	AT3G24503	-1.00593	0.021273	-1.35601	0.0118527	-0.525873	0.0938751	-0.918924	0.0457985	4.88544	20.5013
	AT3G25165	-5.44788	0	-4.9979	0	-1.58619	0.576871	-5.01718	0	1.1955	4.65045
	AT3G26110	-4.3273	0	-4.48472	0.00706349	-1.70067	0.60793	-3.7224	0.00255776	0	3.75827
	AT3G28610	-2.87192	0.000804473	-2.74708	0.0260161	-0.175324	0.642566	-1.53147	0.48761	121.106	322.773
	AT3G42640	-2.0131	0.0012083	-2.07006	0.0118527	-1.07054	0.419952	-1.97213	0	2.4956	43.5058
	AT3G43860	-3.6178	0	-3.27203	0.00706349	-1.20588	0.628056	-3.41666	0.0109557	0	4.08576
	AT3G44230	-2.0712	0.0012083	-3.21473	0	-4.39794	0.0577326	-2.82708	0.0140958	0	3.32137
	AT3G46230	-1.78324	0.0335239	-1.53928	0.0317967	-0.449201	0.642566	-0.76415	0.376335	0	10.5521
	AT3G50940	-1.39249	0.00373202	-1.54413	0.042988	-0.747121	0.0577326	-0.548919	0.121809	2.77449	0
	AT3G51030	-1.16374	0.00631262	-1.2515	0.0317967	-0.612782	0.157445	-0.934976	0.0281391	49.2681	13.7788
	AT3G52010	-2.6034	0.000298144	-3.0912	0	-0.945391	0.60793	-2.73568	0	0	17.6056
	AT3G52600	-5.98932	0	-5.31704	0	-1.95357	0.576871	-4.7994	0.00255776	0.476774	4.71412
	AT3G53720	-1.05805	0.0146053	-1.38467	0.00978913	0.158608	0.419952	-1.23097	0.121809	2.81167	6.41762
	AT3G57330	-1.57908	0.0012083	-1.46177	0.00706349	-0.714446	0.0379971	-1.03952	0.0140958	4.19241	50.0038
	AT3G61170	-1.31796	0.00243569	-1.05372	0.0317967	-0.166994	0.642566	-1.06975	0.0227213	2.4224	9.5936
	AT3G62230	-5.21399	0	-5.36669	0.00126453	-2.2091	0.38288	-5.53253	0	0	3.28546
	AT3G62710	-3.67559	0	-3.67922	0.00126453	-1.49729	0.576871	-3.79506	0	0	15.9309
	AT4G02520	-2.41937	0	-2.74463	0.00978913	-0.856872	0.628056	-1.42273	0.121809	29.1667	24.9922
	AT4G02650	-2.0831	0.00631262	-2.86363	0.0118527	-0.704245	0.639565	-2.29745	0.0077517	0.819597	2.7329
	AT4G03290	-5.00844	0	-5.07124	0	-3.3871	0.157445	-4.78754	0	5.00307	11.7541
	AT4G07960	-1.11923	0.0146053	-1.16426	0.042988	-0.489142	0.483324	-1.10423	0.0169863	2.21022	37.5831
	AT4G10010	-4.1042	0	-3.74847	0.00237213	-1.31549	0.123467	-3.3797	0	0.933941	4.88805
	AT4G13680	-2.65287	0	-2.01417	0.00978913	-0.249148	0.642566	-0.706104	0.48761	3.81548	0
	AT4G16190	-1.17723	0.049748	-1.21522	0.0260161	-0.766619	0.38288	-0.744493	0.246412	37.7583	55.9228
	AT4G17690	-3.99177	0	-5.03943	0	-1.29362	0.642566	-4.6367	0	2.19259	0
	AT4G18050	-1.02339	0.0146053	-1.29165	0.0118527	-0.983701	0.0379971	-0.892651	0.0281391	0	4.65336
	AT4G18395	-3.73827	0	-4.36703	0.00126453	-1.88849	0.512157	-3.88706	0.00255776	0	8.88203
	AT4G18990	-1.84725	0.00243569	-1.90025	0.018627	-1.16195	0.123467	-1.89757	0.0077517	1.68801	8.77601
	AT4G19960	-1.39925	0.00373202	-1.65848	0.00978913	-1.00075	0.419952	-1.76575	0.00255776	0.545423	10.4205
	AT4G23580	-1.59371	0.00373202	-1.23339	0.042988	-1.09438	0.123467	0.568463	0.246412	0	5.21762
	AT4G24430	-1.78325	0	-2.03115	0.042988	-0.925807	0.00835407	-1.66143	0.0457985	0	3.70952
	AT4G24640	-3.77796	0	-3.76776	0.00356328	-1.29067	0.628056	-3.72183	0.00255776	2.28831	10.7401
	AT4G25040	-1.03587	0.021273	-1.83916	0.0213889	0.0175862	0.483324	-1.55784	0.246412	0	19.5607
	AT4G25110	-1.98941	0.049748	-3.22956	0.0213889	-0.701873	0.543348	-1.78552	0.246412	3.03386	7.26873
	AT4G26260	-1.96415	0	-2.15198	0.00978913	-0.545489	0.419952	-1.22755	0.0140958	1.14693	12.4488
	AT4G27110	-3.57699	0	-4.0864	0.00356328	-1.18276	0.642566	-2.35274	0.00255776	0	2.37844
	AT4G27450	-1.77532	0.00631262	-1.61807	0.00507486	-1.15554	0.157445	-0.88948	0.0768477	20.8207	33.5994
	AT4G27580	-2.16284	0.00373202	-2.26248	0.00978913	-0.558879	0.642566	-2.19707	0.0077517	0	10.3938
	AT4G29460	-2.77204	0	-3.44917	0.00356328	-0.930919	0.60793	-2.89258	0.0077517	0	3.11921
	AT4G31875	-2.86483	0	-4.0193	0	-0.337672	0.642566	0.242385	0.48761	0	57.8525
	AT4G32890	-1.53994	0.049748	-1.23554	0.0118527	-0.668255	0.123467	-1.1926	0.0281391	0	9.00015
	AT4G34380	-2.97971	0	-3.28523	0.0118527	-1.87977	0.0577326	-2.67086	0.0077517	0	2.46294
	AT4G35280	-2.5392	0	-2.52007	0.00706349	-1.68875	0.123467	-2.09379	0.0109557	0	13.1015
	AT4G35770	-2.38949	0.000804473	-2.80262	0.00356328	-0.0711987	0.642566	-2.00111	0.0227213	8.86382	1.26615
	AT4G36490	-3.5839	0	-4.29607	0.00126453	-2.0058	0.38288	-3.4794	0.00255776	0	8.85731
	AT4G37610	-2.00004	0.0335239	-2.18191	0.0260161	-0.658845	0.199149	-1.09981	0.48761	13.6308	15.4744
	AT4G39320	-1.44259	0.00373202	-1.33361	0.015788	-0.875098	0.38288	-1.19435	0.0768477	7.95469	0
	AT5G01690	-2.16878	0.049748	-2.72769	0.0317967	-0.727707	0.642566	-2.51634	0.00255776	0	3.30848
	AT5G03210	-2.10168	0.000298144	-1.67647	0.015788	0.103322	0.483324	-1.79464	0.00255776	5.90042	3.3672
	AT5G04180	-2.11357	0.0113722	-2.33697	0.0118527	-1.05909	0.642566	-1.98586	0.0169863	3.94065	4.42856
	AT5G06760	-2.79796	0	-2.43078	0.0317967	-1.62782	0.0938751	-3.76339	0.0077517	8.98762	142.519
	AT5G09430	-1.91215	0	-1.54601	0.00356328	-1.03979	0.123467	-1.32134	0.0457985	3.77942	11.4355
	AT5G09910	-1.21961	0.0146053	-1.96421	0.0317967	-1.40364	0.199149	0.220123	0.48761	0	9.48602
	AT5G11440	-2.20947	0.0113722	-2.74642	0.015788	-1.41219	0.543348	-2.1408	0.00255776	0	3.76496
	AT5G12180	-3.86111	0.0012083	-3.98213	0.00507486	-1.36022	0.576871	-3.9861	0	0	7.78776
	AT5G14870	-1.96125	0	-1.42686	0.0317967	-0.761777	0.199149	-1.82592	0.0077517	3.29885	6.18034
	AT5G20030	-1.15478	0.00631262	-1.16137	0.0317967	-0.783246	0.0125082	-0.836543	0.0281391	7.78231	4.9417
	AT5G20410	-1.49884	0.0113722	-1.29707	0.0118527	-0.308042	0.543348	-1.53399	0.00255776	13.4831	83.7301
	AT5G23270	-4.62994	0	-4.28469	0.00706349	-1.9129	0.576871	-4.38971	0	0	2.19774
	AT5G24105	-2.02531	0.000298144	-2.04943	0.00978913	-1.14186	0.123467	-2.01803	0	1.35521	22.9529
	AT5G24655	-1.35016	0.0146053	-1.33986	0.0213889	-0.848454	0.00835407	-0.862545	0.376335	0	14.9253
	AT5G24940	-2.22077	0.000298144	-2.85896	0.018627	-0.361248	0.642566	-1.95913	0.00255776	0	4.85768
	AT5G25340	-4.33116	0	-4.19168	0	-1.45182	0.628056	-3.85937	0.00255776	207.441	248.717
	AT5G26150	-3.3038	0.0113722	-3.57449	0.042988	-0.81557	0.543348	-3.52802	0.0109557	0	3.17155
	AT5G26340	-1.77173	0.0012083	-1.43103	0.0260161	-0.180835	0.642566	-1.26056	0.0227213	3.74024	0
	AT5G26717	-4.50571	0	-4.43911	0.00126453	-2.76253	0.0577326	-4.57808	0.0169863	0	18.467
	AT5G27980	-3.59852	0	-3.54701	0	-0.325281	0.642566	-2.87363	0.0457985	0	27.1087
	AT5G37040	-1.21692	0.00373202	-1.38173	0.0317967	-0.73005	0.38288	0.856119	0.0457985	0	6.9266
	AT5G37250	-2.0639	0.000804473	-3.24741	0.042988	0.61818	0.38288	1.37747	0.0457985	5.42491	0
	AT5G39310	-2.58487	0.00373202	-3.13606	0.042988	-0.932299	0.642566	-2.65864	0.00255776	0	2.05564
	AT5G39400	-2.18165	0.0113722	-3.07829	0.00237213	-1.54101	0.576871	-2.44053	0.0109557	0	4.29852
	AT5G39520	-2.28497	0.0146053	-1.49794	0.0317967	1.58631	0.419952	-0.968093	0.48761	0	2.67366
	AT5G39870	-4.04278	0	-4.56071	0.0260161	0.0996722	0.483324	-3.84678	0.0077517	0	2.9689
	AT5G39880	-5.00632	0	-4.69184	0	-2.41748	0.419952	-4.38374	0.00255776	0	7.84807
	AT5G42430	-2.24285	0	-2.72524	0.018627	-0.974193	0.512157	0.257427	0.48761	2.62248	0
	AT5G43300	-3.01309	0	-3.12685	0.00356328	-1.27192	0.199149	-2.67685	0.00255776	0.462644	5.56766
	AT5G43330	-1.58103	0.00373202	-1.03341	0.042988	-0.926563	0.0125082	-0.181908	0.587744	41.3543	60.4924
	AT5G46230	-2.31212	0	-1.92842	0.00706349	-1.01207	0.123467	0.946206	0.0768477	0	4.92289
	AT5G46930	-4.02108	0	-5.07758	0.00706349	-1.30823	0.512157	-3.78847	0.0281391	0	4.71309
	AT5G46940	-3.16001	0.000298144	-3.10838	0.018627	0.0674435	0.483324	-3.78767	0.0457985	0	13.1959
	AT5G47330	-1.82799	0.00631262	-1.79354	0.0213889	-0.688689	0.123467	-2.00724	0.0129153	6.78826	13.5557
	AT5G47470	-2.19389	0.000298144	-2.56401	0.00978913	-0.933196	0.512157	-1.99791	0	0	4.3845
	AT5G48140	-4.62047	0	-4.55584	0.00978913	-2.59535	0.199149	-4.5316	0	0.803986	48.1449
	AT5G49420	-1.19199	0.021273	-1.84604	0.0213889	-0.700137	0.157445	-0.0830255	0.587744	0	4.76187
	AT5G49900	-1.14557	0.00373202	-1.01423	0.0317967	-0.87848	0.0265987	-0.728879	0.121809	1.43333	9.22456
	AT5G49920	-1.91033	0.00631262	-2.33401	0.0118527	-0.353545	0.642566	-2.05601	0.0281391	0	5.45065
	AT5G52760	-2.77159	0.049748	-3.67923	0.018627	-1.43674	0.512157	-1.74857	0.48761	2.08764	0
	AT5G53740	-1.73395	0.021273	-2.17155	0.018627	-0.321592	0.642566	-1.47309	0.0768477	526.851	752.495
	AT5G54870	-1.23655	0.0113722	-1.37884	0.0317967	-0.46546	0.419952	-1.01848	0.246412	10.2487	34.13
	AT5G55450	-1.30654	0.049748	-2.34856	0.00978913	-0.0648903	0.642566	-0.946504	0.246412	84.4875	167.292
	AT5G55460	-1.72175	0.049748	-2.30656	0.0118527	-0.450827	0.642566	-0.781164	0.554293	49.2037	253.01
	AT5G55490	-2.57459	0	-2.34001	0.00237213	-0.574303	0.639565	-1.22307	0.0140958	9.23651	9.98342
	AT5G58170	-3.69454	0	-4.34264	0	-2.0794	0.419952	-3.14924	0.0281391	0	5.17338
	AT5G59370	-4.92854	0	-5.45667	0.00706349	-3.56309	0.38288	-3.7739	0.0227213	7.53771	146.908
	AT5G59570	-2.37761	0.00243569	-1.33662	0.0317967	-0.636623	0.419952	-0.801579	0.0457985	1.87702	15.8472
	AT5G62750	-3.98388	0	-3.87591	0.00706349	-1.99256	0.199149	-3.83323	0	0	14.8354
	AT5G64000	-1.89575	0.0335239	-2.3068	0.00706349	-0.0912049	0.642566	-1.25807	0.0768477	0	8.03958
	AT5G64120	-1.95654	0.0335239	-2.27666	0.018627	0.195927	0.483324	-1.63841	0.0768477	2.54585	0
	AT5G65207	-1.15128	0.021273	-1.01282	0.042988	-0.370402	0.642566	-0.742614	0.121809	6.20802	0
	AT5G65687	-1.27824	0.00243569	-1.18707	0.0260161	-0.848225	0.0125082	-0.656333	0.376335	9.75448	15.8953
	AT5G66870	-1.12859	0.0335239	-1.64317	0.0317967	-0.740462	0.0379971	-0.752167	0.376335	5.42342	19.3369

## Sheet: Data S8
	Data S8. 289 differentially expressed genes in dyt1, tdf1, ams tapetum but not in ms188 tapetum.
	LOCUS	dyt1		tdf1		ams		ms188		FPKM
		log2(fold change)	q value	log2(fold change)	q value	log2(fold change)	q value	log2(fold change)	q value	tap67	tap8-10
	AT1G01350	-1.50162	0.00373202	-1.67195	0.00356328	-1.49583	0.0379971	-0.30486	0.580901	2.5004	6.19213
	AT1G04090	-2.0261	0	-2.31575	0.015788	-2.22291	0.00104876	-0.930748	0.48761	0.462875	6.38554
	AT1G04580	-1.83866	0.00243569	-1.32972	0.0118527	-1.50472	0.0265987	-0.690065	0.376335	1.05475	2.25827
	AT1G05290	-6.40022	0	-5.23151	0	-4.33605	0	-1.96836	0.0768477	0	39.7921
	AT1G06250	-4.66444	0	-3.09642	0.015788	-4.42474	0	0.298389	0.48761	23.9833	29.9648
	AT1G07340	-3.87392	0	-2.3372	0.0213889	-4.32992	0	-0.831553	0.121809	24.4325	78.6644
	AT1G07410	-1.42929	0.0113722	-1.50464	0.0317967	-1.42	0.00535663	-0.964329	0.0457985	0	20.0237
	AT1G07795	-5.56417	0	-4.64734	0.00126453	-5.48887	0	-1.33027	0.121809	9.13687	12.0906
	AT1G08630	-1.50415	0.000804473	-1.46567	0.0317967	-1.08086	0.0379971	-0.520882	0.121809	2.87662	5.74949
	AT1G10890	-2.09677	0.0012083	-2.24159	0.00978913	-2.09665	0.00321654	-0.745555	0.0768477	3.54648	1.66188
	AT1G12600	-1.77122	0.000298144	-2.22009	0.00237213	-2.3426	0.00280692	-0.559519	0.246412	7.96692	18.2597
	AT1G13150	-4.79968	0	-2.98388	0.015788	-4.91867	0	-1.54145	0.376335	19.8533	31.8736
	AT1G15460	-2.58408	0.0012083	-2.51824	0.00126453	-3.06739	0.00408489	-1.30613	0.376335	9.30164	47.3815
	AT1G16290	-1.2014	0.00373202	-1.87431	0.0260161	-1.03833	0.0379971	-0.851678	0.0457985	2.62759	5.20331
	AT1G16510	-2.80462	0.00373202	-1.92421	0.00978913	-2.26738	0	-1.31676	0.0768477	16.3172	17.6554
	AT1G17710	-3.26065	0	-3.3996	0.00706349	-3.37568	0.00125734	-0.640198	0.554293	0.423957	15.4748
	AT1G18960	-4.038	0	-2.70717	0.042988	-4.61073	0.00125734	1.88252	0.0109557	54.6605	4.23799
	AT1G19230	-4.38236	0	-3.91392	0.00978913	-4.75753	0.00125734	1.19463	0.0281391	17.6263	7.64738
	AT1G20120	-6.14153	0	-3.50786	0.018627	-6.69749	0	-1.24909	0.246412	74.3636	282.102
	AT1G20800	-2.44883	0.00631262	-2.33666	0.015788	-2.39071	0.0125082	-1.22463	0.246412	1.91326	4.64845
	AT1G22015	-6.0809	0	-3.4011	0.00706349	-6.61798	0	0.266117	0.48761	41.0105	23.839
	AT1G23110	-3.13532	0.0012083	-3.81659	0.018627	-3.94519	0.0179611	-0.901857	0.554293	6.43969	3.82e-11
	AT1G23250	-6.67113	0	-5.32209	0.00237213	-5.43632	0	-2.10185	0.0768477	4.41795	14.6458
	AT1G23510	-2.46017	0.000804473	-2.4406	0.0118527	-4.39541	0	-1.2401	0.376335	0.947563	3.62064
	AT1G23520	-2.83007	0	-3.06743	0.0213889	-4.8876	0.00104876	-1.16522	0.376335	6.57192	10.0169
	AT1G23560	-4.52474	0	-2.12455	0.0213889	-4.89462	0	-2.06565	0.0768477	48.9959	90.2987
	AT1G23580	-5.64152	0	-4.04789	0.00237213	-6.37187	0	-2.92038	0.0768477	11.283	76.2155
	AT1G23600	-4.41041	0	-3.50426	0	-3.73903	0	-2.58404	0.0768477	0.643569	13.8384
	AT1G23610	-4.57664	0	-3.51804	0.00356328	-4.63575	0	-1.53479	0.246412	10.6661	10.4946
	AT1G23670	-3.80077	0	-3.66071	0.015788	-4.14473	0	-1.44886	0.246412	12.1051	34.92
	AT1G23690	-5.58291	0.000298144	-5.46063	0.00706349	-5.83133	0.00125734	-2.33611	0.121809	0.971123	4.32127
	AT1G23800	-1.9871	0.000298144	-1.82868	0.0260161	-1.71205	0.00104876	-0.776082	0.121809	9.09787	38.1078
	AT1G24600	-2.6286	0	-2.10882	0.00978913	-2.69599	0	-0.342151	0.554293	40.0192	83.4169
	AT1G26720	-5.69501	0	-3.06997	0.0260161	-5.85386	0	-1.98436	0.0768477	6.73866	26.0637
	AT1G27710	-3.53283	0	-3.76383	0.00706349	-4.03088	0.000583556	2.20101	0.0281391	40.6819	0
	AT1G28375	-6.81346	0	-3.22063	0.0260161	-5.46101	0	-0.352342	0.580901	8.17904	7.94906
	AT1G28430	-4.94867	0	-4.0993	0.00237213	-4.04475	0	-2.1201	0.246412	0	9.23469
	AT1G28695	-2.31252	0.00631262	-2.84429	0.00126453	-2.45391	0.0179611	1.89708	0.0169863	103.513	48.0871
	AT1G28700	-1.48295	0.0012083	-1.46203	0.042988	-1.6335	0.00321654	-0.136208	0.587744	16.2613	74.6805
	AT1G29090	-5.01057	0	-4.24838	0.00126453	-3.60463	0.00104876	-2.55855	0.0768477	0	10.5317
	AT1G30350	-5.27892	0	-5.31179	0.00237213	-5.3441	0	-2.4019	0.121809	0	5.37617
	AT1G31720	-2.44714	0.000298144	-2.54008	0.0317967	-1.77534	0.0265987	-1.06628	0.48761	4.83431	8.93801
	AT1G33430	-3.72402	0	-2.93209	0.015788	-3.37076	0	0.463293	0.376335	34.2202	16.8623
	AT1G35400	-4.01905	0	-3.8451	0	-4.58672	0	-1.03418	0.0768477	0	3.6564
	AT1G36950	-1.37915	0.0113722	-2.44078	0.0317967	-1.88183	0.00104876	-0.024226	0.587744	0	5.89609
	AT1G44608	-1.67375	0.0335239	-1.70981	0.018627	-3.03319	0.0379971	-0.638089	0.246412	2.72285	0
	AT1G46768	-1.89348	0.021273	-1.02525	0.0317967	-1.38079	0.0265987	-2.17865	0.0768477	1.22594	3.43181
	AT1G48530	-2.93598	0	-2.47678	0.015788	-2.47147	0	-0.683538	0.48761	2.65965	7.90727
	AT1G48940	-3.43957	0	-1.44518	0.0317967	-2.76264	0	0.756313	0.0768477	6.69697	41.484
	AT1G49160	-1.56242	0.00243569	-1.26235	0.042988	-1.33431	0.0125082	-0.304166	0.554293	1.79704	5.96636
	AT1G49250	-2.56968	0.0012083	-2.12854	0.015788	-2.34684	0.00835407	-0.165601	0.585373	4.35e-108	2.17792
	AT1G50690	-1.84112	0	-2.03361	0.018627	-1.78359	0.00408489	0.283714	0.376335	0	2.62992
	AT1G52120	-4.08424	0	-2.75404	0.00507486	-3.24498	0	-0.223155	0.587744	5.40489	12.3338
	AT1G54450	-1.4435	0.00243569	-1.37606	0.00237213	-1.25827	0.00408489	-0.996539	0.0768477	2.47855	8.93757
	AT1G56240	-2.73452	0	-3.72465	0.0260161	-3.43896	0.0179611	-1.44774	0.246412	5.77618	3.38183
	AT1G56360	-4.22686	0	-3.12165	0.018627	-3.72676	0	-0.140224	0.587744	13.0378	82.3227
	AT1G59740	-1.67853	0.0012083	-1.66197	0.0317967	-2.82085	0.00321654	-1.23809	0.121809	3.6305	17.4303
	AT1G60180	-3.34436	0.000298144	-2.72755	0.0260161	-2.83772	0.00321654	-0.0792881	0.587744	2.54831	3.08096
	AT1G60570	-2.00251	0	-1.73439	0.042988	-1.67729	0.00408489	0.566728	0.121809	0	3.3672
	AT1G61630	-2.31035	0.000298144	-1.77322	0.042988	-1.95352	0.000583556	-0.0772848	0.587744	9.34128	18.9512
	AT1G61700	-2.74351	0	-2.91222	0.015788	-2.553	0.00193846	-1.34166	0.121809	4.76099	22.4124
	AT1G62940	-5.88021	0	-5.35461	0.00126453	-3.57527	0	-0.301476	0.554293	60.2003	9.25602
	AT1G66850	-5.89361	0	-4.04312	0.00706349	-5.91738	0	0.856667	0.0768477	342.717	353.525
	AT1G67920	-3.77528	0	-3.58304	0	-3.65417	0	0.459565	0.121809	13.4593	0
	AT1G68540	-2.80736	0	-2.94625	0.00356328	-2.7495	0.00280692	-0.0935104	0.587744	13.7931	2.7458
	AT1G69500	-5.85457	0	-6.43572	0	-6.82789	0	-0.488775	0.48761	132.283	22.197
	AT1G69850	-1.63609	0.000804473	-1.17588	0.0260161	-1.65578	0.00104876	-0.911107	0.0457985	2.13709	28.8041
	AT1G71150	-1.8419	0.0113722	-1.62606	0.0213889	-1.5858	0.00104876	-0.357893	0.585373	38.8643	171.706
	AT1G74550	-4.79143	0	-2.88536	0.0260161	-4.63263	0	-1.47948	0.0768477	60.97	109.038
	AT1G74990	-3.19809	0	-2.56534	0.00126453	-2.02687	0.00125734	0.287168	0.48761	25.8889	15.8508
	AT1G75160	-2.20982	0	-2.4081	0.00706349	-1.63344	0.00835407	-0.908142	0.0129153	0	18.6594
	AT1G75790	-5.86075	0	-4.17429	0.015788	-4.36222	0	0.198524	0.48761	15.3553	25.4885
	AT1G75920	-4.88626	0	-3.69389	0.0213889	-5.0709	0	-1.63266	0.121809	8.25993	19.1063
	AT1G75930	-5.8258	0	-4.71448	0.0118527	-6.15344	0.000583556	-2.23329	0.0768477	69.3487	264.467
	AT1G78400	-1.51325	0.00631262	-1.87355	0.0213889	-1.81071	0.0265987	-0.69971	0.554293	0.858117	20.2647
	AT1G78750	-1.13689	0.0146053	-1.05486	0.042988	-1.22275	0.00280692	-0.360269	0.48761	1.74e-59	19.5335
	AT1G79640	-1.44324	0.0146053	-1.75168	0.00978913	-1.51591	0.00125734	-1.05544	0.0768477	1.5642	8.13105
	AT1G79780	-2.1045	0.00243569	-1.76945	0.018627	-1.93744	0.00321654	-0.0309181	0.587744	49.8044	73.6516
	AT1G79800	-1.9565	0.00243569	-1.84728	0.00978913	-1.8785	0.00280692	-0.644622	0.376335	80.2919	63.4509
	AT1G80160	-1.77776	0.00243569	-1.70691	0.00706349	-1.57911	0.00408489	0.279681	0.246412	13.5937	13.6491
	AT2G05160	-1.86411	0	-1.93608	0.00507486	-1.92072	0.00280692	-0.360492	0.48761	1.04283	20.2755
	AT2G06255	-1.69758	0.000804473	-1.37828	0.042988	-1.81193	0	-0.167018	0.587744	28.3325	9.18447
	AT2G11810	-2.99146	0.0012083	-2.86571	0.042988	-3.31364	0.00321654	-0.79799	0.48761	3.02384	9.31624
	AT2G14830	-4.4819	0.000298144	-3.68176	0	-2.26993	0.00535663	-1.93022	0.121809	4.42398	9.00154
	AT2G16450	-2.35654	0.000298144	-2.52524	0.018627	-2.22347	0	-0.449875	0.580901	0	5.09267
	AT2G16500	-1.11723	0.0113722	-1.22129	0.015788	-1.0475	0.00408489	-0.504369	0.48761	24.4145	51.8275
	AT2G17860	-2.23459	0	-1.38033	0.00706349	-1.45765	0.00104876	0.866287	0.0169863	8.62505	0
	AT2G18130	-3.04981	0	-2.29531	0.015788	-4.45311	0	0.261794	0.48761	30.0252	47.3979
	AT2G19610	-2.1733	0	-2.33879	0.018627	-2.7223	0.00193846	-0.586501	0.376335	13.7775	15.3479
	AT2G20470	-2.24306	0	-1.8905	0.018627	-2.0605	0	-1.03494	0.0768477	3.38576	25.4296
	AT2G21237	-4.08476	0	-2.18405	0.018627	-3.36093	0	-0.302717	0.580901	14.457	54.0467
	AT2G23800	-5.42101	0	-4.43327	0.00237213	-5.94661	0	-2.16463	0.0768477	1.94144	9.25587
	AT2G24800	-3.48964	0.000298144	-2.13021	0.0317967	-1.94012	0.00408489	1.81269	0.0129153	5.16977	4.69578
	AT2G25330	-3.98649	0	-3.05038	0.00126453	-4.28221	0	-0.33138	0.580901	0	2.62037
	AT2G27310	-1.86771	0.000804473	-1.81308	0.0118527	-2.03279	0.00835407	-0.731293	0.0768477	7.96118	26.0178
	AT2G28680	-2.95584	0	-1.94593	0.0260161	-2.70846	0	-0.480126	0.246412	136.302	375.531
	AT2G29940	-2.93027	0	-2.71273	0.00356328	-2.90848	0	-1.18131	0.246412	0.276151	6.82101
	AT2G31100	-4.23764	0	-4.09805	0	-4.42622	0	-0.0963885	0.587744	13.9222	4.78488
	AT2G31210	-1.65202	0.0012083	-1.87152	0.042988	-1.72663	0.00408489	0.538726	0.121809	228.445	26.8432
	AT2G31250	-2.77793	0	-2.21153	0.015788	-1.74713	0.00280692	-1.01827	0.0768477	1.11872	3.80757
	AT2G31980	-4.05676	0	-2.89645	0.00126453	-4.36315	0	-2.35216	0.0768477	21.0231	56.7158
	AT2G32360	-3.50481	0	-2.04382	0.018627	-1.79376	0.00535663	0.508009	0.246412	4.26581	10.6175
	AT2G35000	-1.42839	0.00373202	-1.70673	0.0213889	-1.36473	0.00408489	-0.953363	0.0169863	4.5171	26.2248
	AT2G35070	-1.72706	0.000804473	-1.6166	0.0260161	-1.26265	0.0125082	-0.0676678	0.587744	3.86677	12.3342
	AT2G36110	-2.13787	0.00243569	-2.7708	0.0317967	-4.20186	0	-0.156567	0.587744	0	9.16986
	AT2G38490	-1.58331	0.00243569	-1.51682	0.0260161	-2.1192	0.000583556	-0.561094	0.554293	2.57464	11.1603
	AT2G39820	-1.96463	0.0012083	-2.04198	0.0260161	-2.13733	0.00280692	0.0353711	0.48761	2.11352	13.2689
	AT2G40450	-1.5915	0.00243569	-1.54109	0.042988	-1.59244	0.00125734	0.502281	0.121809	4.19953	7.5046
	AT2G40670	-2.50847	0	-1.8312	0.042988	-2.87038	0	-1.35077	0.0768477	43.8289	74.4877
	AT2G41440	-1.78882	0.000298144	-2.13869	0.00978913	-1.79898	0.00408489	-0.735652	0.246412	45.4195	36.0603
	AT2G41780	-2.00528	0.0012083	-1.79049	0.0317967	-1.93028	0.00125734	-0.442194	0.554293	9.9766	34.5483
	AT2G43960	-2.31309	0.000298144	-2.00053	0.0213889	-2.77317	0.000583556	-0.377098	0.554293	0	7.50977
	AT2G44590	-2.84148	0.000804473	-2.8297	0.00126453	-3.65779	0	0.941516	0.0140958	2.23862	0
	AT2G45130	-3.09137	0	-3.17052	0.0118527	-2.41917	0.00835407	-1.58369	0.246412	20.367	21.8812
	AT2G45135	-2.3886	0	-1.97784	0.018627	-1.52335	0.00321654	-0.439586	0.554293	3.284	8.15203
	AT2G45750	-1.37524	0.0113722	-1.0136	0.042988	-1.07445	0.00535663	0.0621444	0.48761	9.40188	5.06337
	AT2G46370	-1.8718	0	-1.84665	0.00237213	-1.9491	0.00280692	-1.12409	0.121809	42.709	98.0429
	AT2G46880	-6.62391	0	-5.38758	0.00356328	-5.77855	0	-0.763271	0.554293	2.78568	10.3637
	AT2G48080	-2.08361	0.00373202	-2.2304	0.00978913	-2.1524	0.00193846	-0.572202	0.554293	0	6.00502
	AT3G01020	-3.33493	0	-3.18376	0.00978913	-3.24665	0.000583556	-1.06435	0.0768477	0	4.00327
	AT3G01070	-1.80854	0.00243569	-1.73522	0.018627	-2.01114	0	-0.25708	0.587744	0	5.73553
	AT3G02030	-1.35354	0.0146053	-1.18065	0.018627	-1.35582	0.00535663	0.905229	0.0281391	387.968	632.828
	AT3G03305	-1.62594	0.000804473	-1.31538	0.018627	-1.37535	0.00125734	-0.776053	0.246412	4.1243	19.8084
	AT3G03650	-3.04591	0	-3.01308	0.00356328	-3.091	0	-0.556583	0.48761	3.145	3.61435
	AT3G03760	-3.66855	0	-2.32847	0.042988	-3.82175	0.00104876	-1.14587	0.121809	9.81269	25.954
	AT3G03910	-4.62857	0	-3.97325	0.0118527	-5.27216	0	-1.55486	0.246412	0	5.99173
	AT3G04530	-1.64851	0.00373202	-2.06253	0.0317967	-1.56505	0.00835407	-0.681922	0.554293	1.78647	5.6838
	AT3G06100	-3.9469	0	-4.09675	0.00356328	-4.10299	0.000583556	-0.880883	0.0281391	159.27	52.9412
	AT3G07070	-2.19	0	-1.88193	0.00978913	-1.7428	0.00408489	-0.533015	0.246412	0	2.64225
	AT3G07450	-3.99662	0	-4.52734	0.00126453	-4.38323	0	2.77708	0	244.239	14.1876
	AT3G07830	-3.08764	0	-3.76861	0.00356328	-2.41422	0.0379971	-2.55562	0.121809	2.41399	42.4027
	AT3G10890	-4.24682	0	-4.04789	0.00706349	-3.61025	0.00280692	-1.86813	0.554293	5.72581	12.1773
	AT3G11050	-1.08637	0.0146053	-1.06819	0.0260161	-1.53189	0.00125734	-0.861899	0.246412	2.45338	25.455
	AT3G11160	-3.60332	0	-2.85855	0.018627	-3.19018	0	-1.13047	0.0768477	0	19.5503
	AT3G13220	-5.05896	0	-5.49861	0.00126453	-5.49526	0	-0.507471	0.376335	12.9189	13.8563
	AT3G14450	-1.5607	0.00631262	-1.28274	0.0260161	-1.52578	0.000583556	-0.690791	0.376335	23.302	203.178
	AT3G14970	-1.27437	0.049748	-1.71101	0.042988	-1.37515	0.0379971	0.1599	0.48761	12.3359	26.271
	AT3G15260	-1.27531	0.0012083	-1.36187	0.0213889	-1.1102	0.0179611	-0.960102	0.0281391	14.0984	8.017
	AT3G15400	-3.74232	0	-2.69907	0	-3.8149	0	-1.38152	0.0768477	249.153	523.414
	AT3G15510	-2.02833	0.000804473	-1.56961	0.00706349	-2.72305	0.00280692	-1.31531	0.246412	4.4348	7.24192
	AT3G15740	-2.03802	0.000298144	-1.57778	0.0260161	-1.67589	0.000583556	0.125476	0.48761	11.7033	34.6149
	AT3G15830	-4.83058	0	-4.48213	0.00978913	-5.19152	0	-1.42304	0.48761	10.0312	20.0061
	AT3G15900	-1.39431	0.0012083	-1.005	0.0317967	-1.35155	0.00125734	-0.331215	0.554293	42.3245	69.7437
	AT3G17550	-3.0354	0.00243569	-2.77146	0.0317967	-1.92959	0.00321654	-0.680032	0.48761	0	4.66671
	AT3G18590	-2.30362	0.000298144	-1.33947	0.042988	-1.99697	0.00280692	0.657652	0.121809	83.8781	283.942
	AT3G18720	-2.39656	0	-2.04255	0.015788	-1.91356	0.00408489	-0.215825	0.580901	1.98303	2.08429
	AT3G21800	-3.74228	0	-3.19332	0	-3.49215	0	-0.906578	0.376335	0	4.77479
	AT3G21880	-5.82207	0	-5.41462	0	-4.97339	0	-1.35105	0.246412	0	2.94303
	AT3G25260	-1.80593	0.00373202	-1.98766	0.0118527	-2.65957	0.00125734	1.51203	0.0129153	2.9447	0
	AT3G26010	-1.85569	0.000804473	-1.66176	0.0213889	-1.45375	0.00193846	0.00645273	0.48761	0	4.69185
	AT3G26125	-4.99294	0	-3.62677	0.0118527	-4.94473	0	-0.987455	0.376335	3.55174	12.7256
	AT3G27710	-2.08944	0.000804473	-1.86676	0.0317967	-1.929	0.00104876	-0.110651	0.587744	1.86712	21.0078
	AT3G28230	-2.14359	0	-1.90969	0.00978913	-2.61995	0.00104876	0.0786343	0.48761	1.06589	2.52427
	AT3G42850	-2.4589	0	-1.84323	0.00126453	-2.10377	0.000583556	-1.57789	0.0768477	2.0749	2.25616
	AT3G44120	-2.02806	0.000298144	-1.66213	0.015788	-1.53592	0.00125734	-0.142337	0.587744	2.73188	4.64862
	AT3G45010	-1.76377	0.000804473	-1.86977	0.0317967	-1.07707	0.0125082	-1.33174	0.0768477	69.6797	95.5551
	AT3G45320	-2.07544	0.000298144	-2.54363	0	-2.97018	0.00104876	-0.876845	0.48761	0	26.4743
	AT3G46240	-1.78978	0	-1.6391	0.00507486	-1.95918	0.00125734	-1.10669	0.554293	3.30735	0
	AT3G46300	-4.13501	0	-3.39269	0	-2.9066	0	-1.54855	0.0768477	20.753	112.99
	AT3G47870	-5.26498	0	-3.99099	0.00237213	-4.68121	0	-1.54615	0.0768477	2.43823	25.5339
	AT3G48400	-1.55018	0.00373202	-2.42492	0.0260161	-1.75036	0.00193846	-0.874166	0.246412	0	4.15099
	AT3G49020	-2.54578	0.00373202	-2.00179	0.0260161	-2.2653	0.00104876	-0.0507897	0.587744	0	4.05103
	AT3G50570	-3.07417	0	-2.21763	0.018627	-2.45699	0	-0.283798	0.585373	54.1247	249.246
	AT3G51360	-2.69433	0.00631262	-3.90727	0.00507486	-2.38561	0.00104876	-1.92548	0.246412	2.99161	0
	AT3G51690	-3.19018	0.0012083	-2.87914	0.015788	-2.19446	0.0179611	-0.572444	0.48761	0	2.79879
	AT3G52130	-3.23695	0.000298144	-3.45416	0.00978913	-2.98493	0.00280692	1.90576	0.0109557	2369.23	211.785
	AT3G52690	-2.1966	0.0146053	-2.14659	0.0260161	-2.81482	0.00321654	-0.417935	0.48761	0	2.09287
	AT3G54450	-2.91151	0.000298144	-3.43659	0.00978913	-3.25271	0.000583556	0.695215	0.376335	13.0201	3.04372
	AT3G54490	-1.00229	0.0335239	-1.52697	0.042988	-1.42463	0.00193846	-0.281276	0.580901	22.1057	13.1166
	AT3G55570	-6.00412	0	-6.1198	0	-3.19566	0.00321654	2.84922	0.0140958	79.1229	0
	AT3G55590	-2.92655	0	-2.5232	0.015788	-2.5103	0	-0.795949	0.121809	1.3498	2.12127
	AT3G58360	-2.12635	0.00373202	-1.95905	0.0317967	-2.24844	0	-0.2766	0.585373	2.52644	0
	AT3G59480	-2.62444	0	-1.79704	0.042988	-2.43916	0	-0.412637	0.554293	22.6827	92.9047
	AT3G60100	-1.98575	0.0335239	-1.6508	0.042988	-1.70811	0.00835407	-0.808721	0.246412	9.32215	40.4569
	AT3G61910	-1.40067	0.0146053	-1.37102	0.0213889	-3.02621	0	-1.15707	0.121809	0	3.82728
	AT3G62860	-1.61902	0.0146053	-1.54823	0.00706349	-1.35618	0.00193846	-0.9221	0.121809	0	2.24772
	AT3G63380	-3.13073	0.0113722	-3.46427	0.00356328	-2.88844	0	0.50723	0.48761	27.5511	20.579
	AT4G00160	-2.51764	0	-1.77649	0.0317967	-2.02654	0.00408489	0.00246203	0.48761	0.86334	2.97357
	AT4G04080	-3.44178	0	-1.91697	0.0213889	-3.79878	0	-0.463025	0.580901	0	13.7523
	AT4G04460	-1.64067	0.000298144	-1.4575	0.018627	-1.92752	0.000583556	-0.980548	0.48761	17.3212	83.1775
	AT4G05230	-3.82678	0	-1.9615	0.00706349	-2.90863	0	-0.294801	0.580901	0	8.39097
	AT4G08800	-2.08226	0.0012083	-1.88357	0.018627	-1.40979	0.00835407	1.6022	0.0077517	2.70894	0
	AT4G11750	-1.5444	0.0113722	-1.70705	0.0213889	-1.684	0.0125082	0.245237	0.48761	0	4.03004
	AT4G12090	-1.67482	0.00243569	-1.6396	0.042988	-1.56329	0.00408489	0.701522	0.246412	0	5.08791
	AT4G13345	-2.78736	0	-1.65902	0.015788	-2.20466	0	-0.719335	0.554293	6.70046	27.8149
	AT4G13985	-3.60139	0	-3.09055	0	-3.76405	0	-0.159581	0.587744	1.40555	3.36567
	AT4G14780	-2.56449	0	-1.75632	0.00507486	-2.76252	0.00193846	-0.712263	0.0457985	7.78305	23.7026
	AT4G15715	-2.49306	0	-2.43759	0.00978913	-1.64351	0.0179611	-0.94357	0.0457985	0	8.39677
	AT4G18900	-2.19379	0	-1.70746	0.0317967	-2.13181	0.00104876	-0.0172592	0.587744	2.14095	2.18328
	AT4G20050	-3.42336	0	-3.69197	0.00356328	-4.26736	0	-2.04094	0.246412	44.1367	41.0293
	AT4G20460	-2.02023	0.000298144	-1.64166	0.0213889	-2.19516	0.000583556	-1.3104	0.0768477	4.4797	5.46403
	AT4G23660	-2.18375	0	-1.94772	0.0118527	-1.81492	0.00104876	-1.16709	0.246412	4.79122	4.22845
	AT4G24890	-2.69644	0	-1.97615	0.042988	-2.3545	0.00104876	1.09445	0.0768477	0	11.9577
	AT4G26340	-1.85682	0.0012083	-1.57993	0.0260161	-2.08382	0.00193846	0.675648	0.0281391	2.10821	0
	AT4G26350	-1.58975	0.00373202	-1.88721	0.018627	-2.47233	0.00408489	0.42292	0.376335	0	2.04945
	AT4G26390	-3.48924	0	-2.89398	0.00237213	-3.38845	0	-0.947951	0.121809	2.64881	21.7047
	AT4G27420	-4.63521	0	-3.09885	0.018627	-4.50758	0	-1.26521	0.246412	2.04952	17.5169
	AT4G28090	-4.75684	0	-4.15857	0.0118527	-4.81568	0	-1.7622	0.121809	1.36093	4.25978
	AT4G28580	-3.30129	0	-2.49617	0.0260161	-3.18646	0	-0.349707	0.580901	0	6.12026
	AT4G28700	-2.74642	0	-2.10672	0.018627	-2.30561	0	-0.609511	0.48761	0	11.4541
	AT4G30050	-1.50619	0.0146053	-1.27109	0.042988	-1.32843	0.00835407	0.840776	0.0457985	1.91449	2.39684
	AT4G30500	-1.20941	0.00243569	-1.26949	0.0317967	-1.12298	0.00408489	-0.683271	0.246412	20.0399	27.9276
	AT4G30850	-2.90266	0	-2.79444	0.00507486	-1.53304	0.0179611	-1.65256	0.121809	23.3227	19.1816
	AT4G32500	-2.7395	0	-2.5098	0.00507486	-2.60734	0	-1.53983	0.0768477	0	2.06591
	AT4G33070	-1.42133	0.00243569	-1.79665	0.018627	-1.52781	0.0179611	-0.481452	0.580901	2.6024	19.0848
	AT4G35420	-1.87725	0.000804473	-2.01999	0.015788	-2.96634	0.00104876	-0.27018	0.585373	444.848	44.0359
	AT4G35650	-4.10321	0	-3.16931	0.00706349	-3.7574	0	-1.36569	0.0768477	18.9011	65.3507
	AT4G36350	-4.1317	0	-3.45058	0.0118527	-4.05879	0.00104876	-0.417346	0.580901	22.8048	41.4136
	AT4G36640	-1.50656	0.00243569	-1.31903	0.042988	-1.39747	0.00193846	-1.07924	0.0768477	15.8281	42.9934
	AT4G37690	-3.00254	0	-3.11533	0.00507486	-3.56298	0	-0.846443	0.121809	4.59227	14.2818
	AT4G38910	-5.10487	0	-2.23682	0.00978913	-3.55304	0	0.236237	0.48761	13.0706	164.707
	AT4G39010	-1.22999	0.00631262	-1.2054	0.015788	-1.6229	0.00280692	-0.342212	0.580901	14.4865	21.2503
	AT4G39580	-2.61796	0	-3.03949	0.00126453	-2.49486	0.00193846	1.54133	0.0169863	3.88101	0
	AT5G04250	-1.67726	0.00373202	-1.49384	0.0260161	-1.67349	0.00125734	-1.14656	0.246412	0.684696	8.57856
	AT5G05880	-2.14506	0.0113722	-2.34363	0.018627	-1.87748	0.0125082	0.778143	0.246412	28.5998	3.05255
	AT5G06930	-1.58049	0.000298144	-1.57803	0.00356328	-1.9702	0.00193846	-0.945973	0.0457985	27.3416	19.6889
	AT5G07230	-4.8019	0	-5.23929	0	-5.00493	0	1.25669	0.0227213	96.9252	12.8847
	AT5G07475	-3.91525	0	-2.49095	0.015788	-1.61125	0.00280692	-1.24431	0.246412	5.1495	17.2227
	AT5G07510	-3.6359	0	-2.74355	0.00237213	-3.31928	0	-1.66624	0.121809	3.30305	29.846
	AT5G07520	-3.88166	0	-3.18339	0.0118527	-4.02619	0	-1.65138	0.121809	55.0243	134.48
	AT5G07530	-4.3587	0	-3.6413	0	-4.68329	0	-2.22113	0.121809	90.6305	470.073
	AT5G07540	-4.45285	0	-4.24234	0.0118527	-4.67724	0.000583556	-2.0446	0.246412	5.57314	53.8435
	AT5G07550	-4.4504	0	-3.48567	0.00507486	-4.65799	0	-2.17233	0.0768477	412.05	1371.98
	AT5G07600	-4.15254	0	-3.50466	0.00507486	-3.95462	0	-1.63323	0.121809	6.9949	33.3673
	AT5G07610	-4.77076	0	-3.18369	0.0213889	-5.04753	0	-0.760015	0.554293	39.0557	11.3722
	AT5G08030	-5.55276	0	-4.1761	0.00706349	-4.77669	0	-0.5724	0.554293	16.6342	64.905
	AT5G08250	-3.89394	0	-3.25017	0.00356328	-2.11891	0.00193846	1.64718	0.0140958	5.35479	0
	AT5G08480	-1.76572	0.00243569	-1.22565	0.042988	-1.11952	0.00408489	-1.18736	0.246412	12.0154	13.6315
	AT5G09480	-1.68143	0.00631262	-2.38561	0.00978913	-4.96187	0.00321654	-1.3278	0.376335	2.6391	1.57151
	AT5G09500	-2.68249	0	-2.01163	0.0118527	-2.56534	0	-0.236684	0.580901	147.721	253.134
	AT5G09570	-2.8667	0	-2.43775	0.0260161	-3.31563	0	-0.877532	0.376335	27.3548	89.4653
	AT5G10140	-3.48695	0	-1.042	0.0213889	-2.48337	0.00321654	0.595003	0.0768477	3.09599	6.30997
	AT5G13210	-2.90702	0	-1.63932	0.0317967	-1.66966	0.0379971	0.444436	0.246412	1.14875	6.64332
	AT5G13600	-4.03627	0	-1.62323	0.015788	-2.87343	0	-1.36259	0.0768477	1.13358	2.75315
	AT5G13670	-1.96528	0.00631262	-1.91939	0	-2.37553	0.00408489	-1.53904	0.121809	11.1977	5.67249
	AT5G14760	-1.58392	0.00243569	-1.55945	0.0260161	-2.17991	0	0.376236	0.376335	15.956	22.7664
	AT5G15140	-4.17145	0	-3.90354	0	-3.5555	0	2.14436	0.0140958	73.6485	32.1638
	AT5G15190	-2.57586	0	-2.00223	0.00126453	-1.81079	0.00835407	-0.957957	0.0281391	3.37631	40.4431
	AT5G15960	-2.33448	0.0012083	-2.26861	0.00978913	-3.24482	0	-1.21893	0.48761	16.3745	49.2037
	AT5G17340	-3.6391	0	-2.96631	0.018627	-3.19031	0.000583556	0.0881697	0.48761	103.082	322.627
	AT5G19640	-3.29986	0	-2.11967	0.00706349	-2.63616	0.00408489	-0.759569	0.0768477	0	5.46316
	AT5G20810	-1.73636	0	-1.74641	0.0213889	-1.75069	0.00193846	-0.899935	0.0281391	5.88437	73.6568
	AT5G22600	-1.90172	0	-1.51374	0.018627	-1.83377	0.00280692	-0.332672	0.554293	0.62618	2.17435
	AT5G24820	-4.44582	0	-3.49926	0	-3.35862	0	2.72261	0.0077517	83.1017	10.5432
	AT5G25290	-2.5596	0.000298144	-2.22198	0.0213889	-2.14391	0.00104876	0.00322517	0.48761	0	6.80721
	AT5G25400	-2.18479	0.00373202	-2.89076	0.015788	-2.73434	0.00535663	-0.567994	0.48761	4.78537	8.79269
	AT5G25950	-2.53108	0.000298144	-2.6569	0	-2.29757	0	0.482825	0.121809	3.58843	0
	AT5G26730	-5.44016	0	-4.77043	0.00507486	-5.95512	0	0.263389	0.48761	150.02	50.5906
	AT5G38200	-1.96524	0.00243569	-1.66099	0.0118527	-2.19852	0	-0.982168	0.121809	0	2.11665
	AT5G38396	-3.07525	0.000298144	-1.81955	0.042988	-2.4369	0	-0.0205421	0.587744	1.51604	4.08695
	AT5G40040	-2.20779	0.000298144	-1.31757	0.042988	-2.86549	0.000583556	-0.0878758	0.587744	62.2338	283.072
	AT5G43340	-3.54356	0	-2.39238	0.0260161	-3.04693	0	-0.143758	0.587744	11.2365	34.2214
	AT5G44490	-1.52777	0.00243569	-1.34993	0.0317967	-1.57365	0.00535663	-0.351317	0.48761	3.00222	1.57987
	AT5G44540	-5.02845	0	-5.68154	0	-5.8112	0	0.515569	0.376335	435.756	54.0678
	AT5G44950	-2.93046	0	-2.52473	0.0213889	-2.6451	0	-0.0956298	0.587744	1.36833	12.0222
	AT5G44960	-1.13221	0.021273	-1.75096	0.042988	-2.06657	0.00321654	-0.283982	0.580901	4.64e-69	3.31429
	AT5G46050	-1.78275	0	-1.97848	0.018627	-2.11898	0.0265987	2.17753	0.0129153	5.96202	0
	AT5G46640	-1.2815	0.00243569	-1.18164	0.00706349	-1.21454	0.0379971	-0.400602	0.246412	7.04992	38.3889
	AT5G48570	-1.45388	0.0012083	-1.14241	0.00978913	-1.06142	0.0125082	-0.174599	0.585373	10.696	16.4797
	AT5G50210	-1.69085	0.00373202	-1.84757	0.0260161	-2.16774	0.00408489	-0.966948	0.0457985	9.61651	10.9216
	AT5G50470	-2.2702	0	-1.47299	0.00356328	-2.72622	0.0125082	0.482867	0.0768477	0	31.9788
	AT5G52160	-4.69376	0	-5.17589	0	-4.39903	0	2.31397	0.0077517	101.465	2.53924
	AT5G52170	-1.57858	0.0335239	-2.31838	0.0213889	-2.33435	0.000583556	2.52532	0	14.1299	6.15137
	AT5G53190	-4.14259	0	-3.93781	0.00237213	-4.99562	0.00125734	1.37851	0.0227213	327.175	81.4887
	AT5G53510	-2.95191	0	-1.46137	0.042988	-2.42226	0.00193846	0.479554	0.121809	4.53882	20.4885
	AT5G54320	-2.11819	0.000804473	-1.73491	0.0317967	-2.03822	0.00535663	0.687203	0.121809	0	2.45243
	AT5G54570	-1.23772	0.0146053	-1.84785	0.0260161	-1.42516	0.00280692	-1.24022	0.246412	1.26966	4.93934
	AT5G55880	-2.4619	0	-1.85375	0.0317967	-2.31124	0.00280692	0.55023	0.121809	0	2.78964
	AT5G55970	-2.2749	0	-2.17441	0.00126453	-2.1459	0	-0.682029	0.48761	4.2327	12.8329
	AT5G56110	-3.89507	0	-4.26717	0	-4.38489	0	0.886332	0.0227213	5.85302	0
	AT5G56510	-1.40619	0.0012083	-1.25526	0.042988	-1.65135	0.00835407	0.0814214	0.48761	10.446	11.1663
	AT5G56560	-1.68436	0.00631262	-1.74516	0.042988	-1.94786	0.00835407	0.126286	0.48761	0	3.67074
	AT5G57640	-1.7277	0.021273	-1.61026	0.0260161	-1.12256	0.0265987	-0.938379	0.376335	0	3.415
	AT5G57980	-2.02446	0.00373202	-1.47678	0.0317967	-1.75432	0.00104876	0.257512	0.48761	0	53.5798
	AT5G58310	-1.03594	0.0146053	-1.24537	0.0118527	-1.26271	0.0379971	-0.777874	0.0227213	14.3204	26.6401
	AT5G59040	-3.33283	0	-2.24608	0.018627	-3.21693	0.00104876	-0.147149	0.587744	0.744442	2.40544
	AT5G59490	-3.49706	0	-2.95591	0.00356328	-3.95357	0.00104876	1.20647	0.0281391	2.67861	0
	AT5G59810	-1.58857	0.00373202	-1.25963	0.018627	-1.83156	0.00835407	-0.130481	0.587744	12.0213	55.818
	AT5G60510	-5.44216	0	-4.00591	0.018627	-5.96357	0	-1.69763	0.0768477	24.9579	84.8981
	AT5G61260	-2.41143	0.00243569	-1.85275	0.0317967	-2.00377	0.00321654	-0.663514	0.376335	1.86528	7.05492
	AT5G61320	-1.5009	0.00373202	-2.47023	0.0118527	-1.70516	0.0125082	-0.191865	0.587744	2.55735	0
	AT5G61340	-1.44825	0.00243569	-1.491	0.0317967	-1.64633	0.0125082	-0.667568	0.246412	19.6669	21.3504
	AT5G61430	-1.97576	0.00243569	-1.95108	0.015788	-1.19609	0.0179611	-1.36286	0.246412	2.92398	2.31695
	AT5G61605	-6.67757	0	-5.17862	0.00237213	-6.68817	0	-2.79667	0.121809	3.00928	12.6879
	AT5G61610	-3.68379	0	-2.55579	0.00978913	-4.0134	0	-1.84541	0.246412	0	10.0482
	AT5G61620	-1.25893	0.00373202	-1.4835	0.018627	-1.4215	0.0125082	-0.119716	0.587744	0	2.49509
	AT5G61710	-1.97244	0.00373202	-2.37077	0.042988	-2.94621	0.00321654	-1.38199	0.246412	1.28465	4.40196
	AT5G62080	-4.12105	0	-3.37969	0.015788	-3.9397	0.000583556	2.56282	0.0281391	567.192	90.8729
	AT5G66830	-2.2493	0.00373202	-2.0731	0.015788	-1.47693	0.00193846	-0.477292	0.48761	1.82472	3.92237

## Sheet: Data S9
	Data S9. 536 commonly expressed genes in dyt1, tdf1, ams, ms188 tapetum.
	LOCUS	dyt1		tdf1		ams		ms188		FPKM
		log2(fold change)	q value	log2(fold change)	q value	log2(fold change)	q value	log2(fold change)	q value	tap67	tap8-10
	AT1G01280	-5.92203	0	-6.16271	0	-6.06037	0	-6.53815	0	24.1025	4.62874
	AT1G02040	-4.7025	0	-4.76929	0	-4.54338	0	-4.04956	0.0140958	0	16.0892
	AT1G02050	-3.09435	0	-3.14954	0.00356328	-3.21509	0.00104876	-3.24506	0.00255776	292.809	32.6261
	AT1G02510	-1.87658	0.0113722	-2.46367	0.042988	-1.30661	0.0125082	-2.4786	0.0109557	6.51839	2.31495
	AT1G02520	-2.45231	0.00373202	-2.30858	0.00978913	-2.88938	0.00280692	-2.08915	0.0227213	0.536248	2.67873
	AT1G02790	-4.13623	0	-4.20949	0	-4.10533	0	-3.46583	0.0129153	27.5738	292.767
	AT1G02813	-4.5031	0	-4.68155	0.00706349	-4.64246	0.000583556	-4.75471	0.00255776	5.00533	36.1415
	AT1G03050	-4.76825	0	-4.952	0.00126453	-3.65202	0.00280692	-4.6742	0.0109557	0	15.0377
	AT1G03620	-3.58391	0	-2.99987	0	-3.29397	0	-2.61884	0	4.16868	14.6382
	AT1G04450	-4.15563	0	-4.34766	0	-4.39841	0	-3.61276	0.0169863	14.7674	44.2622
	AT1G04470	-3.59096	0	-4.19216	0	-3.52984	0.00193846	-3.1922	0	0	2.36585
	AT1G04670	-6.1748	0	-6.17963	0	-6.10381	0	-4.55861	0.0227213	1.57783	20.296
	AT1G04920	-1.7218	0.0012083	-1.32289	0.015788	-1.29432	0.0179611	-1.74136	0.0227213	2.32468	20.1424
	AT1G05577	-4.86055	0	-4.95542	0	-4.1784	0	-3.68274	0.0169863	2.40968	7.83435
	AT1G06260	-4.88161	0	-3.66777	0.00507486	-5.01938	0	-2.69917	0.0227213	15.1996	81.8179
	AT1G06990	-6.72674	0	-5.01682	0.00706349	-6.90668	0	-2.74029	0.0227213	7.2555	39.0438
	AT1G07540	-3.41128	0	-3.54555	0.00237213	-2.92759	0	-3.11642	0.0140958	0	2.53289
	AT1G07645	-4.23242	0	-3.94182	0.00126453	-3.14918	0.00835407	-3.35028	0.0109557	5.12902	62.4897
	AT1G08150	-4.08479	0	-4.83768	0	-2.79778	0.0265987	-4.08446	0	0	2.86252
	AT1G08670	-3.5676	0	-4.53412	0.00507486	-4.0471	0	-3.15873	0.0281391	5.09038	0
	AT1G08730	-2.51374	0	-2.97171	0.00237213	-2.45438	0.00321654	-2.25533	0.0129153	0.369923	4.29198
	AT1G09790	-2.46133	0	-1.29701	0.042988	-1.42543	0.00835407	-1.60671	0.0169863	8.89255	56.5061
	AT1G09880	-1.29504	0.00373202	-2.22903	0.0213889	-2.63804	0.00321654	-1.79175	0.00255776	4.23924	2.3315
	AT1G10385	-2.54118	0	-2.68247	0.00507486	-2.62748	0	-1.23436	0.0281391	0	3.01758
	AT1G10770	-5.55309	0	-4.61538	0	-2.97432	0.00835407	-3.29594	0	5.17823	136.322
	AT1G11040	-5.13134	0	-5.11777	0	-3.37553	0.00408489	-4.7761	0.0140958	12.1731	0
	AT1G12070	-3.65083	0.000804473	-3.43148	0.00356328	-2.75279	0	-3.09466	0.0169863	58.5964	398.108
	AT1G13140	-6.1408	0	-2.44059	0.0260161	-4.33437	0	-2.67656	0.0281391	52.811	133.297
	AT1G13890	-4.75844	0	-5.22404	0.00126453	-4.86236	0	-4.34789	0.0109557	0	13.2472
	AT1G13950	-2.32794	0.00243569	-1.74089	0.0260161	-1.59127	0.00321654	-1.62618	0.0281391	0	12.9311
	AT1G13970	-3.16831	0	-3.18968	0	-1.89106	0.0125082	-3.27279	0	1.18635	26.1473
	AT1G15040	-3.18644	0	-2.63336	0.00507486	-1.61595	0.00125734	-2.25833	0.0109557	99.9046	38.312
	AT1G15415	-5.57069	0	-5.66623	0	-5.35508	0	-4.79325	0.0169863	36.8414	130.492
	AT1G16360	-3.69568	0	-4.31178	0.00126453	-4.78632	0	-2.53164	0.0109557	0	3.24614
	AT1G18265	-1.50109	0.00243569	-1.47336	0.00507486	-1.81304	0.00408489	-1.53325	0.00255776	2.8637	0
	AT1G18280	-3.55548	0	-3.54537	0.00237213	-3.78246	0	-1.99346	0.0227213	22.4935	310.302
	AT1G18520	-4.57818	0	-4.04315	0	-3.28647	0	-2.46609	0.0227213	26.7852	126.829
	AT1G19190	-2.45624	0.000804473	-3.06088	0	-2.95866	0.00104876	-3.23017	0	14.8811	0
	AT1G19890	-3.33637	0	-3.58143	0.00237213	-3.55821	0.00104876	-3.41257	0.00255776	0	31.08
	AT1G20080	-4.14447	0	-4.10148	0	-3.19482	0	-3.45491	0.0140958	0	3.76927
	AT1G20130	-5.73933	0	-6.36291	0.00507486	-4.6697	0.00408489	-4.98125	0.0281391	190.397	861.203
	AT1G20150	-6.62827	0	-5.39459	0	-6.63943	0	-6.91682	0	10.8404	10.4265
	AT1G22100	-5.62716	0	-4.09241	0	-5.22381	0	-2.77222	0.0227213	2.26559	8.66975
	AT1G22110	-2.19933	0	-1.40164	0.015788	-2.05106	0.00104876	-1.49096	0.0140958	0.99532	6.61345
	AT1G22130	-4.65423	0	-4.4898	0	-4.498	0	-2.76678	0.0281391	4.15499	34.6183
	AT1G22470	-1.60608	0.00631262	-1.60504	0.042988	-2.02443	0.0265987	-1.51538	0.00255776	1.21481	9.18991
	AT1G22760	-4.46752	0	-4.33064	0.00126453	-4.52696	0	-2.9049	0.0169863	15.7858	105.081
	AT1G23150	-3.69468	0	-3.17215	0	-3.10971	0	-1.9886	0.0169863	2.57399	22.8948
	AT1G23240	-6.98121	0	-6.34324	0.00356328	-6.99467	0	-3.37568	0.0281391	1.56378	5.2964
	AT1G23570	-4.41286	0	-3.88132	0.00507486	-4.74291	0	-2.33228	0.0457985	53.4374	321.702
	AT1G23730	-2.71367	0	-2.19206	0.00126453	-1.99072	0.00280692	-2.01252	0.0169863	3.89326	44.5961
	AT1G23760	-1.57907	0	-1.5524	0.0118527	-2.0404	0.0379971	-1.77911	0	13.249	1.13208
	AT1G24400	-4.86477	0	-4.12213	0.00126453	-3.96368	0	-3.52329	0.0109557	43.0627	257.358
	AT1G24620	-4.54778	0	-4.70112	0.00507486	-4.9292	0.000583556	-4.15671	0.0169863	0	10.6619
	AT1G26320	-6.43307	0	-6.26952	0	-6.33841	0	-4.3567	0.0227213	0	28.6927
	AT1G26480	-4.75411	0	-4.59336	0	-4.50698	0	-3.92476	0.0169863	1.46275	43.4008
	AT1G26610	-3.23894	0	-2.81493	0	-2.80639	0	-2.53427	0.0140958	9.78728	65.4858
	AT1G26710	-6.56673	0	-3.80916	0.0213889	-6.86251	0	-3.33047	0.0281391	16.1352	52.3533
	AT1G27860	-4.361	0	-2.9904	0.00706349	-2.89395	0.00104876	-2.23466	0.0077517	0.290061	32.0286
	AT1G28270	-4.60563	0.0335239	-6.36718	0.00126453	-5.69907	0	-5.0648	0.0140958	1.45425	25.849
	AT1G29010	-5.42096	0	-4.96972	0	-4.96267	0.00280692	-3.81978	0.0169863	0	9.49822
	AT1G29140	-4.60642	0	-4.92846	0.00126453	-4.7567	0	-4.24936	0.0140958	13.1942	262.398
	AT1G30020	-3.48179	0	-2.90264	0.0260161	-3.38404	0.00125734	-1.99884	0.0457985	247.88	343.606
	AT1G30050	-3.20928	0	-3.72215	0	-2.91587	0.00104876	-2.75223	0.0281391	0	7.99429
	AT1G30740	-3.87031	0	-3.8579	0	-3.66131	0.00104876	-3.12093	0	1.31997	23.4952
	AT1G32170	-2.34784	0	-1.91585	0.018627	-1.76867	0.00321654	-1.81452	0.0129153	4.65799	19.0307
	AT1G32250	-3.89271	0	-4.02863	0.00126453	-4.17015	0	-2.99757	0.0169863	27.9608	83.6839
	AT1G32780	-2.06354	0	-2.45591	0.00978913	-2.13147	0.00321654	-2.79464	0.0077517	16.7106	46.0783
	AT1G33770	-2.79354	0	-2.01049	0.0118527	-1.88967	0.00280692	-1.61976	0.0169863	1.49232	18.795
	AT1G35490	-4.68471	0	-4.93181	0	-4.02392	0	-4.68339	0.00255776	18.25	518.426
	AT1G43630	-5.05706	0	-5.75903	0.00126453	-2.39752	0.0265987	-4.52999	0.0140958	0	2.71716
	AT1G45545	-1.65305	0.000804473	-1.83112	0.00978913	-1.5041	0.00535663	-1.46581	0.0281391	126.986	82.3773
	AT1G47980	-5.73798	0	-5.74313	0.00126453	-6.04563	0	-5.24907	0.0129153	8.1857	29.9502
	AT1G48470	-3.91316	0	-2.68933	0	-3.39064	0	-2.67187	0.0169863	8.22046	37.6199
	AT1G49490	-1.50764	0.00373202	-1.49725	0.0317967	-1.11987	0.0265987	-1.21789	0.0140958	92.2519	41.9479
	AT1G50310	-5.62662	0	-5.62965	0.00126453	-5.72455	0	-4.58958	0.0140958	10.1881	122.997
	AT1G50990	-3.40192	0.00631262	-3.27258	0.00237213	-2.42768	0.00835407	-2.58089	0.0140958	4.89945	1.50321
	AT1G51410	-5.37073	0	-5.48969	0	-3.9457	0.00125734	-4.28729	0.0227213	0	6.08666
	AT1G51420	-2.43163	0.000298144	-2.78053	0.0118527	-2.37571	0.00193846	-2.11852	0.0169863	0	2.03258
	AT1G51640	-2.87764	0	-3.13049	0	-1.84636	0.00535663	-2.68969	0.0169863	43.19	42.6811
	AT1G52155	-1.75288	0.0012083	-1.92052	0.015788	-1.62046	0.00280692	-1.50916	0.0140958	21.9513	45.268
	AT1G52570	-3.2625	0	-3.56766	0.00237213	-3.17151	0	-2.65478	0.0169863	3.82158	35.0314
	AT1G52580	-4.85424	0	-4.04686	0	-4.97893	0	-3.82596	0.0169863	0	9.19476
	AT1G52680	-3.52693	0	-3.74096	0.00356328	-3.59879	0.00104876	-3.07689	0.0140958	8.62487	98.8666
	AT1G54280	-2.49104	0	-2.58614	0	-2.04484	0.00125734	-1.83568	0.0140958	0	8.00415
	AT1G54540	-5.86464	0	-6.40457	0.00356328	-6.37901	0	-6.57891	0	17.0913	0
	AT1G54560	-4.6544	0	-4.57501	0	-4.60073	0	-3.12943	0.0140958	1.22218	7.8882
	AT1G54860	-3.81295	0	-1.88979	0.018627	-3.79335	0.00104876	-3.01192	0.0227213	1.56585	11.9957
	AT1G54870	-4.23063	0	-3.89991	0.00978913	-4.68507	0	-3.85975	0.0169863	0	12.2954
	AT1G55560	-5.05188	0	-5.05587	0.00507486	-5.11024	0.000583556	-3.78403	0.0129153	8.48198	65.159
	AT1G55570	-5.26316	0	-5.36032	0.00507486	-5.20176	0	-4.61657	0.0140958	2.62011	72.9372
	AT1G58210	-4.49967	0.000804473	-4.65625	0.00507486	-4.76679	0.000583556	-3.78357	0.0227213	2.80069	7.18332
	AT1G61050	-5.3708	0	-5.61752	0	-4.62337	0	-1.24839	0.0140958	11.9196	0.971506
	AT1G61110	-6.02094	0	-3.92929	0.00706349	-3.51018	0.00104876	-2.39937	0.0227213	58.6712	187.056
	AT1G61563	-5.80349	0	-5.79339	0	-5.64065	0	-5.0838	0.0109557	74.868	324.6
	AT1G61566	-5.85419	0	-6.01687	0	-5.86197	0	-5.33179	0.0109557	68.0001	257.515
	AT1G61860	-1.94988	0.000804473	-2.30831	0.00706349	-1.22389	0.0179611	-1.79533	0.00255776	0	4.66888
	AT1G62305	-2.20568	0.000298144	-2.0367	0.015788	-2.8046	0.00104876	-1.77215	0.0140958	14.4096	11.1624
	AT1G62450	-4.42834	0.0012083	-4.08905	0.018627	-3.58163	0.00321654	-3.1764	0.0227213	0	30.8163
	AT1G63060	-3.53834	0	-4.22551	0	-4.1658	0	-2.68671	0.0129153	7.94153	97.2318
	AT1G63190	-3.47471	0.000298144	-3.21322	0.00126453	-3.06979	0.00835407	-2.00624	0.0457985	0	3.01719
	AT1G63930	-2.75802	0	-3.06359	0.00237213	-2.69619	0	-2.27892	0.0227213	0	5.30515
	AT1G66460	-4.52457	0	-4.68018	0.00237213	-5.07333	0.00104876	-5.05246	0	3.82306	0
	AT1G67110	-2.58545	0	-2.41115	0	-3.60624	0.00280692	-2.60982	0.0281391	0	3.5958
	AT1G67990	-6.26227	0	-3.26553	0.0260161	-6.65383	0	-1.93432	0.0457985	294.745	433.114
	AT1G68630	-3.10825	0.000298144	-3.29888	0.00356328	-3.24746	0	-2.32022	0.0140958	337.387	117.475
	AT1G68750	-7.52513	0	-7.01646	0	-7.70436	0	-5.03396	0.0169863	0	10.3322
	AT1G68875	-4.85852	0.000298144	-4.14716	0.015788	-5.1965	0.00125734	-3.27845	0.0169863	232.611	437.999
	AT1G69940	-6.13501	0	-6.10666	0	-6.33855	0	-5.17877	0.0140958	29.1558	233.951
	AT1G70170	-2.27016	0.00373202	-2.38208	0.0317967	-2.19579	0.00104876	-1.98785	0.0109557	2.03121	1.9976
	AT1G71770	-3.33856	0	-3.00391	0.00356328	-3.29974	0	-1.68835	0.0227213	12.6921	72.7187
	AT1G71880	-2.1343	0	-2.41468	0.00356328	-1.60574	0.0179611	-1.83764	0.0077517	43.7784	540.058
	AT1G72280	-2.50126	0	-1.71375	0.042988	-2.95512	0.00280692	-1.49446	0.0281391	17.5916	23.4197
	AT1G72620	-3.7532	0	-3.20694	0.00356328	-2.72075	0	-2.25653	0.0169863	0	5.4932
	AT1G72960	-2.70623	0.000298144	-3.02189	0	-2.81174	0	-2.53812	0.0140958	9.41461	36.0101
	AT1G72980	-2.29912	0.000298144	-2.62972	0.015788	-2.61662	0	-1.95566	0.0281391	0	9.53871
	AT1G74540	-4.25516	0	-3.99195	0.00978913	-4.44257	0.000583556	-1.92388	0.0227213	58.7377	124.964
	AT1G75030	-2.02025	0.00373202	-2.24678	0.00706349	-3.09441	0.000583556	-2.64155	0	86.3286	12.9038
	AT1G75050	-1.15257	0.00631262	-1.41686	0.00706349	-2.31799	0.0265987	-1.22157	0.0140958	350.494	71.7897
	AT1G75910	-5.19677	0	-5.06021	0	-5.26975	0	-3.89718	0.0169863	285.73	946.211
	AT1G75940	-6.18495	0	-3.80764	0.0118527	-6.20684	0.00104876	-2.61571	0.0281391	144.201	447.798
	AT1G76470	-6.64451	0	-5.86271	0.00126453	-6.83628	0	-7.33562	0.00255776	2.97099	18.424
	AT1G77980	-4.75133	0.000804473	-4.95839	0.00507486	-4.64245	0	-2.26719	0.0281391	0	14.5919
	AT1G78140	-1.86516	0.000298144	-2.23216	0.00706349	-2.23793	0.00104876	-1.60395	0.0129153	24.5483	43.453
	AT1G78160	-3.69192	0	-2.97119	0.00507486	-3.11681	0	-1.39118	0.0457985	0	5.80058
	AT1G78955	-2.62	0	-2.44763	0.00706349	-2.6946	0	-1.97618	0.0227213	0	5.31532
	AT1G78980	-3.71969	0.000298144	-4.0868	0.015788	-2.9896	0.0379971	-2.80544	0.0227213	0	3.08666
	AT1G79250	-2.74815	0	-3.02213	0.00126453	-2.57296	0.000583556	-2.57526	0.0169863	1.22113	4.33602
	AT1G79400	-2.8446	0	-3.39056	0.00237213	-3.10266	0	-2.82637	0.0140958	0	4.75545
	AT1G79450	-2.15009	0.000804473	-1.62939	0.0118527	-1.47124	0.00321654	-1.88042	0.0227213	0.596963	8.14659
	AT1G80180	-2.11433	0	-2.45403	0.0213889	-1.46057	0.00535663	-2.04188	0.0140958	73.3604	221.955
	AT1G80440	-2.37107	0.00631262	-2.34779	0.0213889	-2.48493	0.0125082	-2.62356	0.00255776	4.52694	0
	AT1G80660	-5.06109	0	-5.14452	0.00126453	-4.0606	0	-4.50067	0.0129153	12.3143	154.883
	AT2G01580	-4.05571	0.000298144	-4.49672	0.00706349	-4.62244	0.00835407	-4.10361	0.0129153	5.51996	0
	AT2G02140	-4.63321	0	-5.02328	0	-3.89555	0.00835407	-4.2669	0.0227213	0	7.02573
	AT2G03200	-5.94809	0	-4.87489	0	-4.9222	0	-3.75479	0	12.5631	27.3228
	AT2G03210	-2.3344	0	-2.15274	0.015788	-1.5433	0.00535663	-2.07763	0.0077517	0.860401	11.7943
	AT2G03460	-4.15328	0	-4.18325	0.00356328	-2.99739	0.00535663	-4.1664	0.0077517	11.73	22.7355
	AT2G03740	-5.45087	0	-5.52315	0	-5.78383	0	-3.511	0.0129153	66.0952	144.826
	AT2G03850	-4.96501	0	-4.06052	0.00237213	-4.36007	0	-3.55682	0.0077517	73.6846	134.128
	AT2G04020	-6.9521	0	-7.12997	0	-6.02344	0.000583556	-5.12204	0.0169863	2.3824	2.27101
	AT2G04220	-4.21076	0	-5.01561	0	-3.89404	0	-3.95552	0.0077517	6.95467	1.94189
	AT2G04675	-6.78054	0	-6.87353	0	-6.96227	0	-5.54644	0.0227213	2.59632	10.8614
	AT2G05642	-5.03493	0	-5.11067	0.00356328	-4.85925	0	-3.22045	0.0281391	0.843586	6.85943
	AT2G07040	-4.37446	0	-4.5976	0	-4.26	0	-4.41277	0.00255776	1.58024	45.4008
	AT2G07560	-6.45521	0	-6.50388	0.00126453	-6.23083	0	-5.03401	0.0140958	23.272	320.707
	AT2G13350	-4.21106	0	-4.53388	0	-3.61201	0.00193846	-3.70376	0	0	18.1584
	AT2G13620	-5.33442	0	-5.57287	0.00126453	-3.49188	0.0179611	-4.63312	0.0140958	0	2.06141
	AT2G15535	-7.29513	0	-8.45523	0	-4.33556	0.000583556	-6.30893	0.0129153	0.534364	2.34652
	AT2G16130	-3.07571	0.000298144	-3.25221	0.00356328	-3.10292	0.00104876	-3.03535	0.0129153	0	14.7422
	AT2G16750	-4.09641	0	-3.98686	0	-3.70683	0	-3.62998	0.0129153	6.79968	47.3874
	AT2G17180	-3.84297	0.00243569	-4.06729	0.0118527	-2.64544	0.00125734	-3.68178	0.0109557	0	60.0303
	AT2G18340	-5.16297	0	-5.08295	0	-3.98997	0	-3.74187	0.0129153	0	2.95036
	AT2G18420	-3.8721	0	-2.94291	0.018627	-3.47482	0	-1.71051	0.0281391	18.9463	37.4467
	AT2G18470	-3.21465	0	-3.65507	0	-2.50229	0.00125734	-3.46728	0	0	16.8497
	AT2G19070	-4.66097	0	-3.06906	0.0317967	-4.7963	0.00104876	-1.46247	0.0457985	46.9276	94.1806
	AT2G19330	-3.22355	0	-3.21925	0.00706349	-2.36253	0.00104876	-1.94833	0.0140958	44.0281	49.9576
	AT2G19500	-7.58536	0	-4.76945	0.00978913	-6.08517	0	-2.8617	0.0281391	58.995	150.402
	AT2G19770	-3.98942	0	-4.18437	0.00356328	-4.22288	0	-3.42454	0.0169863	35.4004	143.14
	AT2G20430	-4.14486	0	-5.3632	0.00507486	-4.25539	0	-3.6218	0.0169863	0	16.3999
	AT2G20825	-2.92123	0	-2.67622	0.00356328	-2.64425	0	-1.70111	0.0140958	17.995	3.27019
	AT2G21490	-3.12899	0	-3.19599	0	-3.26213	0	-2.47155	0.0227213	1.39614	13.0308
	AT2G21510	-1.46378	0.00631262	-1.74372	0.00978913	-1.91417	0.00104876	-1.00234	0.0169863	1.90069	26.3486
	AT2G21720	-5.34866	0.0012083	-2.77378	0.015788	-5.10051	0.00104876	-3.27063	0.0457985	0	2.49918
	AT2G21730	-1.2685	0.0113722	-1.99226	0.00126453	-3.42497	0	-1.35561	0.0077517	0	4.43622
	AT2G21770	-1.3452	0.00373202	-1.18279	0.0317967	-1.36338	0.00408489	-1.00263	0.0281391	0.71389	3.03751
	AT2G22180	-3.93045	0	-4.05632	0.00507486	-3.55856	0	-3.69368	0.0140958	2.03435	17.1898
	AT2G22860	-2.93435	0.000298144	-3.10809	0.0118527	-2.16555	0.00835407	-1.892	0.0169863	0	5.31855
	AT2G22950	-5.88755	0	-5.96156	0.00126453	-5.11482	0	-4.55214	0.0169863	9.55e-95	7.9596
	AT2G23510	-3.19614	0	-1.52447	0.0317967	-4.25012	0	-2.78088	0.0140958	85.5827	532.498
	AT2G23945	-3.17468	0	-2.86035	0.00978913	-3.59207	0	-3.32048	0	21.2026	2.4575
	AT2G25600	-2.3637	0	-2.75338	0.00706349	-1.16641	0.0125082	-1.96623	0.0140958	2.11563	5.56694
	AT2G25890	-3.51271	0	-2.72401	0	-3.33106	0	-2.77277	0.0140958	6.66451	35.2916
	AT2G26410	-5.28817	0	-5.13213	0	-5.74301	0	-5.03879	0.0140958	0	10.8446
	AT2G26490	-3.63849	0	-3.9531	0	-4.77895	0.00321654	-3.23277	0	0	8.37125
	AT2G28355	-4.59729	0	-4.72724	0	-4.77619	0	-4.24225	0.0077517	2.00465	33.5662
	AT2G29790	-6.55597	0	-6.60448	0.00237213	-6.47891	0.000583556	-5.35485	0.0140958	22.8197	296.934
	AT2G30290	-7.50877	0	-6.94254	0	-7.59906	0	-4.39961	0.0227213	0	2.80532
	AT2G30630	-5.77923	0	-5.57724	0.00356328	-5.79013	0	-4.76631	0.0281391	3.23178	4.8478
	AT2G31620	-4.42352	0	-4.39176	0	-3.63129	0.00104876	-3.84753	0.0169863	5.93643	0
	AT2G31830	-1.23089	0.0146053	-1.48047	0.0118527	-1.02282	0.0179611	-1.02165	0.0281391	1.06984	4.90162
	AT2G31985	-5.41035	0	-5.30099	0	-5.55013	0.000583556	-4.58765	0.0169863	0	11.6993
	AT2G32460	-2.63999	0.000804473	-2.50247	0.0118527	-2.95583	0.00193846	-1.97345	0.0281391	3.51372	16.1033
	AT2G32890	-3.81824	0	-4.04377	0	-3.84182	0	-3.42347	0.0140958	6.90371	59.6528
	AT2G33270	-2.86953	0	-3.30567	0	-3.14813	0	-3.29018	0.00255776	8.41074	83.4215
	AT2G33320	-2.1046	0	-2.23838	0.00706349	-1.98504	0.00408489	-1.89305	0.0169863	88.1146	71.0067
	AT2G33460	-3.06746	0	-3.4782	0	-2.47589	0.00104876	-3.4798	0.00255776	0	14.3283
	AT2G33670	-5.24741	0	-5.13076	0	-4.1094	0.00125734	-3.69756	0.0169863	2.22678	18.6207
	AT2G33690	-3.83614	0	-4.15724	0	-3.93118	0	-3.25366	0.0140958	80.3377	563.358
	AT2G33775	-4.68924	0	-5.79478	0	-4.29738	0.0125082	-4.72007	0.0140958	2.43287	40.7573
	AT2G34030	-4.26637	0	-3.3529	0.00507486	-2.93522	0	-2.5572	0.0169863	1.12405	6.41173
	AT2G34555	-2.46489	0.000804473	-2.46239	0.0260161	-2.4253	0.00125734	-2.4492	0.0109557	15.1088	13.2365
	AT2G35420	-4.18592	0	-4.23632	0.00507486	-3.97162	0	-3.34686	0.0281391	28.5693	31.3217
	AT2G35730	-4.53947	0	-2.87707	0.0213889	-4.63675	0	-1.89323	0.0129153	10.5434	22.9503
	AT2G36020	-4.60017	0	-4.70765	0.00356328	-3.78062	0	-4.23336	0.0077517	3.70393	115.714
	AT2G36190	-1.79421	0.000298144	-1.60711	0.0213889	-2.12801	0	-1.04783	0.0457985	6.88606	30.4172
	AT2G37290	-3.17921	0	-3.00202	0.00507486	-2.48281	0.00193846	-2.32747	0.0227213	0.445016	7.75523
	AT2G37370	-2.4754	0.000298144	-2.40364	0.00706349	-2.43214	0	-1.41564	0.0227213	0	4.32439
	AT2G38500	-4.41534	0	-2.97344	0	-2.3284	0.00280692	-2.43638	0.0077517	1.56015	36.2664
	AT2G38905	-3.81681	0	-2.55676	0.00237213	-4.16018	0	-1.43871	0.0457985	0	9.69064
	AT2G39300	-1.86007	0.00243569	-1.70031	0.0118527	-1.72024	0.00104876	-1.27853	0.0281391	1.30394	5.92968
	AT2G40116	-2.41583	0	-3.02393	0.00126453	-1.38879	0.0379971	-2.94603	0.00255776	1.44802	6.24646
	AT2G41040	-2.98027	0	-2.95232	0.0213889	-3.63246	0.00104876	-2.41996	0.0169863	6.51908	32.767
	AT2G41240	-4.40884	0	-3.18392	0.018627	-5.7006	0	-2.73354	0	0	12.5415
	AT2G41290	-2.9245	0	-3.08375	0	-3.13172	0.00104876	-1.6377	0.0169863	7.20111	31.5584
	AT2G41905	-6.50559	0	-6.37742	0	-6.01733	0	-5.31225	0.0140958	163.561	1621
	AT2G41970	-3.10726	0	-3.18588	0	-2.41137	0.00125734	-2.36548	0.0140958	1.65122	10.2073
	AT2G42940	-4.33466	0	-4.85223	0.00978913	-4.87375	0.000583556	-4.71141	0	419.329	467.209
	AT2G43230	-2.07429	0	-2.31359	0.00507486	-1.12051	0.0265987	-2.04214	0.0140958	0	13.6639
	AT2G44010	-2.37454	0.00373202	-2.55105	0.00978913	-1.70703	0.0179611	-2.02682	0.0281391	4.06723	7.23774
	AT2G45430	-1.54435	0.00631262	-1.41125	0.00706349	-2.07905	0.00408489	-1.85853	0	2.80953	0
	AT2G46360	-3.78374	0	-4.59841	0.00978913	-3.50851	0.00104876	-3.94278	0	0	4.97107
	AT2G46860	-5.42852	0	-5.46992	0	-5.59651	0	-3.98654	0.0227213	9.99604	95.9047
	AT2G47030	-4.63536	0	-4.57614	0.00237213	-4.90605	0	-4.12409	0.0140958	3.1e-10	20.5493
	AT2G47040	-4.44142	0	-4.44418	0	-4.64555	0	-3.95487	0.0129153	15.6482	194.709
	AT2G47050	-3.6444	0	-3.65138	0.00237213	-3.12165	0	-3.44744	0.0140958	11.8387	302.635
	AT2G47770	-3.02175	0	-3.53643	0	-4.80247	0.000583556	-3.2316	0.0281391	2.23696	34.9352
	AT2G48130	-5.20362	0	-4.19365	0.0118527	-5.19705	0	-2.84622	0.0169863	43.5338	16.7041
	AT3G01085	-4.65945	0	-5.46117	0	-3.54599	0.0379971	-3.7542	0	0.799926	5.52918
	AT3G01240	-6.34891	0	-6.37928	0	-5.94301	0	-5.63123	0.0077517	1.28531	35.247
	AT3G01250	-6.72072	0	-6.6084	0	-7.38413	0	-5.5002	0.0140958	4.97618	26.6168
	AT3G01270	-7.16726	0	-7.1076	0	-7.18957	0	-5.6446	0.0140958	50.0378	473.079
	AT3G01350	-1.67855	0.00373202	-1.5299	0.0317967	-2.67411	0	-1.78644	0.0227213	23.7128	46.0356
	AT3G01490	-1.59201	0.000804473	-1.54396	0.018627	-1.20891	0.00408489	-1.61385	0.0129153	5.89907	28.3871
	AT3G01700	-2.88204	0.000298144	-2.85705	0.00507486	-2.23641	0	-2.53285	0.00255776	3.15571	150.787
	AT3G02480	-4.31504	0	-3.91542	0	-3.57313	0.00321654	-3.80752	0.0109557	45.0519	205.497
	AT3G03080	-3.48072	0	-4.36634	0	-3.8971	0	-2.37849	0.0169863	0	10.0671
	AT3G03430	-4.80819	0	-5.0823	0	-4.82351	0	-4.25818	0.0140958	0	124.357
	AT3G03800	-4.53014	0	-1.96394	0.00126453	-4.58789	0	-2.41669	0.0281391	2.4825	6.48227
	AT3G04690	-3.20485	0	-3.41126	0	-2.83999	0.00104876	-2.86767	0.0129153	23.2446	22.2436
	AT3G05725	-5.94453	0	-5.65524	0.00126453	-4.69616	0.00280692	-5.32989	0	0	15.3122
	AT3G05930	-3.31321	0.0012083	-3.61368	0.00356328	-3.44652	0.0125082	-3.35068	0.0140958	15.3332	31.9248
	AT3G05960	-5.09614	0	-5.2286	0.00126453	-5.03995	0	-4.35161	0.0140958	10.9069	109.359
	AT3G07120	-2.11678	0	-2.29184	0	-1.85092	0.00535663	-1.54883	0.0281391	12.8778	35.3452
	AT3G07620	-7.32861	0	-7.04396	0	-8.15522	0	-3.77628	0.0227213	0	10.1862
	AT3G07820	-3.4372	0.0012083	-3.08824	0.015788	-2.88897	0.00104876	-3.22676	0.0140958	14.5121	263.92
	AT3G07850	-6.96317	0	-6.56653	0	-7.05425	0	-4.44106	0.0140958	39.0367	339.228
	AT3G07970	-1.64839	0.00631262	-2.08732	0.00706349	-2.37535	0.0265987	-1.8756	0.0227213	8.41052	0.881605
	AT3G08560	-3.89157	0	-3.95602	0.00507486	-3.92593	0	-3.49609	0.0169863	0	99.8405
	AT3G08790	-5.22395	0	-4.37961	0	-5.00028	0	-2.09927	0.0227213	14.0999	53.0321
	AT3G09550	-2.49592	0	-2.66645	0.00356328	-1.90715	0.00125734	-1.66158	0.0169863	2.95634	3.89764
	AT3G09930	-3.80883	0	-4.01707	0	-3.13353	0.00104876	-3.31205	0.0129153	0	7.14343
	AT3G10410	-1.75374	0.00243569	-1.40083	0.00706349	-1.1473	0.00835407	-1.0027	0.0457985	132.485	170.988
	AT3G11980	-5.5928	0	-5.79095	0	-5.78496	0	-6.14371	0	39.209	33.1641
	AT3G12160	-3.23147	0	-3.56183	0	-2.84617	0.00193846	-2.82031	0.0129153	0	9.5085
	AT3G12660	-3.05462	0.000298144	-3.28794	0.00706349	-2.28291	0.00125734	-3.00089	0.0129153	5.35926	153.809
	AT3G13065	-2.38367	0	-2.91873	0	-1.81249	0.0379971	-2.27386	0	0.585007	10.2657
	AT3G13227	-5.56527	0	-5.53468	0	-5.11676	0	-4.85014	0.0109557	34.6651	113.198
	AT3G13390	-5.47171	0	-5.56412	0	-5.76695	0	-4.63645	0.0169863	0	27.9853
	AT3G13400	-4.00201	0	-4.14913	0.00126453	-4.17885	0	-3.49267	0.0140958	51.3815	380.889
	AT3G13610	-4.43042	0	-2.79448	0.00507486	-6.00157	0	-1.70711	0.0169863	3.37532	8.58532
	AT3G13850	-2.56229	0.00631262	-3.71568	0.00706349	-2.30948	0.00280692	-2.71092	0.0169863	2.4417	15.061
	AT3G14040	-6.64034	0	-6.49637	0	-6.68633	0	-4.8555	0.0140958	69.3165	423.364
	AT3G14940	-1.498	0.00631262	-1.49879	0.0118527	-1.64968	0	-1.08819	0.0457985	6.89651	56.3592
	AT3G15280	-4.06732	0	-3.65487	0	-4.02676	0	-2.06018	0.0140958	4.73251	100.026
	AT3G16040	-3.84118	0	-4.33917	0	-3.19644	0.00408489	-3.59381	0	4.68433	18.273
	AT3G16340	-1.52678	0.0012083	-1.33679	0.0317967	-1.19684	0.00408489	-1.6123	0.0077517	4.3551	2.10225
	AT3G17220	-3.83544	0	-3.63447	0.018627	-4.44905	0.00280692	-3.40363	0.0227213	0	10.7998
	AT3G17630	-2.44224	0	-2.46677	0	-2.16352	0.00104876	-2.33276	0.00255776	4.6102	63.6227
	AT3G17760	-4.90568	0	-4.89862	0	-5.09051	0	-3.27931	0.0169863	4.74532	32.2649
	AT3G18220	-2.77277	0	-3.17125	0	-2.20917	0.0179611	-2.09476	0.0109557	0	8.95351
	AT3G18360	-3.68438	0	-3.49037	0.00978913	-3.495	0.00125734	-1.88419	0.0281391	46.3318	324.562
	AT3G18570	-3.49662	0	-2.49825	0.00356328	-2.71707	0.000583556	-3.07391	0.0169863	0	20.2224
	AT3G19090	-4.41552	0	-4.59634	0	-4.57526	0	-3.70357	0.0140958	3.30167	44.929
	AT3G19230	-2.33322	0	-2.62186	0	-1.81163	0	-2.38378	0.0109557	0	3.73122
	AT3G19890	-3.29283	0	-3.06752	0.0317967	-3.15622	0.00835407	-1.2074	0.0457985	0	2.12375
	AT3G19930	-2.26358	0	-2.29721	0.00507486	-1.57066	0.00280692	-1.93901	0.00255776	125.029	1206.33
	AT3G20450	-3.13025	0.000298144	-2.7125	0.0317967	-3.47419	0.00193846	-2.05959	0.0227213	17.9222	29.4037
	AT3G20865	-6.28032	0	-7.16201	0.00978913	-5.89996	0.00125734	-5.98605	0.0129153	13.1335	99.478
	AT3G21180	-4.57206	0	-4.55567	0	-4.32962	0	-4.09518	0.0227213	0.490949	5.70171
	AT3G21320	-2.68906	0	-3.1897	0.00126453	-1.72154	0.0125082	-2.99494	0.0129153	8.30956	22.0999
	AT3G21900	-4.32871	0	-4.46428	0.00237213	-4.54483	0	-3.57685	0.0169863	0	6.39863
	AT3G21910	-4.38649	0	-4.75531	0	-4.56631	0	-3.93196	0.0169863	0	18.0562
	AT3G21920	-5.7399	0	-5.95054	0.00126453	-5.72681	0	-4.21013	0.0227213	0	13.3098
	AT3G21940	-6.2277	0	-6.48321	0	-6.61659	0	-4.46724	0.0169863	0	7.46971
	AT3G21960	-4.89019	0	-5.10908	0.00126453	-4.85674	0	-3.52119	0.0227213	0	4.44856
	AT3G21970	-6.07606	0	-6.34537	0	-6.18859	0	-4.66354	0.0227213	6.26696	110.086
	AT3G21980	-4.5176	0	-4.77612	0	-4.63312	0	-3.29941	0.0227213	2.08808	6.4902
	AT3G22000	-3.7707	0	-4.51078	0	-3.30713	0.00321654	-3.99102	0.00255776	0	2.65208
	AT3G22020	-4.7556	0.000298144	-4.34647	0	-2.60047	0.00835407	-3.76312	0.0169863	0	4.07666
	AT3G22360	-4.76214	0	-4.94623	0.0118527	-5.26043	0.00280692	-3.27255	0.0457985	4.65195	13.557
	AT3G22510	-5.11389	0	-5.2625	0.00126453	-3.21848	0.00535663	-4.54744	0.0140958	2.62169	18.1517
	AT3G22650	-4.4552	0	-4.34886	0.0260161	-3.11886	0.0179611	-4.07095	0.0227213	0	3.27517
	AT3G23060	-2.37716	0	-2.3803	0.00978913	-2.02265	0	-1.20511	0.0227213	0	12.3611
	AT3G23270	-3.74271	0	-4.07666	0	-3.67918	0	-3.78202	0.0227213	1.05997	8.75108
	AT3G23350	-5.45504	0	-6.08323	0.00706349	-4.02978	0.00535663	-4.82626	0.0281391	0	5.45781
	AT3G23770	-4.36574	0	-4.44279	0.00126453	-4.56033	0	-4.8578	0	33.5153	0
	AT3G24600	-3.84957	0	-3.87513	0.00356328	-3.98657	0	-3.06186	0.0227213	0	14.6684
	AT3G24640	-4.58148	0	-4.7806	0.00126453	-3.90815	0	-3.68058	0.0077517	0	5.60478
	AT3G25050	-7.28486	0	-5.94057	0.00237213	-7.56936	0	-4.04046	0.0227213	29.5755	173.949
	AT3G26440	-2.59029	0	-2.62723	0.00237213	-2.57013	0.00125734	-1.33622	0.0227213	1.30639	5.22284
	AT3G26820	-4.53142	0	-4.43615	0.00126453	-4.81505	0	-4.18704	0.0109557	2.10762	7.58708
	AT3G27440	-3.4188	0	-3.66805	0.00126453	-2.23955	0.00535663	-1.90205	0.0169863	2.32029	4.16892
	AT3G28750	-4.60995	0	-4.58555	0.00126453	-4.44778	0	-4.32034	0.0129153	11.8717	174.423
	AT3G28780	-4.33204	0	-4.65599	0.00507486	-4.5782	0	-4.15942	0.0109557	16.4797	111.906
	AT3G28790	-4.4559	0	-4.51495	0	-4.38646	0	-4.12038	0.0140958	83.8632	1054.2
	AT3G28820	-5.49429	0	-5.79469	0	-4.46043	0	-4.53053	0.0109557	0.588519	54.753
	AT3G28830	-5.39267	0	-5.40921	0.00706349	-5.55661	0	-4.65523	0.0140958	108.6	1425.83
	AT3G28840	-5.2371	0	-5.38391	0.00356328	-4.61551	0	-4.77336	0.0140958	9.04256	96.1364
	AT3G28980	-5.31715	0	-5.40371	0	-5.53035	0	-4.54063	0.0140958	76.0933	547.615
	AT3G29040	-4.54569	0	-5.2061	0.0118527	-6.1945	0	-4.16033	0.0457985	0	18.686
	AT3G29050	-5.97025	0	-6.52375	0	-5.00931	0	-4.86801	0.0227213	3.5418	3.49685
	AT3G29060	-3.68694	0	-4.33689	0	-3.46935	0.000583556	-3.72376	0	0	3.31212
	AT3G29070	-4.52483	0	-4.35691	0.00507486	-4.99718	0	-3.61213	0.0227213	0	27.8931
	AT3G36659	-1.85235	0.0012083	-2.32743	0.0118527	-1.92272	0.0379971	-1.39758	0.0169863	2.71969	10.4095
	AT3G42950	-1.27431	0.00631262	-1.16386	0.0317967	-1.18603	0.00535663	-1.18378	0.0281391	4.56238	9.14014
	AT3G42960	-4.44368	0	-4.66249	0.00706349	-4.30584	0.000583556	-1.97507	0.0109557	31.8747	56.9866
	AT3G43110	-2.49652	0	-2.86864	0.00126453	-2.03344	0.00835407	-2.3979	0.0169863	0	6.68452
	AT3G43120	-6.39555	0	-6.24555	0	-6.17969	0	-5.19597	0.00255776	1.0841	32.8157
	AT3G45060	-4.75896	0.000298144	-4.46922	0.00126453	-4.2334	0.00104876	-2.79609	0.00255776	10.7609	4.88236
	AT3G45280	-3.52477	0	-3.63709	0.00356328	-2.47249	0.00104876	-2.41254	0.0109557	0	27.8261
	AT3G46520	-5.26663	0	-5.04612	0	-5.26307	0	-3.25979	0.0227213	18.8147	146.939
	AT3G47030	-1.88084	0.00243569	-1.97714	0.0213889	-1.28405	0.0125082	-2.08358	0	0	2.2274
	AT3G47410	-1.93288	0	-2.4239	0.00706349	-2.69494	0	-2.46869	0.0109557	0	4.34301
	AT3G47440	-3.76031	0	-3.83322	0.00126453	-3.69598	0	-2.7641	0.0140958	2.2796	6.58359
	AT3G48010	-4.56828	0	-4.39151	0	-3.80243	0	-2.91972	0.0227213	2.2467	0
	AT3G49540	-4.81938	0	-4.79132	0	-4.60374	0	-4.29163	0.0140958	11.9293	143.157
	AT3G51000	-2.50611	0	-2.10045	0.00356328	-2.82622	0	-1.71805	0.0281391	27.93	96.1923
	AT3G51070	-6.1639	0	-6.09398	0	-4.92889	0	-4.5755	0.0227213	5.89698	16.1153
	AT3G51300	-2.03238	0	-2.15378	0.00356328	-1.46341	0.00408489	-2.11719	0.0109557	12.2837	29.6522
	AT3G51490	-3.26459	0.000298144	-3.24828	0.00706349	-2.59601	0	-2.91624	0.0169863	5.7171	37.6245
	AT3G51590	-5.2034	0	-4.88455	0	-5.36845	0	-3.92953	0.00255776	93.1107	393.245
	AT3G52080	-3.59929	0	-3.90765	0.00356328	-2.50403	0.00104876	-2.7558	0.0169863	0	6.83775
	AT3G52160	-5.13314	0	-4.23763	0.00978913	-5.33906	0	-4.04625	0.00255776	25.9835	52.0669
	AT3G52460	-1.93521	0.00373202	-2.15722	0.0118527	-1.87685	0.0265987	-1.80573	0.00255776	10.4018	6.8011
	AT3G52620	-4.78809	0	-4.803	0	-3.74589	0	-3.60553	0.0140958	0	2.94443
	AT3G52810	-6.72223	0	-6.81088	0	-7.30441	0	-3.58556	0.0457985	0	9.47194
	AT3G52980	-6.51372	0	-6.18599	0.00507486	-6.55637	0	-4.18363	0.0227213	2.23491	13.8909
	AT3G53080	-5.2919	0	-5.48718	0	-4.79214	0	-4.15438	0.0227213	0	22.734
	AT3G54700	-4.1506	0	-4.13363	0.00356328	-3.84364	0	-3.45075	0.0281391	3.16819	33.9543
	AT3G55180	-2.79789	0.00631262	-3.56579	0.00507486	-3.23413	0.00280692	-3.42294	0.00255776	0	2.70809
	AT3G55190	-4.87706	0.000298144	-4.76374	0.00126453	-3.04418	0.0379971	-4.42446	0.0140958	0	2.20754
	AT3G56600	-4.34631	0	-4.1422	0	-2.82712	0.00408489	-4.39255	0	0	3.61702
	AT3G57140	-1.98747	0	-2.33375	0.00706349	-1.56136	0.00535663	-1.94928	0.0077517	42.1716	28.1722
	AT3G57620	-3.73732	0	-4.07974	0.00507486	-3.98427	0.00104876	-3.94276	0	7.4326	7.91126
	AT3G57690	-4.77388	0	-4.58845	0	-4.73749	0	-3.65121	0.0140958	92.0091	257.478
	AT3G57810	-2.47499	0	-2.32292	0	-2.34131	0	-1.69139	0.0457985	34.0774	65.246
	AT3G58240	-4.9392	0	-3.96254	0.00706349	-4.18823	0	-1.93741	0.0457985	0	4.44022
	AT3G58310	-4.69763	0	-4.8642	0.00356328	-3.95184	0	-4.08408	0.0281391	0	8.7325
	AT3G59510	-5.26666	0	-5.38488	0.00126453	-5.47576	0	-4.85296	0	22.8421	2.07616
	AT3G60460	-3.88487	0	-3.98327	0.00237213	-2.88237	0	-2.64635	0.0227213	0	8.27437
	AT3G61160	-3.36511	0	-3.0682	0	-1.83228	0.0265987	-2.96013	0	1.49938	8.5664
	AT3G61230	-6.07063	0	-3.24607	0	-4.70671	0.00193846	-2.15411	0	0	9.11101
	AT3G61410	-1.66019	0.000804473	-1.89022	0.018627	-1.81889	0.00104876	-1.28246	0.0109557	21.9768	8.94274
	AT3G61760	-1.83693	0.00243569	-2.05487	0.018627	-1.94203	0	-1.32857	0.0281391	4.42505	7.95416
	AT3G62170	-5.63443	0	-5.69715	0.00126453	-5.6398	0	-5.09469	0.0140958	16.7028	273.38
	AT3G62180	-4.60064	0	-4.78064	0	-4.70931	0	-4.25047	0.0129153	2.68797	10.5619
	AT3G62640	-5.15171	0	-5.22943	0	-4.10681	0.00408489	-5.26966	0.0129153	0	12.1321
	AT4G01140	-4.09272	0	-3.51204	0	-2.84355	0	-3.14164	0.0169863	0	6.6715
	AT4G01160	-4.80397	0.000298144	-4.86821	0.00978913	-4.91478	0	-3.24936	0.0281391	1.16929	2.32319
	AT4G01230	-3.25478	0	-3.01581	0.00978913	-3.20412	0	-1.57077	0.0227213	0	4.09865
	AT4G01470	-4.53291	0	-4.82718	0.00706349	-4.9111	0.00104876	-3.63908	0.0227213	20.3452	28.3249
	AT4G02140	-3.98817	0	-3.79936	0	-3.15042	0	-3.19978	0.0169863	20.5095	39.3443
	AT4G02250	-5.78623	0	-5.82847	0.00126453	-4.728	0	-5.03185	0.0109557	14.9376	71.7666
	AT4G03220	-2.77766	0	-2.48399	0	-2.18953	0.00104876	-1.21451	0.0281391	0	11.7812
	AT4G03620	-4.94604	0	-5.07167	0	-3.81639	0.00535663	-4.60198	0.0129153	1.87807	4.05036
	AT4G04450	-3.78112	0.000298144	-4.0594	0.00356328	-3.74625	0	-2.84118	0.0281391	9.92534	36.776
	AT4G04760	-4.62858	0	-3.96985	0.00978913	-3.6194	0	-2.99831	0.0077517	0	14.136
	AT4G04930	-5.57417	0	-4.84676	0	-5.06735	0	-3.23313	0	2.67497	22.6919
	AT4G08630	-4.72809	0.000298144	-4.75948	0	-4.83513	0	-4.41433	0.0169863	2.7835	29.7434
	AT4G08670	-3.91332	0.000804473	-3.45019	0.0118527	-3.76139	0.00193846	-1.89329	0.0169863	174.561	639.146
	AT4G10260	-4.7009	0	-4.30665	0.00356328	-5.58074	0	-2.00723	0.0140958	88.4447	363.502
	AT4G10440	-5.53231	0	-3.49496	0	-3.0651	0.00104876	-2.87644	0.0140958	0	4.98165
	AT4G11030	-4.59904	0.000804473	-4.90265	0	-6.73939	0	-5.3882	0.0227213	0	12.5002
	AT4G11700	-3.36689	0	-2.97179	0.00126453	-4.01374	0	-1.00788	0.0281391	4.04097	10.3007
	AT4G12920	-5.35927	0	-6.08769	0	-7.6058	0	-6.47411	0	5.79677	0
	AT4G13230	-5.39534	0	-5.56793	0	-5.22384	0	-4.64977	0.0169863	2.37326	79.643
	AT4G13560	-5.18384	0	-5.25302	0.00356328	-5.51627	0	-4.11943	0.0169863	93.2683	947.054
	AT4G13960	-3.89673	0	-3.88885	0	-3.06162	0.00104876	-2.63522	0.0169863	3.80048	3.67452
	AT4G14080	-5.29081	0	-5.63149	0.00356328	-5.65278	0	-1.92044	0.0129153	54.3009	10.8926
	AT4G14815	-6.13909	0	-3.61071	0.0213889	-5.98377	0.00104876	-2.85572	0.0457985	86.4662	225.334
	AT4G15250	-5.00031	0.0012083	-5.15069	0.00237213	-4.58191	0	-3.59796	0.0227213	0	4.90388
	AT4G16160	-3.03483	0	-2.58448	0.00126453	-2.93208	0.00280692	-1.95226	0.0169863	0	10.7851
	AT4G16480	-2.39381	0	-2.61712	0	-1.61499	0.0265987	-2.41828	0.0109557	30.6783	238.38
	AT4G16745	-1.8882	0	-1.3802	0.00237213	-1.85288	0.0179611	-1.6428	0.00255776	1.80228	52.7915
	AT4G17483	-2.1658	0	-2.47059	0.0118527	-1.8852	0.00104876	-1.79819	0.0077517	1.80398	5.44982
	AT4G17920	-3.88815	0	-3.61792	0	-3.70113	0.00104876	-3.16705	0.0169863	9.70932	63.968
	AT4G18190	-6.61081	0	-6.86705	0.00706349	-6.78217	0	-7.24286	0.00255776	24.1012	55.8528
	AT4G18550	-1.53659	0.000804473	-2.0743	0.0317967	-1.32369	0.0265987	-1.79034	0.00255776	4.50663	9.36765
	AT4G18920	-4.32845	0	-4.18921	0	-4.33926	0	-3.54012	0.0169863	0	2.54382
	AT4G20420	-3.87786	0	-4.47297	0.00978913	-4.42728	0.00125734	-2.75811	0.00255776	400.951	55.3953
	AT4G20670	-4.47397	0	-4.5199	0	-4.3405	0	-3.79112	0.0227213	0.211194	109.024
	AT4G20680	-4.65236	0	-5.21274	0.00978913	-4.09043	0	-4.77172	0.0109557	0	45.5682
	AT4G20780	-3.38582	0	-3.12509	0	-1.93782	0.00125734	-2.53123	0.0129153	10.1557	15.3891
	AT4G21120	-2.36007	0.0012083	-2.55092	0.0118527	-2.82455	0.00125734	-1.64401	0.0129153	5.51314	8.78782
	AT4G21690	-3.33304	0.000298144	-3.56352	0.00507486	-2.63557	0.00104876	-2.37634	0.0457985	12.5298	205.968
	AT4G21780	-2.80556	0	-2.48442	0.00237213	-2.54743	0	-2.96824	0	2.37481	3.6494
	AT4G21900	-3.23864	0	-4.05963	0	-3.31311	0.0125082	-3.70375	0	3.94768	3.64139
	AT4G22070	-5.42229	0	-5.45683	0.00237213	-5.45808	0	-4.17826	0.0169863	0	5.13305
	AT4G22080	-2.83084	0.00631262	-3.39728	0.018627	-3.07009	0.0125082	-3.25593	0.0077517	2.85755	4.9386
	AT4G22960	-1.3839	0.00373202	-2.07017	0.018627	-1.54655	0.00835407	-1.26214	0.0281391	3.45731	8.91454
	AT4G24480	-1.28582	0.0113722	-1.33395	0.018627	-1.41681	0.0125082	-1.33154	0.0169863	0.583535	4.1399
	AT4G24580	-2.0603	0.00243569	-2.47093	0	-1.83355	0.00535663	-1.8262	0.0227213	1.84075	8.75278
	AT4G25590	-2.55798	0	-2.56763	0.00126453	-2.40576	0	-2.02386	0.0169863	55.2125	315.602
	AT4G25950	-3.88222	0	-4.26205	0.00126453	-2.77258	0	-3.39156	0.0169863	41.6025	332.173
	AT4G26440	-4.32037	0	-3.18201	0.00237213	-4.24169	0	-1.26424	0.0457985	4.78668	10.1346
	AT4G26470	-2.63113	0	-2.69955	0.00356328	-2.14506	0.00321654	-2.23196	0.0129153	1.2008	4.38366
	AT4G26770	-4.08701	0	-3.05903	0.00978913	-3.35981	0.00104876	-2.51613	0.0169863	1.51207	11.1261
	AT4G26830	-3.96533	0	-3.68202	0.0118527	-3.61439	0	-2.9399	0.0140958	6.74474	53.7794
	AT4G27550	-2.31096	0.0146053	-1.73674	0.00706349	-1.56957	0.0379971	-2.20552	0.0169863	2.27472	0
	AT4G28088	-5.02533	0	-4.59143	0.0260161	-5.20637	0	-4.06459	0.0169863	0	80.3848
	AT4G28280	-2.28593	0.0146053	-3.0817	0.00978913	-2.39598	0	-2.7244	0.0169863	2.60395	13.5194
	AT4G28395	-4.76552	0	-4.72194	0.00706349	-5.09695	0.000583556	-3.73203	0.0109557	96.9084	209.451
	AT4G29340	-4.19258	0	-4.34856	0	-4.17225	0	-3.57356	0.0169863	16.9177	120.873
	AT4G29470	-3.90111	0	-4.16134	0.00126453	-2.29728	0.0125082	-3.65252	0.0140958	1.3385	8.4821
	AT4G29550	-2.12776	0.0012083	-1.98185	0.00706349	-1.49834	0.00835407	-1.08888	0.0281391	4.25531	3.09309
	AT4G29880	-4.4047	0	-4.64264	0.00126453	-2.70694	0.00835407	-3.88937	0.0140958	5.51442	16.2624
	AT4G30030	-5.3702	0	-6.89839	0	-6.82301	0.00125734	-4.45822	0.00255776	11.019	1.96988
	AT4G30040	-5.22048	0	-5.78662	0.00237213	-5.5296	0	-5.04391	0	7.26023	0
	AT4G30470	-1.23889	0.00373202	-1.59057	0.0317967	-2.18498	0.0125082	-1.95296	0.0109557	37.7231	28.2998
	AT4G31370	-3.66683	0	-3.72533	0.00126453	-4.22859	0.000583556	-2.32532	0.0457985	5.33443	79.4227
	AT4G32510	-3.5824	0	-3.5733	0.00356328	-3.03312	0.00104876	-2.83957	0	2.40386	31.7453
	AT4G34440	-4.35848	0	-4.31302	0	-3.49184	0.00193846	-2.96727	0.0129153	0.840459	10.2661
	AT4G34750	-1.77745	0.00373202	-1.58927	0.015788	-1.09283	0.00535663	-1.10339	0.0227213	53.3092	759.358
	AT4G34850	-4.46106	0	-4.88009	0	-3.86175	0	-3.72151	0	348.162	39.0262
	AT4G35010	-5.8797	0	-5.82771	0.00126453	-5.14509	0	-5.02284	0.0129153	4.65495	78.5307
	AT4G35180	-2.3381	0	-3.13245	0.00126453	-1.65079	0.00321654	-2.19723	0	4.75971	13.416
	AT4G35670	-6.62891	0	-6.26259	0.0317967	-6.43273	0	-5.23828	0.0140958	0	28.1821
	AT4G36600	-3.73375	0	-4.19716	0.00126453	-4.63242	0	-3.25813	0.0077517	3.30063	5.59473
	AT4G37840	-3.45334	0	-3.54977	0.00507486	-2.34297	0	-2.75635	0.0169863	0	6.56409
	AT4G37900	-3.74253	0	-3.48678	0.00237213	-4.16261	0	-2.48844	0.0227213	4.45371	35.9444
	AT4G38190	-4.06063	0.000804473	-4.23973	0.00237213	-4.27446	0.00408489	-3.52944	0.0140958	0.792261	13.4782
	AT4G38230	-1.56732	0.00243569	-1.30548	0.0317967	-1.12357	0.0179611	-1.56215	0.0169863	18.0098	6.36656
	AT4G38390	-5.15541	0	-3.62742	0.00126453	-3.71077	0	-1.88902	0.0140958	7.43969	10.0031
	AT4G40100	-4.49641	0	-5.13256	0.00978913	-4.09463	0.00104876	-4.53492	0.0227213	0	23.3055
	AT5G01760	-3.77874	0	-3.97865	0	-3.47862	0	-2.90023	0.0169863	1.90056	20.4927
	AT5G02540	-1.47234	0.00373202	-1.33795	0.0260161	-1.88912	0.0265987	-1.73605	0	130.201	7.44783
	AT5G02570	-1.98932	0.00631262	-2.18211	0.0213889	-1.48784	0.00280692	-1.54283	0.0281391	37.1645	337.762
	AT5G02720	-4.30859	0	-4.30376	0	-3.14908	0.00193846	-4.11002	0.0140958	274.982	186.63
	AT5G03250	-2.60501	0	-2.68618	0.00356328	-2.47664	0	-2.47253	0.0169863	1.34473	45.4847
	AT5G03600	-4.93317	0	-5.12884	0	-5.88163	0	-3.80624	0.0169863	0	2.40238
	AT5G03620	-5.64204	0	-5.36633	0.00126453	-5.15634	0	-3.55835	0.0169863	1.86059	15.3138
	AT5G03960	-2.18889	0.000298144	-2.36374	0	-1.37888	0.00408489	-2.6667	0.0140958	0	9.21389
	AT5G07410	-4.48537	0	-4.67044	0.00507486	-4.5322	0	-4.07374	0.0129153	21.9458	219.573
	AT5G07420	-4.26142	0	-4.82943	0.00356328	-3.78779	0	-3.99375	0.0129153	0	14.6699
	AT5G07430	-4.55861	0	-4.48288	0.00706349	-4.05189	0	-4.21867	0.0140958	10.4198	108.409
	AT5G07490	-6.04501	0	-5.76627	0.00237213	-6.16821	0	-3.4823	0.0227213	2.87952	57.6004
	AT5G07560	-4.20373	0	-3.48617	0.00706349	-4.56391	0	-2.39151	0.0457985	273.319	1636.97
	AT5G08540	-2.60848	0	-2.29566	0.015788	-2.33221	0	-1.67676	0.0457985	220.411	487.821
	AT5G09520	-2.07097	0.00373202	-2.52321	0.018627	-3.87501	0.0179611	-2.98956	0.0140958	6.23085	0
	AT5G09550	-6.32853	0	-6.36481	0	-6.92849	0	-4.12615	0.0227213	8.22363	147.541
	AT5G10260	-1.71202	0.0012083	-1.7778	0.015788	-1.62081	0.00104876	-1.23705	0.0227213	3.96378	47.5014
	AT5G11130	-1.55052	0.00243569	-1.81118	0.00507486	-2.24409	0.00125734	-1.47834	0.0109557	5.38295	8.64316
	AT5G13150	-4.28218	0	-4.70667	0.00126453	-2.92602	0.00193846	-3.68239	0.0077517	0	6.06148
	AT5G13350	-4.39669	0	-4.87545	0	-4.29745	0	-3.78025	0.0169863	4.23e-66	17.4145
	AT5G13380	-6.09573	0	-5.93056	0	-6.65613	0	-6.22335	0	39.1419	105.655
	AT5G13990	-2.91279	0	-2.78438	0	-2.62142	0	-2.06354	0.0169863	2.3236	27.4047
	AT5G14380	-4.30896	0	-4.32867	0	-3.91603	0	-4.0777	0.0077517	15.6696	227.096
	AT5G14670	-3.86975	0.00243569	-3.99859	0.0118527	-3.16317	0	-2.9218	0.0169863	0	11.9904
	AT5G14890	-1.52514	0.00373202	-2.2019	0.00978913	-1.53156	0.0379971	-1.84765	0.00255776	0	4.41165
	AT5G14980	-3.22951	0	-4.32336	0.00706349	-3.57559	0	-2.94635	0.0109557	9.66622	62.9915
	AT5G16500	-4.95614	0	-5.11985	0	-4.61054	0	-4.24151	0.0109557	2.14651	7.66713
	AT5G16920	-4.49591	0	-4.20578	0	-5.44575	0.00104876	-3.23215	0	63.9026	88.3494
	AT5G16960	-5.0107	0	-5.20314	0	-5.09421	0	-4.47093	0	23.9859	52.3874
	AT5G17470	-4.32412	0	-4.08966	0.00126453	-4.14253	0	-2.48822	0.0140958	49.9119	251.321
	AT5G17480	-6.01924	0	-6.18192	0	-6.88962	0	-3.8178	0.0227213	0	103.701
	AT5G17500	-6.25117	0	-5.17344	0.00706349	-6.28789	0	-3.63474	0	5.90022	19.2319
	AT5G17590	-3.3061	0	-3.51569	0	-3.15116	0	-3.15683	0.0140958	4.4056	22.1815
	AT5G18910	-6.56428	0	-6.6134	0.00706349	-5.22044	0.00408489	-5.14994	0.0077517	0	2.60603
	AT5G19580	-4.09461	0	-4.38881	0	-4.10877	0	-3.85904	0.0129153	23.5087	206.876
	AT5G19600	-5.21676	0	-4.99512	0	-5.33485	0	-5.09106	0.0129153	4.96708	70.9825
	AT5G20100	-3.7472	0	-3.99798	0	-4.05942	0	-3.6712	0.00255776	9.30171	1.93096
	AT5G20230	-2.95545	0	-2.67512	0.00978913	-2.13401	0.00104876	-2.53013	0	9.97728	80.1485
	AT5G20710	-3.88115	0	-2.98612	0	-3.21627	0	-1.71592	0.0077517	46.9105	88.2668
	AT5G21050	-2.30284	0	-2.253	0	-1.70082	0.00535663	-1.67675	0.0140958	11.4732	15.9368
	AT5G21080	-2.82016	0	-2.97789	0	-2.77914	0.000583556	-2.36449	0.0109557	1.98168	11.3031
	AT5G22260	-6.11198	0	-6.01504	0.00706349	-7.11379	0	-6.74352	0	6.58406	0
	AT5G23160	-2.00402	0.0146053	-2.78674	0.00356328	-1.87674	0.00835407	-2.57868	0	3.82877	0
	AT5G24130	-5.12482	0.00631262	-2.66329	0.0260161	-4.79841	0.00280692	-5.28848	0.0140958	0.413982	3.67474
	AT5G25320	-4.10037	0.000298144	-4.22204	0.00978913	-4.07304	0.000583556	-2.95521	0.0281391	2.43056	15.1298
	AT5G25550	-1.72224	0.00373202	-1.91032	0.00706349	-1.19595	0.0265987	-1.41799	0.0169863	2.00754	33.2764
	AT5G25880	-1.02164	0.0113722	-1.82798	0.0260161	-1.16809	0.0265987	-1.43847	0.0129153	7.12512	64.7093
	AT5G26060	-7.01809	0	-7.21141	0	-6.9969	0	-5.68311	0.0129153	0	14.2595
	AT5G26700	-3.91404	0	-4.08164	0.00126453	-2.57125	0.00535663	-3.80407	0.0077517	21.7406	28.9048
	AT5G28470	-6.17472	0	-5.14582	0.00126453	-6.26609	0	-2.15018	0.0140958	7.36803	24.8793
	AT5G29560	-4.55775	0	-4.11145	0.00237213	-5.17892	0	-2.65872	0.0129153	0	18.7021
	AT5G35090	-1.8985	0.0012083	-2.06305	0.00356328	-1.24453	0.00535663	-1.51442	0.0227213	2.63958	22.1973
	AT5G35110	-3.10657	0.000804473	-2.57215	0.0317967	-2.81844	0.00408489	-2.82328	0.0129153	0	28.6766
	AT5G37810	-5.63139	0	-5.3203	0.00507486	-5.42032	0.00104876	-3.46895	0.0140958	26.566	149.829
	AT5G38760	-5.60364	0	-5.30951	0	-6.1203	0	-3.70443	0.0140958	7.03868	53.2439
	AT5G39650	-2.23699	0	-2.66352	0	-1.69319	0.0179611	-2.4297	0	99.9876	30.604
	AT5G40730	-4.54187	0	-3.54786	0	-1.95976	0.0125082	-2.43345	0.0140958	2.32307	109.609
	AT5G41130	-2.22324	0.0012083	-2.21909	0.00356328	-2.32367	0.00125734	-1.87693	0.0077517	1.99596	3.08424
	AT5G41730	-3.55126	0.00243569	-3.48322	0.00237213	-3.10198	0.0125082	-2.2466	0.0281391	0	2.2758
	AT5G42170	-7.85879	0	-7.38615	0.00237213	-6.41301	0.000583556	-6.09288	0.0227213	0	14.4153
	AT5G43410	-3.44678	0.000804473	-3.96058	0.00507486	-2.72066	0.00321654	-3.28292	0.0140958	0	22.1034
	AT5G44300	-4.60963	0.000298144	-4.73189	0.00507486	-5.14998	0.00104876	-4.26741	0.0129153	5.99198	94.5449
	AT5G44400	-4.69154	0	-4.99133	0.00507486	-5.06183	0.00104876	-3.16627	0.0281391	26.6406	103.031
	AT5G44480	-1.52443	0.000804473	-1.52305	0.00706349	-1.74911	0.00408489	-1.0573	0.0457985	8.06304	0
	AT5G45340	-3.46015	0.000298144	-2.95491	0.0260161	-2.86325	0.00535663	-2.55264	0	1.31461	8.6164
	AT5G45880	-3.77467	0	-4.11676	0	-3.82529	0.0265987	-3.32353	0.0129153	24.1579	266.844
	AT5G46200	-5.53795	0	-5.825	0	-3.72572	0.00835407	-4.18765	0.0140958	0	2.30625
	AT5G46220	-3.86318	0	-2.49563	0	-2.29533	0	-2.21298	0.0227213	0	6.36437
	AT5G46240	-1.67149	0.000298144	-1.1111	0.0317967	-2.21356	0.00535663	-1.6881	0.0169863	1.26156	5.84226
	AT5G46370	-1.34108	0.0146053	-2.45096	0.00706349	-1.96038	0.00280692	-1.23281	0.0129153	2.32271	0
	AT5G46650	-4.71436	0	-5.49779	0	-4.57333	0	-4.27878	0.0169863	0	9.16508
	AT5G46770	-3.71175	0	-4.02453	0	-2.53674	0.0125082	-3.70684	0	0	6.40558
	AT5G46795	-5.09277	0	-4.78695	0	-5.29877	0	-2.74114	0.0281391	16.8578	73.0672
	AT5G46970	-5.97782	0	-6.24169	0	-6.06297	0	-3.33308	0.0227213	0	31.8904
	AT5G47000	-4.47906	0	-4.68143	0.00706349	-3.67517	0.000583556	-4.09243	0.0129153	0	14.1593
	AT5G47635	-3.73301	0	-3.19238	0.00507486	-4.22539	0.00104876	-2.84445	0.0281391	0	21.7617
	AT5G48550	-3.19578	0.00243569	-2.30371	0.0317967	-5.56732	0	-1.70186	0.0281391	2.31304	2.19443
	AT5G49070	-5.1019	0	-4.11023	0.00507486	-4.26072	0	-4.82945	0	8.51476	9.6187
	AT5G49270	-3.77112	0	-2.38786	0.0317967	-3.75458	0.00104876	-2.33759	0.0457985	0	5.00014
	AT5G49600	-3.00375	0	-2.77632	0.0118527	-2.12169	0.00321654	-1.34701	0.0281391	13.8876	16.5015
	AT5G49680	-2.46899	0	-2.68773	0.00356328	-2.06114	0.00104876	-2.05792	0.0129153	0.516891	4.45568
	AT5G50030	-4.90348	0	-5.09985	0.00237213	-4.31561	0	-4.60943	0	0.570899	15.2575
	AT5G50830	-5.57137	0	-5.25477	0.00126453	-4.55835	0.00321654	-4.68694	0.0140958	0.421981	17.4311
	AT5G51030	-4.28639	0	-4.69223	0.00507486	-4.16961	0	-3.33264	0.0169863	3.98966	3.72728
	AT5G52360	-4.45403	0	-4.39965	0.00507486	-4.2817	0	-3.15386	0.0169863	26.3052	134.764
	AT5G53820	-5.32463	0	-4.89321	0	-4.70609	0	-3.54406	0.0140958	115.1	878.652
	AT5G53990	-3.50472	0	-3.82774	0	-2.07743	0.00321654	-3.94857	0	0	2.61477
	AT5G54010	-3.45427	0	-3.06871	0.00507486	-3.46388	0	-2.97394	0.0109557	10.0067	19.5361
	AT5G54095	-3.59378	0	-3.78171	0	-2.67922	0.0379971	-3.18848	0.0109557	2.71416	8.15414
	AT5G55320	-2.09916	0	-3.45146	0	-3.16888	0.00125734	-3.39229	0	8.44628	0
	AT5G55470	-1.51916	0.000804473	-1.79196	0	-1.34728	0.0179611	-1.39564	0.0281391	1.77234	13.1499
	AT5G56640	-4.67374	0	-2.92822	0.0260161	-4.08652	0.00535663	-4.32609	0	1.00195	12.6302
	AT5G57200	-4.15884	0	-4.20602	0.00706349	-4.04395	0.00125734	-3.37635	0.0140958	0	14.3155
	AT5G57810	-3.98258	0	-4.23828	0.00126453	-3.87946	0	-3.54644	0.0077517	26.8484	112.726
	AT5G58010	-2.37168	0.0012083	-2.13044	0.00978913	-1.662	0.00408489	-2.0775	0.0227213	3.31326	7.71553
	AT5G58460	-3.68903	0	-3.85518	0	-3.17241	0.00125734	-3.29961	0.0129153	11.0193	7.32774
	AT5G59845	-2.54816	0	-2.0866	0.0213889	-2.54133	0.00104876	-2.17562	0.0457985	59.1074	134.393
	AT5G60500	-6.09313	0	-3.79636	0.018627	-6.40868	0	-1.91964	0.0457985	26.7158	71.4315
	AT5G61630	-4.80886	0	-4.76361	0	-4.53028	0	-3.85131	0.0129153	3.79177	16.3735
	AT5G61700	-4.12086	0.000298144	-4.64661	0.00237213	-4.13172	0.00193846	-3.84934	0.0281391	0.909829	2.71771
	AT5G61720	-3.52676	0	-4.23826	0	-4.77702	0	-3.46454	0.0077517	1.34827	43.6274
	AT5G62240	-4.98085	0	-4.35103	0.00126453	-3.82983	0	-3.47026	0.0129153	3.47929	22.5989
	AT5G62320	-5.56139	0	-5.06779	0.00706349	-5.63334	0	-3.07161	0.0129153	1.95455	3.82964
	AT5G62850	-5.00403	0	-3.92394	0	-4.12544	0.00104876	-4.27701	0.0129153	4.11942	82.08
	AT5G63070	-2.87786	0.000804473	-2.82333	0.00706349	-2.12822	0.00193846	-2.22728	0.0457985	3.24157	4.72349
	AT5G64790	-5.59584	0	-5.95491	0	-4.1447	0.00193846	-4.76061	0.0140958	1.2857	20.611
	AT5G65205	-4.19064	0	-3.22294	0.00706349	-3.65233	0	-2.31971	0.0129153	44.7972	91.8952
	AT5G65690	-5.77462	0	-6.60507	0	-5.66896	0	-4.6164	0.0140958	0	44.1333
	AT5G66020	-2.80726	0.00631262	-3.01111	0.0213889	-2.30199	0.00535663	-2.03035	0.0227213	1.73056	14.1189
	AT5G66740	-3.33184	0	-3.16967	0.00237213	-2.72736	0.000583556	-2.09004	0.0457985	9.72365	25.5526
	AT5G67550	-1.32592	0.00373202	-1.6072	0.00978913	-1.24994	0.00321654	-1.44878	0.0169863	4.76728	6.30161

## Sheet: Data S10
	Data S10. Comparison between genes expressed in the microspores and tapetal cells.
	LOCUS	Microspores				Tapetal cells
	LOCUS	UNM	BCP	TCP	MPG	tap67	tap8-10
	AT1G01010	0	0	0	0	#N/A	#N/A
	AT1G01030	0	0	0	0	#N/A	#N/A
	AT1G01040	0	376.856	0	0	#N/A	#N/A
	AT1G01060	0	0	0	0	#N/A	#N/A
	AT1G01070	0	0	0	0	#N/A	#N/A
	AT1G01190	0	0	0	0	#N/A	#N/A
	AT1G01200	0	0	0	0	#N/A	#N/A
	AT1G01240	0	0	0	0	#N/A	#N/A
	AT1G01250	0	0	0	0	#N/A	#N/A
	AT1G01260	243.152	195.661	223.048	250.613	#N/A	#N/A
	AT1G01290	313.599	353.662	96.9436	0	#N/A	#N/A
	AT1G01330	104.099	86.0536	0	0	#N/A	#N/A
	AT1G01340	0	99.2048	0	151.341	#N/A	#N/A
	AT1G01390	0	0	0	0	#N/A	#N/A
	AT1G01410	0	0	0	0	#N/A	#N/A
	AT1G01420	0	0	0	0	#N/A	#N/A
	AT1G01440	0	0	0	0	#N/A	#N/A
	AT1G01450	0	0	205.648	0	#N/A	#N/A
	AT1G01480	0	0	0	0	#N/A	#N/A
	AT1G01520	0	0	0	0	#N/A	#N/A
	AT1G01530	0	79.4098	0	0	#N/A	#N/A
	AT1G01560	66.9395	74.4952	0	24.7718	#N/A	#N/A
	AT1G01570	488.789	220.495	0	0	#N/A	#N/A
	AT1G01660	0	0	0	0	#N/A	#N/A
	AT1G01670	366.568	299.005	0	0	#N/A	#N/A
	AT1G01690	0	0	0	0	#N/A	#N/A
	AT1G01740	254.878	0	0	0	#N/A	#N/A
	AT1G01760	0	0	0	0	#N/A	#N/A
	AT1G01830	83.8786	0	0	0	#N/A	#N/A
	AT1G01860	0	0	0	0	#N/A	#N/A
	AT1G02200	0	0	0	0	#N/A	#N/A
	AT1G02220	90.1772	60.1157	0	0	#N/A	#N/A
	AT1G02230	0	0	0	0	#N/A	#N/A
	AT1G02250	0	82.5513	0	0	#N/A	#N/A
	AT1G02310	0	0	0	0	#N/A	#N/A
	AT1G02320	0	0	0	0	#N/A	#N/A
	AT1G02360	0	0	0	0	#N/A	#N/A
	AT1G02390	0	0	0	0	#N/A	#N/A
	AT1G02400	0	0	0	0	#N/A	#N/A
	AT1G02420	0	0	0	0	#N/A	#N/A
	AT1G02450	0	0	0	0	#N/A	#N/A
	AT1G02460	0	0	0	0	#N/A	#N/A
	AT1G02490	0	0	0	0	#N/A	#N/A
	AT1G02530	169.255	192.305	0	0	#N/A	#N/A
	AT1G02540	0	0	0	0	#N/A	#N/A
	AT1G02550	0	0	0	0	#N/A	#N/A
	AT1G02570	0	0	0	0	#N/A	#N/A
	AT1G02580	0	0	0	0	#N/A	#N/A
	AT1G02670	48.6559	0	0	0	#N/A	#N/A
	AT1G02700	0	0	32.8757	0	#N/A	#N/A
	AT1G02720	235.447	255.521	0	0	#N/A	#N/A
	AT1G02820	200.518	0	0	0	#N/A	#N/A
	AT1G02850	180.197	184.522	258.87	257.563	#N/A	#N/A
	AT1G02860	268.573	215.939	0	0	#N/A	#N/A
	AT1G02890	0	286.399	235.975	0	#N/A	#N/A
	AT1G02930	0	0	0	0	#N/A	#N/A
	AT1G02940	0	106.052	0	0	#N/A	#N/A
	AT1G02960	229.934	264.232	226.214	117.297	#N/A	#N/A
	AT1G02980	226.507	146.707	114.754	121.922	#N/A	#N/A
	AT1G03000	401.675	359.091	0	0	#N/A	#N/A
	AT1G03010	0	0	0	0	#N/A	#N/A
	AT1G03020	0	0	0	0	#N/A	#N/A
	AT1G03055	0	0	0	0	#N/A	#N/A
	AT1G03070	510.078	632.223	1084.12	1191.51	#N/A	#N/A
	AT1G03160	73.9537	0	0	88.633	#N/A	#N/A
	AT1G03180	220.92	0	160.541	241.833	#N/A	#N/A
	AT1G03190	228.785	222.943	0	0	#N/A	#N/A
	AT1G03240	59.6046	0	48.5286	158.108	#N/A	#N/A
	AT1G03370	130.017	134.415	181.478	271.649	#N/A	#N/A
	AT1G03390	0	0	0	0	#N/A	#N/A
	AT1G03445	278.023	260.957	0	305.758	#N/A	#N/A
	AT1G03470	0	0	0	0	#N/A	#N/A
	AT1G03490	0	0	0	0	#N/A	#N/A
	AT1G03495	0	0	0	0	#N/A	#N/A
	AT1G03510	66.6861	0	0	0	#N/A	#N/A
	AT1G03560	0	94.5565	0	0	#N/A	#N/A
	AT1G03660	0	0	0	0	#N/A	#N/A
	AT1G03675	610.743	567.821	254.369	0	#N/A	#N/A
	AT1G03687	195.043	185.471	0	0	#N/A	#N/A
	AT1G03710	973.312	879.896	529.568	393.739	#N/A	#N/A
	AT1G03720	0	0	0	0	#N/A	#N/A
	AT1G03740	0	0	0	0	#N/A	#N/A
	AT1G03750	241.764	230.096	216.295	206.588	#N/A	#N/A
	AT1G03770	0	0	0	0	#N/A	#N/A
	AT1G03780	340.835	270.881	262.014	0	#N/A	#N/A
	AT1G03790	0	0	0	0	#N/A	#N/A
	AT1G03840	0	0	0	0	#N/A	#N/A
	AT1G03880	0	0	0	0	#N/A	#N/A
	AT1G03890	0	0	0	0	#N/A	#N/A
	AT1G04060	0	0	0	0	#N/A	#N/A
	AT1G04110	69.7255	60.148	66.9911	76.192	#N/A	#N/A
	AT1G04150	168.29	179.582	176.974	188.465	#N/A	#N/A
	AT1G04160	0	182.173	643.653	807.092	#N/A	#N/A
	AT1G04180	0	0	0	0	#N/A	#N/A
	AT1G04300	527.975	463.076	563.784	1064.93	#N/A	#N/A
	AT1G04310	0	0	0	0	#N/A	#N/A
	AT1G04330	0	0	0	0	#N/A	#N/A
	AT1G04360	0	0	0	0	#N/A	#N/A
	AT1G04390	0	0	0	0	#N/A	#N/A
	AT1G04490	0	0	0	0	#N/A	#N/A
	AT1G04500	0	0	1074.67	553.144	#N/A	#N/A
	AT1G04560	120.281	0	0	211.939	#N/A	#N/A
	AT1G04600	183.91	237.427	780.261	864.805	#N/A	#N/A
	AT1G04610	170.495	0	0	152.945	#N/A	#N/A
	AT1G04640	0	183.043	0	0	#N/A	#N/A
	AT1G04650	121.121	113.684	0	0	#N/A	#N/A
	AT1G04700	127.246	250.046	1183.94	2498.72	#N/A	#N/A
	AT1G04730	187.698	192.579	110.557	0	#N/A	#N/A
	AT1G04830	263.224	276.559	224.983	303.473	#N/A	#N/A
	AT1G04840	0	0	0	0	#N/A	#N/A
	AT1G04870	478.803	347.571	179.659	205.953	#N/A	#N/A
	AT1G04950	282.358	294.226	177.096	158.221	#N/A	#N/A
	AT1G04960	127.558	138.728	121.542	0	#N/A	#N/A
	AT1G05000	211.579	0	0	0	#N/A	#N/A
	AT1G05010	0	0	0	0	#N/A	#N/A
	AT1G05040	1073.35	1138.75	436.458	0	#N/A	#N/A
	AT1G05050	441.889	369.442	0	0	#N/A	#N/A
	AT1G05090	361.37	398.236	437.954	0	#N/A	#N/A
	AT1G05120	233.26	227.322	297.231	412.577	#N/A	#N/A
	AT1G05130	0	0	0	90.5438	#N/A	#N/A
	AT1G05170	0	0	0	0	#N/A	#N/A
	AT1G05180	777.481	640.615	67.0456	89.03	#N/A	#N/A
	AT1G05200	0	0	0	0	#N/A	#N/A
	AT1G05230	196.921	182.743	276.634	235.303	#N/A	#N/A
	AT1G05250	0	0	0	0	#N/A	#N/A
	AT1G05280	0	40.5308	0	0	#N/A	#N/A
	AT1G05300	0	0	0	0	#N/A	#N/A
	AT1G05310	0	0	0	0	#N/A	#N/A
	AT1G05320	0	176.905	0	0	#N/A	#N/A
	AT1G05340	0	0	0	0	#N/A	#N/A
	AT1G05370	0	0	0	0	#N/A	#N/A
	AT1G05380	238.025	260.191	574.166	883.471	#N/A	#N/A
	AT1G05450	126.492	0	0	0	#N/A	#N/A
	AT1G05470	0	0	0	0	#N/A	#N/A
	AT1G05480	0	0	0	0	#N/A	#N/A
	AT1G05490	0	0	0	0	#N/A	#N/A
	AT1G05510	0	0	0	0	#N/A	#N/A
	AT1G05540	135.764	130.618	174.329	206.67	#N/A	#N/A
	AT1G05570	314.253	306.036	196.893	0	#N/A	#N/A
	AT1G05575	0	0	0	0	#N/A	#N/A
	AT1G05600	160.294	171.748	0	0	#N/A	#N/A
	AT1G05610	0	0	187.504	0	#N/A	#N/A
	AT1G05620	749.71	796.778	435.995	145.676	#N/A	#N/A
	AT1G05630	127.729	178.281	1068.67	784.515	#N/A	#N/A
	AT1G05650	0	0	0	0	#N/A	#N/A
	AT1G05670	0	0	0	0	#N/A	#N/A
	AT1G05680	0	0	0	0	#N/A	#N/A
	AT1G05700	80.0231	84.9125	57.0748	38.1339	#N/A	#N/A
	AT1G05740	242.523	217.572	0	0	#N/A	#N/A
	AT1G05770	0	0	0	0	#N/A	#N/A
	AT1G05800	0	0	0	0	#N/A	#N/A
	AT1G05880	0	0	0	0	#N/A	#N/A
	AT1G05990	0	0	0	0	#N/A	#N/A
	AT1G06020	0	0	0	0	#N/A	#N/A
	AT1G06100	90.1225	107.011	0	149.661	#N/A	#N/A
	AT1G06120	0	0	0	0	#N/A	#N/A
	AT1G06160	0	0	0	0	#N/A	#N/A
	AT1G06190	292.006	249.147	0	0	#N/A	#N/A
	AT1G06225	0	0	0	0	#N/A	#N/A
	AT1G06230	363.466	321.345	0	0	#N/A	#N/A
	AT1G06310	0	0	0	0	#N/A	#N/A
	AT1G06340	0	0	0	0	#N/A	#N/A
	AT1G06420	21.3084	38.1362	0	0	#N/A	#N/A
	AT1G06490	174.599	154.468	166.08	210.478	#N/A	#N/A
	AT1G06500	151.327	181.808	0	0	#N/A	#N/A
	AT1G06540	0	0	0	219.965	#N/A	#N/A
	AT1G06580	0	0	0	0	#N/A	#N/A
	AT1G06630	619.139	525.33	306.19	333.875	#N/A	#N/A
	AT1G06640	62.0231	59.4798	0	0	#N/A	#N/A
	AT1G06710	0	0	0	0	#N/A	#N/A
	AT1G06740	341.148	251.722	0	0	#N/A	#N/A
	AT1G06770	0	118.626	282.284	507.934	#N/A	#N/A
	AT1G06810	247.704	216.255	0	0	#N/A	#N/A
	AT1G06840	0	0	0	0	#N/A	#N/A
	AT1G06850	143.905	164.653	353.351	194.139	#N/A	#N/A
	AT1G06870	418.639	489.198	479.3	530.212	#N/A	#N/A
	AT1G06930	275.3	232.269	277.892	291.736	#N/A	#N/A
	AT1G06980	0	0	0	0	#N/A	#N/A
	AT1G07010	0	0	0	0	#N/A	#N/A
	AT1G07025	0	0	0	0	#N/A	#N/A
	AT1G07060	0	185.197	0	0	#N/A	#N/A
	AT1G07120	0	0	0	0	#N/A	#N/A
	AT1G07135	0	0	0	0	#N/A	#N/A
	AT1G07190	0	0	0	0	#N/A	#N/A
	AT1G07270	184.641	143.73	143.404	0	#N/A	#N/A
	AT1G07320	220.453	221.112	0	0	#N/A	#N/A
	AT1G07330	0	0	1078.22	1342.5	#N/A	#N/A
	AT1G07390	185.584	160.141	236.706	272.932	#N/A	#N/A
	AT1G07430	64.4429	0	0	0	#N/A	#N/A
	AT1G07460	0	0	0	0	#N/A	#N/A
	AT1G07490	0	0	0	0	#N/A	#N/A
	AT1G07500	0	0	0	0	#N/A	#N/A
	AT1G07550	83.0488	0	0	0	#N/A	#N/A
	AT1G07560	0	0	0	0	#N/A	#N/A
	AT1G07570	0	0	0	0	#N/A	#N/A
	AT1G07600	182.713	281.644	1626.98	2537.03	#N/A	#N/A
	AT1G07620	301.399	259.471	0	0	#N/A	#N/A
	AT1G07640	0	0	0	0	#N/A	#N/A
	AT1G07680	0	0	0	0	#N/A	#N/A
	AT1G07690	102.791	0	0	0	#N/A	#N/A
	AT1G07700	279.264	189.648	292.62	506.312	#N/A	#N/A
	AT1G07910	329.546	341.277	290.275	356.683	#N/A	#N/A
	AT1G08020	126.562	172.498	646.69	803.168	#N/A	#N/A
	AT1G08050	0	0	0	0	#N/A	#N/A
	AT1G08060	287.526	283.608	0	358.137	#N/A	#N/A
	AT1G08065	0	0	0	100.633	#N/A	#N/A
	AT1G08080	0	0	0	0	#N/A	#N/A
	AT1G08090	0	0	0	0	#N/A	#N/A
	AT1G08100	0	0	0	0	#N/A	#N/A
	AT1G08170	59.3355	0	157.065	164.918	#N/A	#N/A
	AT1G08220	379.751	363.854	190.817	204.862	#N/A	#N/A
	AT1G08310	212.665	228.908	0	0	#N/A	#N/A
	AT1G08320	109.147	113.059	139.601	184.932	#N/A	#N/A
	AT1G08325	0	0	0	0	#N/A	#N/A
	AT1G08430	0	0	0	0	#N/A	#N/A
	AT1G08450	0	0	0	0	#N/A	#N/A
	AT1G08600	580.093	559.981	859.178	1187.43	#N/A	#N/A
	AT1G08610	198.308	176.35	0	0	#N/A	#N/A
	AT1G08630	77.7408	132.025	262.858	0	#N/A	#N/A
	AT1G08650	137.09	161.613	131.434	115.918	#N/A	#N/A
	AT1G08660	266.667	280.897	202.628	111.733	#N/A	#N/A
	AT1G08680	0	0	0	0	#N/A	#N/A
	AT1G08690	291.244	270.662	151.067	171.711	#N/A	#N/A
	AT1G08710	71.6767	0	0	0	#N/A	#N/A
	AT1G08720	0	0	0	0	#N/A	#N/A
	AT1G08800	0	0	0	0	#N/A	#N/A
	AT1G08840	344.119	291.33	160.775	89.4169	#N/A	#N/A
	AT1G08900	0	0	0	0	#N/A	#N/A
	AT1G08920	107.398	83.792	0	0	#N/A	#N/A
	AT1G08930	95.135	0	83.8667	0	#N/A	#N/A
	AT1G08970	567.399	501.713	0	0	#N/A	#N/A
	AT1G08990	0	0	0	0	#N/A	#N/A
	AT1G09000	0	0	0	0	#N/A	#N/A
	AT1G09030	0	0	0	0	#N/A	#N/A
	AT1G09080	0	0	804.257	1491.77	#N/A	#N/A
	AT1G09090	0	0	0	0	#N/A	#N/A
	AT1G09155	0	0	0	0	#N/A	#N/A
	AT1G09160	0	222.243	0	0	#N/A	#N/A
	AT1G09170	134.364	152.851	385.544	435.683	#N/A	#N/A
	AT1G09190	0	0	0	0	#N/A	#N/A
	AT1G09220	0	0	0	0	#N/A	#N/A
	AT1G09240	101.873	109.344	108.156	138.382	#N/A	#N/A
	AT1G09300	431.065	420.311	0	0	#N/A	#N/A
	AT1G09350	0	0	0	0	#N/A	#N/A
	AT1G09360	0	0	0	0	#N/A	#N/A
	AT1G09370	282.383	268.06	0	0	#N/A	#N/A
	AT1G09380	201.257	197.454	281.164	405.608	#N/A	#N/A
	AT1G09410	0	0	0	0	#N/A	#N/A
	AT1G09420	0	0	0	0	#N/A	#N/A
	AT1G09440	0	0	0	0	#N/A	#N/A
	AT1G09480	0	0	0	0	#N/A	#N/A
	AT1G09500	0	0	0	0	#N/A	#N/A
	AT1G09510	0	0	0	136.672	#N/A	#N/A
	AT1G09530	0	0	0	0	#N/A	#N/A
	AT1G09540	104.576	0	0	0	#N/A	#N/A
	AT1G09550	0	0	0	0	#N/A	#N/A
	AT1G09600	37.8627	74.113	696.091	744.746	#N/A	#N/A
	AT1G09640	2595.77	2667.9	969.674	457.147	#N/A	#N/A
	AT1G09660	1006.51	873.543	173.613	87.2224	#N/A	#N/A
	AT1G09670	399.32	365.745	109.301	0	#N/A	#N/A
	AT1G09680	0	54.2	0	0	#N/A	#N/A
	AT1G09720	0	69.0614	0	122.983	#N/A	#N/A
	AT1G09820	0	0	0	0	#N/A	#N/A
	AT1G09890	0	0	0	0	#N/A	#N/A
	AT1G09900	186.7	153.007	0	0	#N/A	#N/A
	AT1G09950	0	0	0	0	#N/A	#N/A
	AT1G09970	0	0	0	0	#N/A	#N/A
	AT1G09990	0	0	0	0	#N/A	#N/A
	AT1G10010	0	0	0	0	#N/A	#N/A
	AT1G10080	275.282	207.556	375.447	599.133	#N/A	#N/A
	AT1G10160	0	0	0	0	#N/A	#N/A
	AT1G10210	0	0	0	0	#N/A	#N/A
	AT1G10250	0	109.782	35.6161	0	#N/A	#N/A
	AT1G10260	0	0	0	0	#N/A	#N/A
	AT1G10300	48.323	0	0	0	#N/A	#N/A
	AT1G10320	64.2576	70.8862	0	0	#N/A	#N/A
	AT1G10330	168.268	172.677	0	0	#N/A	#N/A
	AT1G10340	0	0	0	0	#N/A	#N/A
	AT1G10390	121.496	0	0	0	#N/A	#N/A
	AT1G10400	0	0	0	0	#N/A	#N/A
	AT1G10420	0	0	0	0	#N/A	#N/A
	AT1G10480	0	0	0	0	#N/A	#N/A
	AT1G10520	0	0	0	0	#N/A	#N/A
	AT1G10530	0	0	0	0	#N/A	#N/A
	AT1G10550	0	0	0	0	#N/A	#N/A
	AT1G10560	0	0	0	0	#N/A	#N/A
	AT1G10585	0	0	0	0	#N/A	#N/A
	AT1G10620	0	0	757.315	1592.08	#N/A	#N/A
	AT1G10680	0	0	0	0	#N/A	#N/A
	AT1G10710	0	127.024	117.809	0	#N/A	#N/A
	AT1G10730	0	0	0	0	#N/A	#N/A
	AT1G10750	0	111.267	0	0	#N/A	#N/A
	AT1G10800	0	0	0	0	#N/A	#N/A
	AT1G10830	154.389	158.019	0	0	#N/A	#N/A
	AT1G10850	261.146	239.544	98.5742	119.169	#N/A	#N/A
	AT1G10880	0	0	173.624	0	#N/A	#N/A
	AT1G10900	0	0	0	0	#N/A	#N/A
	AT1G10920	0	0	0	0	#N/A	#N/A
	AT1G10930	0	224.887	0	0	#N/A	#N/A
	AT1G11050	0	0	0	0	#N/A	#N/A
	AT1G11090	160.697	196.841	0	62.2375	#N/A	#N/A
	AT1G11100	244.161	225.224	306.183	322.337	#N/A	#N/A
	AT1G11120	0	0	0	0	#N/A	#N/A
	AT1G11140	95.7056	104.083	0	0	#N/A	#N/A
	AT1G11160	0	61.8623	0	117.198	#N/A	#N/A
	AT1G11170	169.004	162.647	239.389	179.463	#N/A	#N/A
	AT1G11210	0	0	0	0	#N/A	#N/A
	AT1G11220	0	0	0	0	#N/A	#N/A
	AT1G11240	709.834	628.423	537.293	592.211	#N/A	#N/A
	AT1G11250	0	222.661	2469.74	2515.8	#N/A	#N/A
	AT1G11270	380.269	0	0	0	#N/A	#N/A
	AT1G11290	0	0	0	0	#N/A	#N/A
	AT1G11300	0	0	0	0	#N/A	#N/A
	AT1G11320	0	0	0	0	#N/A	#N/A
	AT1G11330	0	0	0	0	#N/A	#N/A
	AT1G11340	157.317	0	0	0	#N/A	#N/A
	AT1G11350	0	0	0	0	#N/A	#N/A
	AT1G11360	302.788	340.863	0	0	#N/A	#N/A
	AT1G11370	0	0	0	0	#N/A	#N/A
	AT1G11420	53.487	0	51.5177	0	#N/A	#N/A
	AT1G11460	0	0	0	0	#N/A	#N/A
	AT1G11470	306.76	311.217	0	0	#N/A	#N/A
	AT1G11520	177.365	157.983	112.694	185.591	#N/A	#N/A
	AT1G11540	518.297	386.203	206.47	267.625	#N/A	#N/A
	AT1G11545	0	0	0	0	#N/A	#N/A
	AT1G11560	83.3911	121.816	112.332	73.84	#N/A	#N/A
	AT1G11570	116.784	287.553	332.676	0	#N/A	#N/A
	AT1G11580	67.1131	0	0	0	#N/A	#N/A
	AT1G11590	0	0	0	0	#N/A	#N/A
	AT1G11610	0	0	748.541	463.828	#N/A	#N/A
	AT1G11630	149.339	151.055	0	0	#N/A	#N/A
	AT1G11690	0	0	0	0	#N/A	#N/A
	AT1G11710	0	108.641	0	0	#N/A	#N/A
	AT1G11720	268.095	238.087	133.842	0	#N/A	#N/A
	AT1G11730	82.0453	86.6398	98.8675	0	#N/A	#N/A
	AT1G11860	769.894	821.469	472.491	0	#N/A	#N/A
	AT1G11915	0	0	0	0	#N/A	#N/A
	AT1G11920	0	0	0	0	#N/A	#N/A
	AT1G11950	347.024	417.529	274.55	0	#N/A	#N/A
	AT1G11970	0	0	0	0	#N/A	#N/A
	AT1G11990	0	0	494.563	705.625	#N/A	#N/A
	AT1G12010	0	0	0	0	#N/A	#N/A
	AT1G12030	0	0	0	0	#N/A	#N/A
	AT1G12040	0	0	0	0	#N/A	#N/A
	AT1G12100	55.6094	60.3488	0	0	#N/A	#N/A
	AT1G12130	0	0	0	0	#N/A	#N/A
	AT1G12140	163.014	164.474	0	0	#N/A	#N/A
	AT1G12160	0	0	0	0	#N/A	#N/A
	AT1G12180	0	0	0	0	#N/A	#N/A
	AT1G12190	0	0	0	0	#N/A	#N/A
	AT1G12200	0	0	0	146.417	#N/A	#N/A
	AT1G12220	0	0	0	176.62	#N/A	#N/A
	AT1G12280	0	0	0	0	#N/A	#N/A
	AT1G12290	0	0	0	0	#N/A	#N/A
	AT1G12320	0	0	0	0	#N/A	#N/A
	AT1G12340	293.428	331.159	645.591	757.389	#N/A	#N/A
	AT1G12430	190.107	211.525	0	0	#N/A	#N/A
	AT1G12490	0	0	0	0	#N/A	#N/A
	AT1G12560	0	0	0	0	#N/A	#N/A
	AT1G12610	0	0	0	0	#N/A	#N/A
	AT1G12630	0	0	0	0	#N/A	#N/A
	AT1G12650	330.356	243.84	0	0	#N/A	#N/A
	AT1G12660	0	0	0	0	#N/A	#N/A
	AT1G12700	0	0	0	0	#N/A	#N/A
	AT1G12710	0	122.067	0	0	#N/A	#N/A
	AT1G12720	0	0	373.437	0	#N/A	#N/A
	AT1G12730	241.402	248.346	168.902	107.356	#N/A	#N/A
	AT1G12740	0	0	0	0	#N/A	#N/A
	AT1G12900	143.18	243.85	0	0	#N/A	#N/A
	AT1G12940	175.137	146.51	0	0	#N/A	#N/A
	AT1G12960	0	489.51	0	0	#N/A	#N/A
	AT1G13040	0	0	0	0	#N/A	#N/A
	AT1G13050	145.354	140.373	0	0	#N/A	#N/A
	AT1G13070	0	0	0	0	#N/A	#N/A
	AT1G13080	42.2309	47.6496	0	52.3521	#N/A	#N/A
	AT1G13100	0	0	0	0	#N/A	#N/A
	AT1G13110	0	21.3964	0	0	#N/A	#N/A
	AT1G13140	149.579	0	0	0	#N/A	#N/A
	AT1G13170	188.178	183.429	137.061	0	#N/A	#N/A
	AT1G13195	0	0	0	0	#N/A	#N/A
	AT1G13200	0	0	0	0	#N/A	#N/A
	AT1G13230	0	32.6651	0	0	#N/A	#N/A
	AT1G13270	187.798	168.668	0	0	#N/A	#N/A
	AT1G13290	0	0	0	0	#N/A	#N/A
	AT1G13300	0	0	0	0	#N/A	#N/A
	AT1G13310	0	0	0	0	#N/A	#N/A
	AT1G13350	320.27	342.007	788.803	811.328	#N/A	#N/A
	AT1G13370	0	0	0	0	#N/A	#N/A
	AT1G13400	0	0	0	0	#N/A	#N/A
	AT1G13410	0	0	0	0	#N/A	#N/A
	AT1G13460	138.882	180.721	298.887	150.454	#N/A	#N/A
	AT1G13470	0	0	0	0	#N/A	#N/A
	AT1G13540	0	0	0	0	#N/A	#N/A
	AT1G13580	135.077	0	0	0	#N/A	#N/A
	AT1G13590	0	0	0	0	#N/A	#N/A
	AT1G13600	0	0	0	0	#N/A	#N/A
	AT1G13610	0	0	0	0	#N/A	#N/A
	AT1G13630	0	0	0	0	#N/A	#N/A
	AT1G13650	0	0	0	0	#N/A	#N/A
	AT1G13670	0	0	0	0	#N/A	#N/A
	AT1G13680	0	0	0	0	#N/A	#N/A
	AT1G13750	167.48	187.41	66.8678	0	#N/A	#N/A
	AT1G13760	0	0	0	0	#N/A	#N/A
	AT1G13800	0	0	0	0	#N/A	#N/A
	AT1G13830	68.1562	66.3313	0	0	#N/A	#N/A
	AT1G13990	230.08	222.581	150.011	0	#N/A	#N/A
	AT1G14050	503.471	410.856	113.23	177.392	#N/A	#N/A
	AT1G14080	0	0	0	0	#N/A	#N/A
	AT1G14090	0	0	0	0	#N/A	#N/A
	AT1G14100	0	0	0	0	#N/A	#N/A
	AT1G14120	0	0	0	0	#N/A	#N/A
	AT1G14150	57.7176	65.5883	89.797	75.9253	#N/A	#N/A
	AT1G14190	0	0	0	0	#N/A	#N/A
	AT1G14220	0	0	0	0	#N/A	#N/A
	AT1G14240	67.0613	59.5596	79.9202	67.1776	#N/A	#N/A
	AT1G14250	174.714	201.524	299.065	181.185	#N/A	#N/A
	AT1G14330	302.262	370.841	498.547	409.942	#N/A	#N/A
	AT1G14350	0	0	0	0	#N/A	#N/A
	AT1G14370	0	0	0	0	#N/A	#N/A
	AT1G14390	0	0	0	0	#N/A	#N/A
	AT1G14400	953.462	920.054	1061.4	956.238	#N/A	#N/A
	AT1G14460	0	0	0	0	#N/A	#N/A
	AT1G14470	0	0	0	0	#N/A	#N/A
	AT1G14480	241.029	193.956	356.995	0	#N/A	#N/A
	AT1G14530	291.373	348.478	805.25	768.67	#N/A	#N/A
	AT1G14540	0	0	0	0	#N/A	#N/A
	AT1G14550	0	0	0	0	#N/A	#N/A
	AT1G14640	0	0	0	0	#N/A	#N/A
	AT1G14660	128.671	151.863	0	0	#N/A	#N/A
	AT1G14680	107.614	94.8154	65.4006	90.2642	#N/A	#N/A
	AT1G14685	0	0	273.23	378.386	#N/A	#N/A
	AT1G14730	0	0	0	0	#N/A	#N/A
	AT1G14750	143.798	150.19	0	0	#N/A	#N/A
	AT1G14760	0	0	0	0	#N/A	#N/A
	AT1G14780	440.753	363.308	0	0	#N/A	#N/A
	AT1G14930	0	0	0	0	#N/A	#N/A
	AT1G14940	0	0	0	0	#N/A	#N/A
	AT1G14950	0	0	0	0	#N/A	#N/A
	AT1G14960	0	80.6804	0	0	#N/A	#N/A
	AT1G15045	0	0	511.726	0	#N/A	#N/A
	AT1G15050	0	0	0	0	#N/A	#N/A
	AT1G15080	0	0	0	0	#N/A	#N/A
	AT1G15110	513.044	454.675	0	0	#N/A	#N/A
	AT1G15120	1698.86	1782.93	1520.06	598.18	#N/A	#N/A
	AT1G15150	0	0	0	0	#N/A	#N/A
	AT1G15200	241.393	232.68	49.1049	0	#N/A	#N/A
	AT1G15210	0	0	0	0	#N/A	#N/A
	AT1G15220	0	0	0	0	#N/A	#N/A
	AT1G15300	140.802	139.221	0	0	#N/A	#N/A
	AT1G15320	0	0	0	0	#N/A	#N/A
	AT1G15350	279.626	349.956	1377.28	2919.34	#N/A	#N/A
	AT1G15380	0	216.305	716.249	1199.46	#N/A	#N/A
	AT1G15400	0	158.62	0	0	#N/A	#N/A
	AT1G15425	577.171	442.895	0	0	#N/A	#N/A
	AT1G15510	43.9275	0	0	0	#N/A	#N/A
	AT1G15530	0	0	0	0	#N/A	#N/A
	AT1G15550	0	0	0	0	#N/A	#N/A
	AT1G15590	0	0	0	0	#N/A	#N/A
	AT1G15600	294.146	276.498	267.794	0	#N/A	#N/A
	AT1G15640	0	0	0	0	#N/A	#N/A
	AT1G15700	184.534	193.466	0	0	#N/A	#N/A
	AT1G15720	173.759	130.933	0	0	#N/A	#N/A
	AT1G15830	0	0	0	0	#N/A	#N/A
	AT1G15840	0	0	0	159.334	#N/A	#N/A
	AT1G15850	137.934	0	118.252	0	#N/A	#N/A
	AT1G15870	0	113.714	0	0	#N/A	#N/A
	AT1G15890	0	0	0	0	#N/A	#N/A
	AT1G15900	0	0	0	0	#N/A	#N/A
	AT1G15910	388.512	416.897	61.5544	0	#N/A	#N/A
	AT1G15950	0	0	0	0	#N/A	#N/A
	AT1G16030	0	619.265	0	0	#N/A	#N/A
	AT1G16050	541.912	536.692	0	0	#N/A	#N/A
	AT1G16060	729.784	537.754	0	0	#N/A	#N/A
	AT1G16070	89.6042	76.6103	0	107.361	#N/A	#N/A
	AT1G16090	0	0	0	0	#N/A	#N/A
	AT1G16130	0	0	0	0	#N/A	#N/A
	AT1G16150	0	0	0	0	#N/A	#N/A
	AT1G16160	0	0	0	0	#N/A	#N/A
	AT1G16240	792.744	955.577	1217.92	1276.56	#N/A	#N/A
	AT1G16260	0	0	0	0	#N/A	#N/A
	AT1G16330	314.12	210.08	211.388	303.026	#N/A	#N/A
	AT1G16370	0	0	0	0	#N/A	#N/A
	AT1G16380	0	0	959.544	550.231	#N/A	#N/A
	AT1G16390	0	0	0	0	#N/A	#N/A
	AT1G16410	0	0	0	0	#N/A	#N/A
	AT1G16420	0	0	0	0	#N/A	#N/A
	AT1G16440	0	0	0	0	#N/A	#N/A
	AT1G16480	0	0	0	0	#N/A	#N/A
	AT1G16530	0	0	0	0	#N/A	#N/A
	AT1G16540	0	76.0944	0	0	#N/A	#N/A
	AT1G16610	488.49	443.627	0	0	#N/A	#N/A
	AT1G16650	0	0	0	0	#N/A	#N/A
	AT1G16710	99.1055	105.009	0	0	#N/A	#N/A
	AT1G16760	0	0	1055.22	995.328	#N/A	#N/A
	AT1G16800	315.392	279.85	183.877	0	#N/A	#N/A
	AT1G16820	139.453	190.364	129.271	0	#N/A	#N/A
	AT1G16830	0	0	0	0	#N/A	#N/A
	AT1G16840	188.489	222.863	374.95	559.842	#N/A	#N/A
	AT1G16850	0	0	0	0	#N/A	#N/A
	AT1G16880	0	0	0	0	#N/A	#N/A
	AT1G16940	271.625	170.43	74.8672	94.1982	#N/A	#N/A
	AT1G16950	0	0	0	0	#N/A	#N/A
	AT1G16980	0	0	0	0	#N/A	#N/A
	AT1G17000	0	0	0	0	#N/A	#N/A
	AT1G17010	0	0	0	0	#N/A	#N/A
	AT1G17020	0	0	0	161.056	#N/A	#N/A
	AT1G17040	0	0	0	0	#N/A	#N/A
	AT1G17060	0	0	0	0	#N/A	#N/A
	AT1G17110	191.152	184.857	0	0	#N/A	#N/A
	AT1G17150	0	0	0	0	#N/A	#N/A
	AT1G17160	305.599	351.006	333.355	0	#N/A	#N/A
	AT1G17170	0	0	0	0	#N/A	#N/A
	AT1G17180	0	0	0	0	#N/A	#N/A
	AT1G17260	117.875	114.142	184.033	0	#N/A	#N/A
	AT1G17300	0	0	0	0	#N/A	#N/A
	AT1G17310	0	0	0	0	#N/A	#N/A
	AT1G17350	526.635	435.039	0	0	#N/A	#N/A
	AT1G17380	0	0	0	0	#N/A	#N/A
	AT1G17440	202.595	215.05	137.746	60.3237	#N/A	#N/A
	AT1G17500	94.2842	112.671	162.756	0	#N/A	#N/A
	AT1G17545	0	0	0	0	#N/A	#N/A
	AT1G17580	276.404	258.096	215.445	0	#N/A	#N/A
	AT1G17590	129.296	110.566	0	0	#N/A	#N/A
	AT1G17610	0	0	0	0	#N/A	#N/A
	AT1G17615	0	0	0	0	#N/A	#N/A
	AT1G17620	0	390.466	0	0	#N/A	#N/A
	AT1G17630	0	104.509	0	0	#N/A	#N/A
	AT1G17640	257.738	0	0	0	#N/A	#N/A
	AT1G17665	88.9397	83.7768	0	0	#N/A	#N/A
	AT1G17740	0	0	0	0	#N/A	#N/A
	AT1G17750	0	0	0	0	#N/A	#N/A
	AT1G17800	85.3687	0	0	0	#N/A	#N/A
	AT1G17810	0	0	0	0	#N/A	#N/A
	AT1G17830	0	0	0	524.887	#N/A	#N/A
	AT1G17870	127.34	0	161.169	209.247	#N/A	#N/A
	AT1G17900	0	0	0	0	#N/A	#N/A
	AT1G17910	0	0	0	0	#N/A	#N/A
	AT1G17960	0	0	0	0	#N/A	#N/A
	AT1G17980	302.113	300.489	0	0	#N/A	#N/A
	AT1G18010	335.76	581.05	644.458	230.469	#N/A	#N/A
	AT1G18030	96.6017	103.679	0	186.224	#N/A	#N/A
	AT1G18050	0	0	0	0	#N/A	#N/A
	AT1G18070	518.419	479.144	279.399	217.071	#N/A	#N/A
	AT1G18130	0	0	0	0	#N/A	#N/A
	AT1G18140	0	0	0	0	#N/A	#N/A
	AT1G18170	87.9017	100.842	0	0	#N/A	#N/A
	AT1G18200	114.662	95.9022	97.6799	90.3203	#N/A	#N/A
	AT1G18210	110.583	168.578	0	0	#N/A	#N/A
	AT1G18220	0	0	0	0	#N/A	#N/A
	AT1G18310	0	0	0	0	#N/A	#N/A
	AT1G18320	0	299.961	0	0	#N/A	#N/A
	AT1G18350	0	0	0	0	#N/A	#N/A
	AT1G18390	0	73.0471	115.781	125.908	#N/A	#N/A
	AT1G18400	318.304	254.355	220.76	0	#N/A	#N/A
	AT1G18410	0	0	577.789	366.423	#N/A	#N/A
	AT1G18460	0	0	0	0	#N/A	#N/A
	AT1G18480	301.764	293.552	195.303	167.395	#N/A	#N/A
	AT1G18485	0	0	0	0	#N/A	#N/A
	AT1G18510	0	0	0	0	#N/A	#N/A
	AT1G18530	0	0	449.549	205.998	#N/A	#N/A
	AT1G18560	263.458	246.438	0	0	#N/A	#N/A
	AT1G18570	0	0	0	0	#N/A	#N/A
	AT1G18610	205.339	199.481	277.577	214.517	#N/A	#N/A
	AT1G18620	0	0	0	0	#N/A	#N/A
	AT1G18660	0	195.291	0	0	#N/A	#N/A
	AT1G18730	0	0	0	0	#N/A	#N/A
	AT1G18810	0	0	0	0	#N/A	#N/A
	AT1G18830	0	0	383.172	697.944	#N/A	#N/A
	AT1G18860	0	0	0	0	#N/A	#N/A
	AT1G18900	777.919	682.555	0	0	#N/A	#N/A
	AT1G18910	0	0	0	0	#N/A	#N/A
	AT1G18940	0	0	0	0	#N/A	#N/A
	AT1G18970	0	0	0	0	#N/A	#N/A
	AT1G19010	391.192	352.934	536.812	455.193	#N/A	#N/A
	AT1G19020	0	0	0	0	#N/A	#N/A
	AT1G19060	276.801	223.716	0	0	#N/A	#N/A
	AT1G19080	758.838	717.678	395.313	160.577	#N/A	#N/A
	AT1G19090	0	0	0	255.75	#N/A	#N/A
	AT1G19100	125.758	140.615	159.659	214.7	#N/A	#N/A
	AT1G19140	932.592	1072.8	774.976	508.492	#N/A	#N/A
	AT1G19160	0	132.579	0	0	#N/A	#N/A
	AT1G19200	0	0	0	0	#N/A	#N/A
	AT1G19230	0	0	0	0	#N/A	#N/A
	AT1G19250	0	0	0	0	#N/A	#N/A
	AT1G19270	279.666	259.195	285.834	337.016	#N/A	#N/A
	AT1G19320	139.376	119.025	0	0	#N/A	#N/A
	AT1G19340	74.065	0	0	0	#N/A	#N/A
	AT1G19380	288.557	245.001	0	272.437	#N/A	#N/A
	AT1G19390	0	0	0	0	#N/A	#N/A
	AT1G19410	0	0	0	0	#N/A	#N/A
	AT1G19470	199.653	0	0	0	#N/A	#N/A
	AT1G19480	153.993	0	0	0	#N/A	#N/A
	AT1G19485	0	0	0	0	#N/A	#N/A
	AT1G19510	560.307	627.981	75.8319	95.1324	#N/A	#N/A
	AT1G19520	97.5091	0	0	0	#N/A	#N/A
	AT1G19525	779.011	726.856	143.929	0	#N/A	#N/A
	AT1G19530	0	0	0	0	#N/A	#N/A
	AT1G19540	84.9978	0	0	83.9242	#N/A	#N/A
	AT1G19610	88.3706	96.2124	0	0	#N/A	#N/A
	AT1G19630	0	0	0	0	#N/A	#N/A
	AT1G19720	0	48.7707	0	0	#N/A	#N/A
	AT1G19780	0	184.79	1156.48	883.125	#N/A	#N/A
	AT1G19900	0	0	0	0	#N/A	#N/A
	AT1G19930	0	95.1555	0	95.4759	#N/A	#N/A
	AT1G19960	0	0	0	0	#N/A	#N/A
	AT1G20030	0	0	0	0	#N/A	#N/A
	AT1G20100	751.251	834.871	1022.46	866.355	#N/A	#N/A
	AT1G20160	0	0	0	0	#N/A	#N/A
	AT1G20180	0	0	0	0	#N/A	#N/A
	AT1G20230	212.709	210.527	237.897	176.15	#N/A	#N/A
	AT1G20280	311.102	273.512	381.803	328.529	#N/A	#N/A
	AT1G20290	0	0	0	0	#N/A	#N/A
	AT1G20310	96.0414	114.071	0	142.889	#N/A	#N/A
	AT1G20350	353.757	328.249	0	0	#N/A	#N/A
	AT1G20370	471.392	423.322	0	0	#N/A	#N/A
	AT1G20380	206.123	186.257	211.861	0	#N/A	#N/A
	AT1G20390	0	56.5326	0	0	#N/A	#N/A
	AT1G20400	0	0	0	0	#N/A	#N/A
	AT1G20410	555.604	453.028	139.693	117.529	#N/A	#N/A
	AT1G20500	0	0	0	0	#N/A	#N/A
	AT1G20530	0	0	0	0	#N/A	#N/A
	AT1G20590	672.409	797.106	1224.18	1215.77	#N/A	#N/A
	AT1G20620	0	86.2889	141.881	240.734	#N/A	#N/A
	AT1G20640	0	0	0	0	#N/A	#N/A
	AT1G20696	686.503	635.513	383.342	0	#N/A	#N/A
	AT1G20700	0	91.6277	0	163.098	#N/A	#N/A
	AT1G20720	0	0	0	0	#N/A	#N/A
	AT1G20730	0	0	0	0	#N/A	#N/A
	AT1G20750	94.0132	61.5592	0	0	#N/A	#N/A
	AT1G20760	330.234	380.806	416.923	460.693	#N/A	#N/A
	AT1G20780	0	0	0	0	#N/A	#N/A
	AT1G20800	122.547	144.466	78.9062	0	#N/A	#N/A
	AT1G20823	0	0	0	0	#N/A	#N/A
	AT1G20860	0	0	0	0	#N/A	#N/A
	AT1G20880	296.312	285.3	298.001	399.86	#N/A	#N/A
	AT1G20900	84.2986	92.8305	113.802	182.873	#N/A	#N/A
	AT1G20940	212.198	189.649	225.554	255.601	#N/A	#N/A
	AT1G20960	601.426	614.768	0	0	#N/A	#N/A
	AT1G21000	0	0	0	0	#N/A	#N/A
	AT1G21010	105.761	111.044	89.0236	173.12	#N/A	#N/A
	AT1G21020	124.931	103.531	161.887	190.857	#N/A	#N/A
	AT1G21060	0	0	0	0	#N/A	#N/A
	AT1G21080	211.388	244.089	396.55	152.043	#N/A	#N/A
	AT1G21100	0	0	0	0	#N/A	#N/A
	AT1G21120	0	0	0	0	#N/A	#N/A
	AT1G21130	0	0	0	0	#N/A	#N/A
	AT1G21160	0	0	0	0	#N/A	#N/A
	AT1G21200	0	0	0	0	#N/A	#N/A
	AT1G21210	0	0	0	0	#N/A	#N/A
	AT1G21220	216.185	172.014	0	258.442	#N/A	#N/A
	AT1G21230	0	0	0	0	#N/A	#N/A
	AT1G21240	0	0	0	0	#N/A	#N/A
	AT1G21270	0	0	0	0	#N/A	#N/A
	AT1G21290	540.551	402.221	0	0	#N/A	#N/A
	AT1G21300	0	0	0	0	#N/A	#N/A
	AT1G21320	58.7923	0	50.7306	0	#N/A	#N/A
	AT1G21340	0	0	0	0	#N/A	#N/A
	AT1G21360	0	0	0	0	#N/A	#N/A
	AT1G21430	0	0	0	0	#N/A	#N/A
	AT1G21480	307.039	367.936	253.591	0	#N/A	#N/A
	AT1G21510	0	0	0	0	#N/A	#N/A
	AT1G21520	0	0	0	0	#N/A	#N/A
	AT1G21530	0	0	0	0	#N/A	#N/A
	AT1G21550	0	0	0	0	#N/A	#N/A
	AT1G21560	236.602	251.612	0	0	#N/A	#N/A
	AT1G21570	398.397	353.193	168.189	276.568	#N/A	#N/A
	AT1G21580	0	114.812	174.882	0	#N/A	#N/A
	AT1G21610	260.117	246.38	225.385	342.322	#N/A	#N/A
	AT1G21630	497.425	552.519	515.981	547.618	#N/A	#N/A
	AT1G21640	0	121.288	0	0	#N/A	#N/A
	AT1G21650	0	0	0	0	#N/A	#N/A
	AT1G21670	0	0	0	0	#N/A	#N/A
	AT1G21690	388.435	368.371	151.594	0	#N/A	#N/A
	AT1G21740	0	0	0	0	#N/A	#N/A
	AT1G21750	801.645	958.112	819.496	620.805	#N/A	#N/A
	AT1G21810	0	0	0	0	#N/A	#N/A
	AT1G21820	0	0	80.9612	0	#N/A	#N/A
	AT1G21860	0	0	0	0	#N/A	#N/A
	AT1G21870	0	0	0	0	#N/A	#N/A
	AT1G21890	0	0	0	0	#N/A	#N/A
	AT1G21910	73.065	72.1778	89.6296	94.7321	#N/A	#N/A
	AT1G21950	0	0	0	0	#N/A	#N/A
	AT1G21970	0	0	0	0	#N/A	#N/A
	AT1G21980	0	165.601	0	0	#N/A	#N/A
	AT1G22080	0	0	0	0	#N/A	#N/A
	AT1G22150	198.925	373.601	588.926	0	#N/A	#N/A
	AT1G22180	0	0	0	0	#N/A	#N/A
	AT1G22210	111.472	0	0	0	#N/A	#N/A
	AT1G22240	741.158	871.125	362.353	201.148	#N/A	#N/A
	AT1G22280	422.945	461.441	400.212	218.332	#N/A	#N/A
	AT1G22290	283.088	0	362.362	0	#N/A	#N/A
	AT1G22340	0	0	0	0	#N/A	#N/A
	AT1G22370	0	0	0	0	#N/A	#N/A
	AT1G22420	0	0	0	0	#N/A	#N/A
	AT1G22440	160.792	78.5559	0	34.4566	#N/A	#N/A
	AT1G22460	96.0435	151.132	611.87	570.669	#N/A	#N/A
	AT1G22480	0	0	0	0	#N/A	#N/A
	AT1G22490	0	0	0	0	#N/A	#N/A
	AT1G22500	0	0	0	0	#N/A	#N/A
	AT1G22520	956.649	883.373	593.181	0	#N/A	#N/A
	AT1G22550	222.053	239.827	0	0	#N/A	#N/A
	AT1G22570	94.2347	0	0	65.7174	#N/A	#N/A
	AT1G22660	328.192	303.764	175.292	0	#N/A	#N/A
	AT1G22670	204.548	0	0	0	#N/A	#N/A
	AT1G22690	0	9.7224	0	0	#N/A	#N/A
	AT1G22720	114.354	0	130.022	0	#N/A	#N/A
	AT1G22810	0	142.954	0	0	#N/A	#N/A
	AT1G22830	0	0	0	0	#N/A	#N/A
	AT1G22840	3476.99	3513.05	1827.53	715.785	#N/A	#N/A
	AT1G22885	71.1096	0	0	0	#N/A	#N/A
	AT1G22900	0	0	0	0	#N/A	#N/A
	AT1G22960	0	0	0	0	#N/A	#N/A
	AT1G22990	0	0	0	0	#N/A	#N/A
	AT1G23020	0	0	0	0	#N/A	#N/A
	AT1G23060	220.291	272.159	154.766	116.18	#N/A	#N/A
	AT1G23070	69.0909	228.014	422.631	0	#N/A	#N/A
	AT1G23120	0	0	0	0	#N/A	#N/A
	AT1G23160	108.648	0	0	0	#N/A	#N/A
	AT1G23180	302.767	291.32	0	394.555	#N/A	#N/A
	AT1G23200	0	0	0	0	#N/A	#N/A
	AT1G23210	0	0	0	0	#N/A	#N/A
	AT1G23270	0	0	0	0	#N/A	#N/A
	AT1G23300	0	0	0	0	#N/A	#N/A
	AT1G23320	0	0	0	0	#N/A	#N/A
	AT1G23340	0	0	0	0	#N/A	#N/A
	AT1G23370	0	0	0	0	#N/A	#N/A
	AT1G23430	145.271	0	67.5161	73.9137	#N/A	#N/A
	AT1G23440	0	0	0	0	#N/A	#N/A
	AT1G23450	0	92.3816	0	0	#N/A	#N/A
	AT1G23460	0	0	0	0	#N/A	#N/A
	AT1G23480	0	0	0	0	#N/A	#N/A
	AT1G23540	0	0	1096.14	1414.56	#N/A	#N/A
	AT1G23590	0	0	0	0	#N/A	#N/A
	AT1G23640	0	0	0	0	#N/A	#N/A
	AT1G23650	126.779	52.1578	0	0	#N/A	#N/A
	AT1G23680	0	0	0	0	#N/A	#N/A
	AT1G23700	140.656	106.673	66.4604	73.2711	#N/A	#N/A
	AT1G23720	146.751	122.109	163.74	368.373	#N/A	#N/A
	AT1G23810	195.174	193.945	282.656	96.6791	#N/A	#N/A
	AT1G23830	0	0	0	0	#N/A	#N/A
	AT1G23840	91.2084	84.2999	123.929	173.483	#N/A	#N/A
	AT1G23850	0	0	0	0	#N/A	#N/A
	AT1G23880	119.015	96.5981	0	0	#N/A	#N/A
	AT1G23890	552.396	478.588	259.334	198.448	#N/A	#N/A
	AT1G23910	0	0	0	0	#N/A	#N/A
	AT1G23940	64.1812	0	0	0	#N/A	#N/A
	AT1G23990	0	0	0	0	#N/A	#N/A
	AT1G24000	0	0	0	0	#N/A	#N/A
	AT1G24010	0	0	0	0	#N/A	#N/A
	AT1G24020	0	0	0	0	#N/A	#N/A
	AT1G24040	73.2126	67.538	0	119.541	#N/A	#N/A
	AT1G24060	0	0	0	0	#N/A	#N/A
	AT1G24090	467.975	442.337	0	0	#N/A	#N/A
	AT1G24110	0	0	335.374	1225.3	#N/A	#N/A
	AT1G24210	306.193	245.917	0	0	#N/A	#N/A
	AT1G24340	200.659	195.711	0	0	#N/A	#N/A
	AT1G24350	251.274	313.582	1193.12	868.295	#N/A	#N/A
	AT1G24390	43.0802	0	0	0	#N/A	#N/A
	AT1G24420	0	0	0	0	#N/A	#N/A
	AT1G24430	0	0	0	0	#N/A	#N/A
	AT1G24460	537.5	579.569	699.482	512.546	#N/A	#N/A
	AT1G24540	0	0	0	0	#N/A	#N/A
	AT1G24625	0	0	0	0	#N/A	#N/A
	AT1G24640	0	0	131.427	155.049	#N/A	#N/A
	AT1G24650	134.773	115.947	0	0	#N/A	#N/A
	AT1G24678	0	0	0	0	#N/A	#N/A
	AT1G24706	372.733	305.216	0	0	#N/A	#N/A
	AT1G24735	0	0	0	0	#N/A	#N/A
	AT1G24938	0	0	236.041	0	#N/A	#N/A
	AT1G25025	0	0	0	0	#N/A	#N/A
	AT1G25250	227.007	205.083	193.714	181.976	#N/A	#N/A
	AT1G25270	0	0	0	0	#N/A	#N/A
	AT1G25275	0	0	0	0	#N/A	#N/A
	AT1G25280	291.072	530.932	342.152	0	#N/A	#N/A
	AT1G25290	184.213	202.322	0	0	#N/A	#N/A
	AT1G25320	0	0	0	0	#N/A	#N/A
	AT1G25340	0	0	0	0	#N/A	#N/A
	AT1G25350	847.631	733.706	181.236	151.661	#N/A	#N/A
	AT1G25360	208.288	209.382	0	164.498	#N/A	#N/A
	AT1G25390	107.862	108.448	0	0	#N/A	#N/A
	AT1G25400	0	0	0	0	#N/A	#N/A
	AT1G25410	0	0	0	0	#N/A	#N/A
	AT1G25460	0	0	341.741	0	#N/A	#N/A
	AT1G25500	139.924	146.832	281.841	396.761	#N/A	#N/A
	AT1G25570	97.8871	106.912	0	109.898	#N/A	#N/A
	AT1G25988	217.269	233.255	0	0	#N/A	#N/A
	AT1G26230	150.315	141.234	0	146.533	#N/A	#N/A
	AT1G26240	0	0	0	0	#N/A	#N/A
	AT1G26250	0	0	0	0	#N/A	#N/A
	AT1G26280	299.106	346.1	517.274	256.967	#N/A	#N/A
	AT1G26300	0	0	390.994	325.208	#N/A	#N/A
	AT1G26310	117.714	103.967	150.042	0	#N/A	#N/A
	AT1G26320	123.284	571.246	1929.74	697.543	#N/A	#N/A
	AT1G26330	178.938	168.069	97.6115	121.111	#N/A	#N/A
	AT1G26350	87.9321	80.0614	0	0	#N/A	#N/A
	AT1G26360	147.475	0	0	0	#N/A	#N/A
	AT1G26380	0	0	0	0	#N/A	#N/A
	AT1G26390	0	0	0	0	#N/A	#N/A
	AT1G26410	0	0	0	0	#N/A	#N/A
	AT1G26420	0	0	0	0	#N/A	#N/A
	AT1G26440	0	0	0	0	#N/A	#N/A
	AT1G26500	0	0	0	0	#N/A	#N/A
	AT1G26520	241.685	224.811	0	0	#N/A	#N/A
	AT1G26530	380.767	320.775	0	0	#N/A	#N/A
	AT1G26540	156.505	0	0	0	#N/A	#N/A
	AT1G26660	388.896	361.692	146.667	217.47	#N/A	#N/A
	AT1G26680	0	0	0	0	#N/A	#N/A
	AT1G26730	122.096	113.55	0	0	#N/A	#N/A
	AT1G26760	0	0	0	0	#N/A	#N/A
	AT1G26770	86.1433	168.325	148.798	199.111	#N/A	#N/A
	AT1G26795	96.805	92.7045	99.6071	123.324	#N/A	#N/A
	AT1G26840	191.513	159.483	663.358	1064.21	#N/A	#N/A
	AT1G26860	0	0	0	0	#N/A	#N/A
	AT1G26870	85.8953	84.6651	0	220.315	#N/A	#N/A
	AT1G26880	2632.29	2573.09	765.189	0	#N/A	#N/A
	AT1G26970	0	0	0	0	#N/A	#N/A
	AT1G26990	0	0	0	0	#N/A	#N/A
	AT1G27040	0	0	0	0	#N/A	#N/A
	AT1G27060	117.016	0	0	0	#N/A	#N/A
	AT1G27130	0	0	0	0	#N/A	#N/A
	AT1G27140	0	0	0	0	#N/A	#N/A
	AT1G27160	0	0	0	0	#N/A	#N/A
	AT1G27170	108.221	112.025	0	0	#N/A	#N/A
	AT1G27220	0	0	0	0	#N/A	#N/A
	AT1G27240	406.177	324.668	186.173	0	#N/A	#N/A
	AT1G27285	0	0	0	0	#N/A	#N/A
	AT1G27290	632.093	588.912	660.66	651.68	#N/A	#N/A
	AT1G27370	102.069	105.545	175.94	0	#N/A	#N/A
	AT1G27380	0	0	0	0	#N/A	#N/A
	AT1G27385	315.063	305.965	300.645	0	#N/A	#N/A
	AT1G27450	1243.18	1208.72	513.772	0	#N/A	#N/A
	AT1G27520	122.131	112.118	0	0	#N/A	#N/A
	AT1G27540	1709.16	1632.81	1798.45	2083.2	#N/A	#N/A
	AT1G27550	0	0	0	0	#N/A	#N/A
	AT1G27570	166.309	91.8173	0	0	#N/A	#N/A
	AT1G27590	0	0	0	84.2657	#N/A	#N/A
	AT1G27600	212.6	216.082	159.587	122.957	#N/A	#N/A
	AT1G27610	0	0	0	0	#N/A	#N/A
	AT1G27640	0	0	0	0	#N/A	#N/A
	AT1G27670	0	0	0	0	#N/A	#N/A
	AT1G27720	0	0	0	0	#N/A	#N/A
	AT1G27730	0	94.0371	0	0	#N/A	#N/A
	AT1G27740	0	0	0	0	#N/A	#N/A
	AT1G27770	0	0	0	0	#N/A	#N/A
	AT1G27790	0	0	0	0	#N/A	#N/A
	AT1G27820	331.07	0	136.312	0	#N/A	#N/A
	AT1G27830	352.51	309.868	101.225	0	#N/A	#N/A
	AT1G27840	0	0	0	0	#N/A	#N/A
	AT1G27940	0	0	0	0	#N/A	#N/A
	AT1G27970	1005.3	981.907	448.003	466.418	#N/A	#N/A
	AT1G27980	158.64	198.505	157.63	0	#N/A	#N/A
	AT1G27990	97.8047	0	0	0	#N/A	#N/A
	AT1G28010	0	0	0	0	#N/A	#N/A
	AT1G28030	87.8367	0	0	0	#N/A	#N/A
	AT1G28080	143.075	0	0	0	#N/A	#N/A
	AT1G28090	166.075	176.621	0	0	#N/A	#N/A
	AT1G28135	0	0	0	0	#N/A	#N/A
	AT1G28160	0	0	0	0	#N/A	#N/A
	AT1G28170	0	0	0	0	#N/A	#N/A
	AT1G28190	0	0	0	0	#N/A	#N/A
	AT1G28220	255.107	237.077	311.022	251.077	#N/A	#N/A
	AT1G28300	0	0	0	0	#N/A	#N/A
	AT1G28327	0	0	0	0	#N/A	#N/A
	AT1G28370	180.578	188.027	246.964	209.477	#N/A	#N/A
	AT1G28420	159.699	125.502	136.835	144.115	#N/A	#N/A
	AT1G28460	0	0	0	0	#N/A	#N/A
	AT1G28480	0	24.7278	0	0	#N/A	#N/A
	AT1G28520	0	0	0	0	#N/A	#N/A
	AT1G28530	0	0	0	0	#N/A	#N/A
	AT1G28550	0	0	2342.95	2114.55	#N/A	#N/A
	AT1G28590	0	0	0	0	#N/A	#N/A
	AT1G28600	0	0	0	150.548	#N/A	#N/A
	AT1G28610	0	0	0	0	#N/A	#N/A
	AT1G28630	0	0	0	0	#N/A	#N/A
	AT1G28640	0	0	0	0	#N/A	#N/A
	AT1G28650	0	0	0	0	#N/A	#N/A
	AT1G28690	0	0	0	0	#N/A	#N/A
	AT1G28760	163.41	158.192	119.439	158.457	#N/A	#N/A
	AT1G29020	372.381	330.219	210.504	0	#N/A	#N/A
	AT1G29080	0	0	0	0	#N/A	#N/A
	AT1G29130	0	267.523	774.087	621.087	#N/A	#N/A
	AT1G29180	0	0	0	0	#N/A	#N/A
	AT1G29200	251.201	260.164	306.981	276.418	#N/A	#N/A
	AT1G29220	201.003	204.431	0	0	#N/A	#N/A
	AT1G29230	122.897	112.308	131.651	168.834	#N/A	#N/A
	AT1G29240	0	0	0	0	#N/A	#N/A
	AT1G29280	33.8369	30.9063	0	0	#N/A	#N/A
	AT1G29390	338.145	444.777	762.21	311.421	#N/A	#N/A
	AT1G29440	0	0	0	0	#N/A	#N/A
	AT1G29480	0	0	0	0	#N/A	#N/A
	AT1G29490	0	0	0	0	#N/A	#N/A
	AT1G29570	0	0	0	0	#N/A	#N/A
	AT1G29600	0	0	0	0	#N/A	#N/A
	AT1G29610	0	0	0	0	#N/A	#N/A
	AT1G29620	0	0	0	0	#N/A	#N/A
	AT1G29650	0	0	0	0	#N/A	#N/A
	AT1G29660	0	0	0	0	#N/A	#N/A
	AT1G29710	201.474	181.448	84.0623	0	#N/A	#N/A
	AT1G29720	0	0	0	0	#N/A	#N/A
	AT1G29730	0	0	0	0	#N/A	#N/A
	AT1G29750	207.576	247.718	578.388	1239.44	#N/A	#N/A
	AT1G29780	0	0	0	0	#N/A	#N/A
	AT1G29820	174.615	0	0	0	#N/A	#N/A
	AT1G29850	576.433	530.548	180.653	223.313	#N/A	#N/A
	AT1G29860	142.314	194.97	0	214.317	#N/A	#N/A
	AT1G29870	0	0	0	0	#N/A	#N/A
	AT1G29950	0	0	158.879	0	#N/A	#N/A
	AT1G30040	0	0	0	0	#N/A	#N/A
	AT1G30080	0	0	0	0	#N/A	#N/A
	AT1G30100	0	0	0	0	#N/A	#N/A
	AT1G30110	0	0	0	0	#N/A	#N/A
	AT1G30130	320.714	313.399	218.966	170.987	#N/A	#N/A
	AT1G30140	0	0	0	0	#N/A	#N/A
	AT1G30150	0	0	0	0	#N/A	#N/A
	AT1G30160	0	113.538	0	154.52	#N/A	#N/A
	AT1G30220	298.839	313.068	302.101	402.589	#N/A	#N/A
	AT1G30240	559.334	444.504	0	117.168	#N/A	#N/A
	AT1G30250	0	0	0	180.288	#N/A	#N/A
	AT1G30290	291.153	310.336	0	0	#N/A	#N/A
	AT1G30370	0	0	0	0	#N/A	#N/A
	AT1G30410	0	191.209	0	0	#N/A	#N/A
	AT1G30460	0	0	0	0	#N/A	#N/A
	AT1G30510	566.466	519.05	0	0	#N/A	#N/A
	AT1G30515	0	124.379	0	101.975	#N/A	#N/A
	AT1G30540	155.591	181.197	228.857	294.831	#N/A	#N/A
	AT1G30550	209.703	193.132	156.543	0	#N/A	#N/A
	AT1G30560	0	0	0	0	#N/A	#N/A
	AT1G30570	0	0	0	0	#N/A	#N/A
	AT1G30610	348.298	327.125	0	0	#N/A	#N/A
	AT1G30620	0	0	861.5	475.967	#N/A	#N/A
	AT1G30650	0	0	0	0	#N/A	#N/A
	AT1G30660	482.162	423.295	202.255	284.623	#N/A	#N/A
	AT1G30700	0	0	0	0	#N/A	#N/A
	AT1G30710	0	0	793.441	3340.89	#N/A	#N/A
	AT1G30720	0	0	0	0	#N/A	#N/A
	AT1G30750	0	102.983	297.142	309.393	#N/A	#N/A
	AT1G30760	0	0	0	0	#N/A	#N/A
	AT1G30790	330.858	218.27	0	145.765	#N/A	#N/A
	AT1G30795	0	0	0	0	#N/A	#N/A
	AT1G30810	280.688	328.164	498.022	596.232	#N/A	#N/A
	AT1G30840	148.925	144.058	0	0	#N/A	#N/A
	AT1G30850	0	0	0	0	#N/A	#N/A
	AT1G30860	0	0	0	0	#N/A	#N/A
	AT1G30940	438.788	343.998	122.477	103.184	#N/A	#N/A
	AT1G30950	0	0	0	0	#N/A	#N/A
	AT1G30990	0	0	0	0	#N/A	#N/A
	AT1G31000	0	182.245	234.406	0	#N/A	#N/A
	AT1G31030	0	0	0	0	#N/A	#N/A
	AT1G31040	0	0	0	0	#N/A	#N/A
	AT1G31050	0	0	0	0	#N/A	#N/A
	AT1G31060	0	0	0	0	#N/A	#N/A
	AT1G31080	0	0	0	0	#N/A	#N/A
	AT1G31100	291.273	0	227.194	0	#N/A	#N/A
	AT1G31120	0	0	0	0	#N/A	#N/A
	AT1G31170	127.395	120.505	65.8062	0	#N/A	#N/A
	AT1G31210	0	0	0	0	#N/A	#N/A
	AT1G31250	0	0	0	0	#N/A	#N/A
	AT1G31260	0	0	0	0	#N/A	#N/A
	AT1G31270	0	0	0	0	#N/A	#N/A
	AT1G31280	14.5128	47.2512	0	0	#N/A	#N/A
	AT1G31290	0	0	207.829	261.739	#N/A	#N/A
	AT1G31320	0	0	0	0	#N/A	#N/A
	AT1G31350	0	0	0	147.502	#N/A	#N/A
	AT1G31360	208.16	166.617	0	0	#N/A	#N/A
	AT1G31370	0	0	0	0	#N/A	#N/A
	AT1G31400	0	0	0	0	#N/A	#N/A
	AT1G31430	0	0	0	0	#N/A	#N/A
	AT1G31450	0	0	0	0	#N/A	#N/A
	AT1G31510	0	0	0	0	#N/A	#N/A
	AT1G31520	0	0	0	0	#N/A	#N/A
	AT1G31530	0	0	0	0	#N/A	#N/A
	AT1G31540	0	0	0	0	#N/A	#N/A
	AT1G31600	268.019	245.272	207.621	224.49	#N/A	#N/A
	AT1G31620	70.4536	73.509	0	0	#N/A	#N/A
	AT1G31630	0	0	0	0	#N/A	#N/A
	AT1G31640	0	0	0	0	#N/A	#N/A
	AT1G31670	0	0	0	0	#N/A	#N/A
	AT1G31680	0	0	0	0	#N/A	#N/A
	AT1G31690	0	0	0	0	#N/A	#N/A
	AT1G31700	0	0	0	0	#N/A	#N/A
	AT1G31710	0	0	0	0	#N/A	#N/A
	AT1G31820	31.2024	45.0031	44.2133	59.0645	#N/A	#N/A
	AT1G31840	65.0288	80.5405	105.727	141.84	#N/A	#N/A
	AT1G31920	0	0	0	0	#N/A	#N/A
	AT1G31960	0	0	0	0	#N/A	#N/A
	AT1G32000	0	0	0	0	#N/A	#N/A
	AT1G32010	0	0	0	0	#N/A	#N/A
	AT1G32020	0	0	0	0	#N/A	#N/A
	AT1G32030	0	0	0	0	#N/A	#N/A
	AT1G32040	0	0	0	0	#N/A	#N/A
	AT1G32180	0	0	0	0	#N/A	#N/A
	AT1G32270	62.6523	62.6662	89.9632	112.297	#N/A	#N/A
	AT1G32290	0	0	0	0	#N/A	#N/A
	AT1G32300	0	0	232.992	0	#N/A	#N/A
	AT1G32320	254.503	242.127	112.733	100.555	#N/A	#N/A
	AT1G32340	353.767	429.848	0	0	#N/A	#N/A
	AT1G32350	0	0	0	0	#N/A	#N/A
	AT1G32375	0	0	0	0	#N/A	#N/A
	AT1G32390	168.953	120.344	0	0	#N/A	#N/A
	AT1G32400	557.025	566.937	909.728	1305.52	#N/A	#N/A
	AT1G32480	0	0	0	0	#N/A	#N/A
	AT1G32520	141.435	122.579	145.214	270.175	#N/A	#N/A
	AT1G32540	0	0	0	0	#N/A	#N/A
	AT1G32550	114.387	146.658	51.5336	0	#N/A	#N/A
	AT1G32560	0	0	0	0	#N/A	#N/A
	AT1G32570	0	0	0	0	#N/A	#N/A
	AT1G32590	0	0	0	0	#N/A	#N/A
	AT1G32610	198.547	170.132	131.863	0	#N/A	#N/A
	AT1G32650	0	0	0	0	#N/A	#N/A
	AT1G32660	143.923	163.089	0	0	#N/A	#N/A
	AT1G32670	0	0	0	0	#N/A	#N/A
	AT1G32680	0	0	0	0	#N/A	#N/A
	AT1G32690	248.719	245.626	0	0	#N/A	#N/A
	AT1G32700	0	0	0	0	#N/A	#N/A
	AT1G32770	51.7708	0	0	0	#N/A	#N/A
	AT1G32830	100.629	0	0	0	#N/A	#N/A
	AT1G32840	0	0	0	0	#N/A	#N/A
	AT1G32850	0	0	293.897	331.254	#N/A	#N/A
	AT1G32870	398.329	429.597	252.56	0	#N/A	#N/A
	AT1G32950	0	0	0	0	#N/A	#N/A
	AT1G32960	0	0	0	0	#N/A	#N/A
	AT1G32970	0	0	0	0	#N/A	#N/A
	AT1G32980	0	0	0	0	#N/A	#N/A
	AT1G33000	0	0	0	0	#N/A	#N/A
	AT1G33030	0	0	0	0	#N/A	#N/A
	AT1G33055	0	0	0	0	#N/A	#N/A
	AT1G33060	0	0	0	0	#N/A	#N/A
	AT1G33070	0	0	0	0	#N/A	#N/A
	AT1G33080	0	0	0	0	#N/A	#N/A
	AT1G33090	0	0	0	0	#N/A	#N/A
	AT1G33130	80.8135	64.3537	73.3572	105.043	#N/A	#N/A
	AT1G33220	138.403	133.181	311.404	361.312	#N/A	#N/A
	AT1G33260	0	0	0	0	#N/A	#N/A
	AT1G33280	0	0	0	0	#N/A	#N/A
	AT1G33320	0	0	0	0	#N/A	#N/A
	AT1G33350	0	0	0	0	#N/A	#N/A
	AT1G33390	465.101	443.569	0	0	#N/A	#N/A
	AT1G33440	0	0	94.6157	105.656	#N/A	#N/A
	AT1G33450	0	0	0	0	#N/A	#N/A
	AT1G33460	0	0	0	0	#N/A	#N/A
	AT1G33470	0	0	0	0	#N/A	#N/A
	AT1G33500	69.1677	50.0838	0	0	#N/A	#N/A
	AT1G33540	0	0	0	0	#N/A	#N/A
	AT1G33560	0	0	0	0	#N/A	#N/A
	AT1G33580	0	0	0	91.0738	#N/A	#N/A
	AT1G33640	0	0	0	0	#N/A	#N/A
	AT1G33660	0	0	0	0	#N/A	#N/A
	AT1G33670	0	0	0	0	#N/A	#N/A
	AT1G33690	0	0	0	0	#N/A	#N/A
	AT1G33710	0	0	0	0	#N/A	#N/A
	AT1G33720	0	0	0	0	#N/A	#N/A
	AT1G33750	0	0	0	0	#N/A	#N/A
	AT1G33760	0	0	0	0	#N/A	#N/A
	AT1G33790	0	0	0	0	#N/A	#N/A
	AT1G33813	0	0	0	0	#N/A	#N/A
	AT1G33817	0	0	0	0	#N/A	#N/A
	AT1G33820	0	0	0	0	#N/A	#N/A
	AT1G33830	0	0	0	0	#N/A	#N/A
	AT1G33840	0	0	0	0	#N/A	#N/A
	AT1G33850	0	0	0	0	#N/A	#N/A
	AT1G33860	0	0	0	0	#N/A	#N/A
	AT1G33870	0	25.4122	27.0956	0	#N/A	#N/A
	AT1G33880	0	0	0	0	#N/A	#N/A
	AT1G33890	0	0	0	0	#N/A	#N/A
	AT1G33900	0	0	0	0	#N/A	#N/A
	AT1G33910	0	0	0	0	#N/A	#N/A
	AT1G33920	0	0	0	0	#N/A	#N/A
	AT1G33930	0	0	0	0	#N/A	#N/A
	AT1G33940	265.89	188.879	0	0	#N/A	#N/A
	AT1G33950	0	0	0	98.2686	#N/A	#N/A
	AT1G33960	0	0	0	0	#N/A	#N/A
	AT1G34040	0	68.1822	0	0	#N/A	#N/A
	AT1G34080	0	0	0	0	#N/A	#N/A
	AT1G34090	0	0	0	0	#N/A	#N/A
	AT1G34100	0	0	0	0	#N/A	#N/A
	AT1G34120	0	0	0	0	#N/A	#N/A
	AT1G34140	0	0	0	0	#N/A	#N/A
	AT1G34160	0	0	0	0	#N/A	#N/A
	AT1G34170	0	0	0	0	#N/A	#N/A
	AT1G34180	891.653	788.762	0	0	#N/A	#N/A
	AT1G34220	503.924	521.301	516.905	451.376	#N/A	#N/A
	AT1G34240	0	0	0	0	#N/A	#N/A
	AT1G34260	0	0	684.171	795.705	#N/A	#N/A
	AT1G34280	0	0	85.6061	0	#N/A	#N/A
	AT1G34290	0	0	0	0	#N/A	#N/A
	AT1G34300	0	0	0	0	#N/A	#N/A
	AT1G34310	0	0	0	0	#N/A	#N/A
	AT1G34330	0	0	0	0	#N/A	#N/A
	AT1G34355	449.127	282.742	97.2751	0	#N/A	#N/A
	AT1G34380	0	0	0	0	#N/A	#N/A
	AT1G34400	0	0	0	0	#N/A	#N/A
	AT1G34410	0	0	0	0	#N/A	#N/A
	AT1G34440	278.113	324.42	347.895	0	#N/A	#N/A
	AT1G34460	479.905	378.473	478.443	690.344	#N/A	#N/A
	AT1G34480	0	0	0	0	#N/A	#N/A
	AT1G34500	0	0	0	152.786	#N/A	#N/A
	AT1G34510	0	0	0	0	#N/A	#N/A
	AT1G34520	0	0	0	0	#N/A	#N/A
	AT1G34530	0	0	0	0	#N/A	#N/A
	AT1G34540	0	0	0	0	#N/A	#N/A
	AT1G34545	0	0	0	0	#N/A	#N/A
	AT1G34575	0	0	0	0	#N/A	#N/A
	AT1G34580	0	82.2443	0	0	#N/A	#N/A
	AT1G34590	0	0	0	0	#N/A	#N/A
	AT1G34620	0	0	0	0	#N/A	#N/A
	AT1G34650	0	0	0	0	#N/A	#N/A
	AT1G34660	0	0	0	0	#N/A	#N/A
	AT1G34740	0	0	0	0	#N/A	#N/A
	AT1G34750	0	0	0	0	#N/A	#N/A
	AT1G34760	0	0	0	0	#N/A	#N/A
	AT1G34842	0	0	0	0	#N/A	#N/A
	AT1G34967	0	0	0	0	#N/A	#N/A
	AT1G35030	0	0	0	0	#N/A	#N/A
	AT1G35040	0	0	0	0	#N/A	#N/A
	AT1G35050	0	0	0	0	#N/A	#N/A
	AT1G35140	0	0	0	0	#N/A	#N/A
	AT1G35143	0	0	0	0	#N/A	#N/A
	AT1G35150	0	0	0	0	#N/A	#N/A
	AT1G35183	0	0	0	0	#N/A	#N/A
	AT1G35200	0	0	0	0	#N/A	#N/A
	AT1G35210	0	0	0	0	#N/A	#N/A
	AT1G35230	0	0	0	0	#N/A	#N/A
	AT1G35250	0	0	0	0	#N/A	#N/A
	AT1G35260	0	0	0	0	#N/A	#N/A
	AT1G35280	0	0	36.6822	0	#N/A	#N/A
	AT1G35330	0	0	0	0	#N/A	#N/A
	AT1G35340	0	0	217.269	0	#N/A	#N/A
	AT1G35350	0	0	0	0	#N/A	#N/A
	AT1G35370	0	0	0	90.0091	#N/A	#N/A
	AT1G35380	0	0	0	0	#N/A	#N/A
	AT1G35410	254.317	222.982	373.78	310.111	#N/A	#N/A
	AT1G35480	0	0	0	0	#N/A	#N/A
	AT1G35500	0	0	0	0	#N/A	#N/A
	AT1G35513	142.482	138.977	0	44.657	#N/A	#N/A
	AT1G35516	0	0	0	0	#N/A	#N/A
	AT1G35530	182.772	158.63	264.236	387.348	#N/A	#N/A
	AT1G35550	438.951	369.103	229.084	0	#N/A	#N/A
	AT1G35555	0	0	0	0	#N/A	#N/A
	AT1G35570	0	0	0	0	#N/A	#N/A
	AT1G35590	0	0	0	0	#N/A	#N/A
	AT1G35610	0	0	125.439	129.577	#N/A	#N/A
	AT1G35612	0	0	0	0	#N/A	#N/A
	AT1G35614	0	0	0	0	#N/A	#N/A
	AT1G35617	0	136.087	0	0	#N/A	#N/A
	AT1G35640	0	0	0	0	#N/A	#N/A
	AT1G35647	0	0	0	0	#N/A	#N/A
	AT1G35650	0	0	0	0	#N/A	#N/A
	AT1G35660	0	143.019	0	0	#N/A	#N/A
	AT1G35663	0	0	0	0	#N/A	#N/A
	AT1G35730	190.876	174.038	0	0	#N/A	#N/A
	AT1G35740	0	0	0	0	#N/A	#N/A
	AT1G35750	0	0	0	0	#N/A	#N/A
	AT1G35770	0	0	0	0	#N/A	#N/A
	AT1G35790	0	0	0	0	#N/A	#N/A
	AT1G35820	0	0	0	0	#N/A	#N/A
	AT1G35850	0	0	11.0111	41.4115	#N/A	#N/A
	AT1G35860	0	0	0	0	#N/A	#N/A
	AT1G35880	119.057	118.151	318.655	330.964	#N/A	#N/A
	AT1G35890	0	0	0	0	#N/A	#N/A
	AT1G35900	0	0	0	0	#N/A	#N/A
	AT1G35910	0	0	0	0	#N/A	#N/A
	AT1G35940	0	0	0	0	#N/A	#N/A
	AT1G35970	0	0	198.594	347.049	#N/A	#N/A
	AT1G35995	0	0	0	0	#N/A	#N/A
	AT1G36000	0	0	0	0	#N/A	#N/A
	AT1G36020	0	472.739	729.93	0	#N/A	#N/A
	AT1G36030	0	0	0	0	#N/A	#N/A
	AT1G36060	0	0	0	0	#N/A	#N/A
	AT1G36070	93.68	93.047	80.6559	0	#N/A	#N/A
	AT1G36095	0	0	0	0	#N/A	#N/A
	AT1G36100	0	0	0	0	#N/A	#N/A
	AT1G36105	0	0	0	0	#N/A	#N/A
	AT1G36110	0	0	0	0	#N/A	#N/A
	AT1G36120	0	0	0	0	#N/A	#N/A
	AT1G36130	0	0	0	0	#N/A	#N/A
	AT1G36180	563.149	544.316	99.5931	0	#N/A	#N/A
	AT1G36190	0	0	0	0	#N/A	#N/A
	AT1G36230	0	0	66.819	72.7776	#N/A	#N/A
	AT1G36240	119.041	137.288	235.481	159.93	#N/A	#N/A
	AT1G36340	0	0	0	0	#N/A	#N/A
	AT1G36430	35.8	0	0	0	#N/A	#N/A
	AT1G36440	0	0	0	0	#N/A	#N/A
	AT1G36470	31.721	31.1396	39.8825	46.4869	#N/A	#N/A
	AT1G36480	0	0	0	0	#N/A	#N/A
	AT1G36510	0	0	0	0	#N/A	#N/A
	AT1G36550	0	0	0	0	#N/A	#N/A
	AT1G36560	0	0	0	0	#N/A	#N/A
	AT1G36590	0	0	0	0	#N/A	#N/A
	AT1G36600	0	0	0	0	#N/A	#N/A
	AT1G36620	115.167	101.551	121.778	108.184	#N/A	#N/A
	AT1G36640	0	0	0	0	#N/A	#N/A
	AT1G36670	0	0	0	0	#N/A	#N/A
	AT1G36756	0	0	0	0	#N/A	#N/A
	AT1G36810	0	0	0	0	#N/A	#N/A
	AT1G36820	0	0	0	0	#N/A	#N/A
	AT1G36830	0	0	0	0	#N/A	#N/A
	AT1G36900	0	0	0	0	#N/A	#N/A
	AT1G36910	0	0	0	0	#N/A	#N/A
	AT1G36920	66.9161	130.863	153.845	267.991	#N/A	#N/A
	AT1G36940	0	0	0	0	#N/A	#N/A
	AT1G36970	0	0	0	0	#N/A	#N/A
	AT1G37000	0	0	0	0	#N/A	#N/A
	AT1G37010	0	0	0	0	#N/A	#N/A
	AT1G37020	0	0	0	0	#N/A	#N/A
	AT1G37057	0	0	0	0	#N/A	#N/A
	AT1G37060	0	0	0	0	#N/A	#N/A
	AT1G37063	0	0	0	0	#N/A	#N/A
	AT1G37080	0	0	0	0	#N/A	#N/A
	AT1G37110	0	0	0	0	#N/A	#N/A
	AT1G37140	0	0	0	0	#N/A	#N/A
	AT1G37150	0	0	0	0	#N/A	#N/A
	AT1G37160	0	0	162.132	0	#N/A	#N/A
	AT1G37170	0	0	0	0	#N/A	#N/A
	AT1G37607	0	0	0	0	#N/A	#N/A
	AT1G37826	0	0	0	0	#N/A	#N/A
	AT1G37900	0	0	0	0	#N/A	#N/A
	AT1G38340	0	0	0	0	#N/A	#N/A
	AT1G38470	0	65.5861	0	0	#N/A	#N/A
	AT1G38950	0	0	0	0	#N/A	#N/A
	AT1G39190	0	0	0	0	#N/A	#N/A
	AT1G39270	0	0	0	0	#N/A	#N/A
	AT1G39350	0	0	0	0	#N/A	#N/A
	AT1G39430	0	0	0	0	#N/A	#N/A
	AT1G39750	0	0	0	0	#N/A	#N/A
	AT1G40150	97.4096	104.202	144.441	181.844	#N/A	#N/A
	AT1G40230	433.673	316.974	246.507	196.07	#N/A	#N/A
	AT1G40390	0	90.4754	0	0	#N/A	#N/A
	AT1G40550	0	0	0	0	#N/A	#N/A
	AT1G40710	0	0	0	0	#N/A	#N/A
	AT1G40871	0	156.098	195.732	248.467	#N/A	#N/A
	AT1G40952	0	145.161	0	201.706	#N/A	#N/A
	AT1G41114	0	0	0	0	#N/A	#N/A
	AT1G41276	0	0	0	0	#N/A	#N/A
	AT1G41750	0	0	0	0	#N/A	#N/A
	AT1G41770	0	0	0	0	#N/A	#N/A
	AT1G41795	0	0	0	0	#N/A	#N/A
	AT1G41797	0	0	0	0	#N/A	#N/A
	AT1G41810	0	0	0	0	#N/A	#N/A
	AT1G41820	0	0	53.9776	0	#N/A	#N/A
	AT1G41825	0	0	0	0	#N/A	#N/A
	AT1G41860	0	0	0	0	#N/A	#N/A
	AT1G41870	0	0	0	265.137	#N/A	#N/A
	AT1G41900	0	0	0	0	#N/A	#N/A
	AT1G41920	0	0	0	0	#N/A	#N/A
	AT1G41930	0	0	0	0	#N/A	#N/A
	AT1G42190	0	0	0	0	#N/A	#N/A
	AT1G42200	0	0	0	0	#N/A	#N/A
	AT1G42220	0	0	0	0	#N/A	#N/A
	AT1G42250	0	0	0	0	#N/A	#N/A
	AT1G42360	107.969	90.9675	144.06	164.409	#N/A	#N/A
	AT1G42365	0	0	0	0	#N/A	#N/A
	AT1G42375	0	0	0	0	#N/A	#N/A
	AT1G42400	0	0	0	0	#N/A	#N/A
	AT1G42410	0	0	0	0	#N/A	#N/A
	AT1G42420	0	0	0	0	#N/A	#N/A
	AT1G42450	0	0	0	0	#N/A	#N/A
	AT1G42460	112.704	0	111.96	109.392	#N/A	#N/A
	AT1G42550	0	0	0	0	#N/A	#N/A
	AT1G42560	0	0	1119.12	230.016	#N/A	#N/A
	AT1G42570	0	0	0	0	#N/A	#N/A
	AT1G42580	0	492.99	0	1025.3	#N/A	#N/A
	AT1G42610	0	0	0	0	#N/A	#N/A
	AT1G42630	0	0	0	0	#N/A	#N/A
	AT1G42640	0	0	0	0	#N/A	#N/A
	AT1G42650	0	0	0	0	#N/A	#N/A
	AT1G42680	0	0	0	0	#N/A	#N/A
	AT1G42690	0	0	0	0	#N/A	#N/A
	AT1G42697	0	0	0	0	#N/A	#N/A
	AT1G42700	0	0	0	0	#N/A	#N/A
	AT1G42705	0	0	0	0	#N/A	#N/A
	AT1G42710	0	0	0	0	#N/A	#N/A
	AT1G42980	0	0	0	0	#N/A	#N/A
	AT1G43000	0	0	0	0	#N/A	#N/A
	AT1G43010	0	0	0	0	#N/A	#N/A
	AT1G43020	37.8008	38.8839	44.5397	0	#N/A	#N/A
	AT1G43040	0	0	0	0	#N/A	#N/A
	AT1G43080	0	0	0	0	#N/A	#N/A
	AT1G43140	732.776	652.211	0	0	#N/A	#N/A
	AT1G43160	0	0	0	0	#N/A	#N/A
	AT1G43170	2726.72	2838.14	561.404	370.595	#N/A	#N/A
	AT1G43200	39.3783	40.9066	40.4348	28.9044	#N/A	#N/A
	AT1G43220	0	0	0	0	#N/A	#N/A
	AT1G43230	0	91.742	0	0	#N/A	#N/A
	AT1G43240	0	0	0	0	#N/A	#N/A
	AT1G43260	0	0	0	0	#N/A	#N/A
	AT1G43290	0	0	0	0	#N/A	#N/A
	AT1G43310	874.66	794.202	366.856	161.412	#N/A	#N/A
	AT1G43320	0	0	0	0	#N/A	#N/A
	AT1G43330	184.15	161.818	158.778	131.526	#N/A	#N/A
	AT1G43590	51.9386	102.166	415.12	581.243	#N/A	#N/A
	AT1G43610	0	0	0	0	#N/A	#N/A
	AT1G43620	294.845	266.645	99.3357	104.57	#N/A	#N/A
	AT1G43650	0	0	0	0	#N/A	#N/A
	AT1G43660	0	0	0	0	#N/A	#N/A
	AT1G43680	130.512	118.005	127.517	0	#N/A	#N/A
	AT1G43715	0	0	153.481	0	#N/A	#N/A
	AT1G43730	0	0	0	0	#N/A	#N/A
	AT1G43740	0	0	0	0	#N/A	#N/A
	AT1G43745	0	0	0	0	#N/A	#N/A
	AT1G43760	0	0	0	0	#N/A	#N/A
	AT1G43770	0	0	0	0	#N/A	#N/A
	AT1G43780	118.975	127.946	166.268	205.799	#N/A	#N/A
	AT1G43800	0	0	0	0	#N/A	#N/A
	AT1G43810	195.981	134.385	0	211.439	#N/A	#N/A
	AT1G43840	0	0	0	0	#N/A	#N/A
	AT1G43870	0	0	0	0	#N/A	#N/A
	AT1G43880	0	0	0	0	#N/A	#N/A
	AT1G43886	0	0	298.702	308.976	#N/A	#N/A
	AT1G43920	0	0	0	0	#N/A	#N/A
	AT1G43930	0	0	0	0	#N/A	#N/A
	AT1G43940	0	0	0	0	#N/A	#N/A
	AT1G43950	0	0	0	0	#N/A	#N/A
	AT1G43970	0	0	0	0	#N/A	#N/A
	AT1G43995	0	0	0	0	#N/A	#N/A
	AT1G44030	0	0	0	0	#N/A	#N/A
	AT1G44050	0	0	0	0	#N/A	#N/A
	AT1G44060	127.359	113.715	0	0	#N/A	#N/A
	AT1G44070	0	0	0	0	#N/A	#N/A
	AT1G44085	34.8126	0	33.2242	0	#N/A	#N/A
	AT1G44090	0	0	0	0	#N/A	#N/A
	AT1G44130	0	0	0	0	#N/A	#N/A
	AT1G44160	0	0	1332.99	3167.22	#N/A	#N/A
	AT1G44180	187.857	205.476	228.042	103.413	#N/A	#N/A
	AT1G44254	0	0	0	0	#N/A	#N/A
	AT1G44318	158.855	0	0	199.543	#N/A	#N/A
	AT1G44478	0	0	0	0	#N/A	#N/A
	AT1G44510	0	0	0	0	#N/A	#N/A
	AT1G44780	376.412	332.726	0	0	#N/A	#N/A
	AT1G44830	0	185.759	0	0	#N/A	#N/A
	AT1G44840	0	0	0	0	#N/A	#N/A
	AT1G44900	251.376	216.569	0	0	#N/A	#N/A
	AT1G44910	309.377	279.629	0	0	#N/A	#N/A
	AT1G44980	0	0	0	0	#N/A	#N/A
	AT1G44990	0	0	0	0	#N/A	#N/A
	AT1G45070	0	0	0	0	#N/A	#N/A
	AT1G45090	0	0	0	0	#N/A	#N/A
	AT1G45100	349.635	286.087	0	0	#N/A	#N/A
	AT1G45110	0	0	0	0	#N/A	#N/A
	AT1G45190	0	0	0	0	#N/A	#N/A
	AT1G45261	120.59	108.268	0	0	#N/A	#N/A
	AT1G45616	0	0	0	0	#N/A	#N/A
	AT1G46336	0	0	0	0	#N/A	#N/A
	AT1G46696	0	0	0	0	#N/A	#N/A
	AT1G46840	117.222	78.2754	0	111.113	#N/A	#N/A
	AT1G46912	0	0	0	0	#N/A	#N/A
	AT1G47220	0	0	0	0	#N/A	#N/A
	AT1G47280	0	131.748	1259.37	2094.07	#N/A	#N/A
	AT1G47300	0	0	0	0	#N/A	#N/A
	AT1G47350	0	0	0	0	#N/A	#N/A
	AT1G47360	0	0	0	0	#N/A	#N/A
	AT1G47370	0	0	0	0	#N/A	#N/A
	AT1G47400	0	0	0	0	#N/A	#N/A
	AT1G47410	51.9746	52.6391	58.7925	64.6352	#N/A	#N/A
	AT1G47465	0	0	0	0	#N/A	#N/A
	AT1G47470	0	0	0	0	#N/A	#N/A
	AT1G47480	0	0	0	0	#N/A	#N/A
	AT1G47485	0	0	0	0	#N/A	#N/A
	AT1G47520	0	0	0	0	#N/A	#N/A
	AT1G47540	0	0	0	0	#N/A	#N/A
	AT1G47570	508.24	465.65	268.95	318.419	#N/A	#N/A
	AT1G47600	0	81.4626	0	0	#N/A	#N/A
	AT1G47620	0	0	0	0	#N/A	#N/A
	AT1G47630	880.512	922.813	266.636	0	#N/A	#N/A
	AT1G47660	0	0	0	0	#N/A	#N/A
	AT1G47680	0	0	0	0	#N/A	#N/A
	AT1G47720	256.522	223.133	0	0	#N/A	#N/A
	AT1G47730	0	0	0	0	#N/A	#N/A
	AT1G47765	0	0	0	0	#N/A	#N/A
	AT1G47770	185.478	163.086	388.579	410.465	#N/A	#N/A
	AT1G47780	0	134.819	0	0	#N/A	#N/A
	AT1G47790	0	0	0	0	#N/A	#N/A
	AT1G47810	0	0	0	49.0709	#N/A	#N/A
	AT1G47816	0	0	0	0	#N/A	#N/A
	AT1G47840	0	0	0	0	#N/A	#N/A
	AT1G47870	272.897	224.101	267.299	0	#N/A	#N/A
	AT1G47885	0	0	0	0	#N/A	#N/A
	AT1G47890	0	0	0	0	#N/A	#N/A
	AT1G47900	170.99	141.019	0	0	#N/A	#N/A
	AT1G47940	0	0	0	0	#N/A	#N/A
	AT1G47960	68.348	57.1617	0	0	#N/A	#N/A
	AT1G47990	0	0	0	0	#N/A	#N/A
	AT1G48000	0	0	0	0	#N/A	#N/A
	AT1G48010	0	0	0	0	#N/A	#N/A
	AT1G48040	157.339	151.774	184.832	205.714	#N/A	#N/A
	AT1G48060	0	0	0	0	#N/A	#N/A
	AT1G48070	0	0	0	0	#N/A	#N/A
	AT1G48095	0	0	0	0	#N/A	#N/A
	AT1G48110	437.887	416.558	562.424	707.041	#N/A	#N/A
	AT1G48120	190.495	171.567	97.0966	72.9741	#N/A	#N/A
	AT1G48130	0	0	0	0	#N/A	#N/A
	AT1G48220	0	0	0	0	#N/A	#N/A
	AT1G48260	0	0	0	0	#N/A	#N/A
	AT1G48290	0	0	0	0	#N/A	#N/A
	AT1G48360	141.192	165.601	284.202	226.091	#N/A	#N/A
	AT1G48370	84.2572	93.6447	47.1484	62.2882	#N/A	#N/A
	AT1G48380	166.494	0	0	0	#N/A	#N/A
	AT1G48410	1245.62	1123.96	213.236	0	#N/A	#N/A
	AT1G48450	392.427	314.213	380.129	836.072	#N/A	#N/A
	AT1G48500	0	0	0	0	#N/A	#N/A
	AT1G48510	0	0	0	0	#N/A	#N/A
	AT1G48520	181.688	178.202	0	0	#N/A	#N/A
	AT1G48560	163.992	0	0	0	#N/A	#N/A
	AT1G48570	587.343	558.402	90.59	128.846	#N/A	#N/A
	AT1G48580	202.189	172.942	67.4397	76.4431	#N/A	#N/A
	AT1G48640	0	0	0	0	#N/A	#N/A
	AT1G48650	289.795	262.851	0	63.7354	#N/A	#N/A
	AT1G48660	0	0	0	0	#N/A	#N/A
	AT1G48670	0	0	0	0	#N/A	#N/A
	AT1G48690	0	0	0	0	#N/A	#N/A
	AT1G48720	0	0	0	0	#N/A	#N/A
	AT1G48730	0	0	0	0	#N/A	#N/A
	AT1G48760	241.887	247.476	119.272	0	#N/A	#N/A
	AT1G48780	70.7031	0	0	179.017	#N/A	#N/A
	AT1G48800	0	0	0	0	#N/A	#N/A
	AT1G48820	0	0	0	0	#N/A	#N/A
	AT1G48900	471.941	497.039	443.297	377.598	#N/A	#N/A
	AT1G48910	0	0	0	0	#N/A	#N/A
	AT1G48930	0	0	0	0	#N/A	#N/A
	AT1G48950	214.35	206.659	131.797	97.7166	#N/A	#N/A
	AT1G48980	180.26	151.163	177.482	164.459	#N/A	#N/A
	AT1G49015	0	0	0	0	#N/A	#N/A
	AT1G49030	0	0	0	0	#N/A	#N/A
	AT1G49040	775.603	804.715	621.091	558.769	#N/A	#N/A
	AT1G49050	204.808	145.144	0	161.68	#N/A	#N/A
	AT1G49100	0	0	0	0	#N/A	#N/A
	AT1G49110	0	0	63.029	0	#N/A	#N/A
	AT1G49150	383.632	234.501	55.3728	39.0252	#N/A	#N/A
	AT1G49180	0	0	0	0	#N/A	#N/A
	AT1G49190	0	0	0	0	#N/A	#N/A
	AT1G49220	0	0	0	0	#N/A	#N/A
	AT1G49230	0	0	0	0	#N/A	#N/A
	AT1G49260	88.2742	88.9173	140.955	177.344	#N/A	#N/A
	AT1G49300	504.736	502.129	501.438	681.21	#N/A	#N/A
	AT1G49310	0	0	0	64.0293	#N/A	#N/A
	AT1G49350	188.465	189.441	0	0	#N/A	#N/A
	AT1G49370	0	95.701	99.7407	106.71	#N/A	#N/A
	AT1G49380	108.241	131.064	80.0965	73.0257	#N/A	#N/A
	AT1G49390	0	0	0	0	#N/A	#N/A
	AT1G49520	0	0	0	0	#N/A	#N/A
	AT1G49570	105.262	0	0	104.448	#N/A	#N/A
	AT1G49590	0	166.73	0	0	#N/A	#N/A
	AT1G49630	178.214	164.126	0	0	#N/A	#N/A
	AT1G49670	603.248	822.438	898.101	293.613	#N/A	#N/A
	AT1G49680	0	0	0	0	#N/A	#N/A
	AT1G49700	728.048	528.392	396.621	422.284	#N/A	#N/A
	AT1G49720	0	185.29	0	0	#N/A	#N/A
	AT1G49730	0	0	0	0	#N/A	#N/A
	AT1G49760	711.794	642.089	0	0	#N/A	#N/A
	AT1G49790	66.3217	63.8238	0	31.8909	#N/A	#N/A
	AT1G49800	0	0	0	0	#N/A	#N/A
	AT1G49810	0	272.731	0	0	#N/A	#N/A
	AT1G49820	247.466	149.852	0	0	#N/A	#N/A
	AT1G49860	0	0	0	0	#N/A	#N/A
	AT1G49870	184.721	0	0	0	#N/A	#N/A
	AT1G49900	0	0	0	0	#N/A	#N/A
	AT1G49910	0	0	0	201.356	#N/A	#N/A
	AT1G49920	295.405	205.382	0	0	#N/A	#N/A
	AT1G49930	114.805	97.1715	43.6218	79.957	#N/A	#N/A
	AT1G49940	58.2587	60.5521	44.3178	0	#N/A	#N/A
	AT1G49950	485.432	512.779	525.124	0	#N/A	#N/A
	AT1G49975	35.406	0	0	0	#N/A	#N/A
	AT1G50050	0	0	0	0	#N/A	#N/A
	AT1G50060	0	0	0	0	#N/A	#N/A
	AT1G50080	0	0	0	0	#N/A	#N/A
	AT1G50090	0	0	0	0	#N/A	#N/A
	AT1G50160	0	0	0	0	#N/A	#N/A
	AT1G50180	0	0	0	0	#N/A	#N/A
	AT1G50190	0	0	0	0	#N/A	#N/A
	AT1G50230	156.402	140.343	0	0	#N/A	#N/A
	AT1G50260	0	312.839	0	0	#N/A	#N/A
	AT1G50300	192.563	167.512	0	0	#N/A	#N/A
	AT1G50340	0	0	0	0	#N/A	#N/A
	AT1G50350	122.43	111.8	170.305	211.55	#N/A	#N/A
	AT1G50360	0	111.142	0	0	#N/A	#N/A
	AT1G50390	314.459	332.391	402.298	310.758	#N/A	#N/A
	AT1G50440	239.215	293.573	356.433	122.912	#N/A	#N/A
	AT1G50470	0	250.18	0	0	#N/A	#N/A
	AT1G50520	0	0	0	0	#N/A	#N/A
	AT1G50530	12.6415	0	0	0	#N/A	#N/A
	AT1G50580	0	0	0	0	#N/A	#N/A
	AT1G50590	0	0	0	196.786	#N/A	#N/A
	AT1G50610	0	36.9849	874.546	1687.19	#N/A	#N/A
	AT1G50630	0	0	0	0	#N/A	#N/A
	AT1G50650	0	0	0	0	#N/A	#N/A
	AT1G50700	0	0	0	0	#N/A	#N/A
	AT1G50720	0	0	0	0	#N/A	#N/A
	AT1G50750	0	0	0	0	#N/A	#N/A
	AT1G50760	0	0	0	0	#N/A	#N/A
	AT1G50780	0	0	0	0	#N/A	#N/A
	AT1G50800	0	0	0	0	#N/A	#N/A
	AT1G50890	182.708	173.845	249.013	217.042	#N/A	#N/A
	AT1G50930	0	0	0	0	#N/A	#N/A
	AT1G50960	0	0	0	0	#N/A	#N/A
	AT1G50970	165.426	134.593	0	247.107	#N/A	#N/A
	AT1G51000	0	0	0	0	#N/A	#N/A
	AT1G51090	0	0	0	0	#N/A	#N/A
	AT1G51100	42.4911	0	0	0	#N/A	#N/A
	AT1G51115	0	57.3708	0	0	#N/A	#N/A
	AT1G51270	310.839	275.395	0	379.971	#N/A	#N/A
	AT1G51280	0	0	0	0	#N/A	#N/A
	AT1G51290	0	0	0	0	#N/A	#N/A
	AT1G51300	0	0	0	0	#N/A	#N/A
	AT1G51320	0	0	0	0	#N/A	#N/A
	AT1G51340	122.65	106.954	194.875	134.278	#N/A	#N/A
	AT1G51440	0	0	0	0	#N/A	#N/A
	AT1G51480	0	0	0	0	#N/A	#N/A
	AT1G51490	0	310.419	1839.98	2839.05	#N/A	#N/A
	AT1G51520	0	0	0	0	#N/A	#N/A
	AT1G51620	0	0	0	0	#N/A	#N/A
	AT1G51750	0	0	0	0	#N/A	#N/A
	AT1G51780	266.824	297.355	107.816	67.7796	#N/A	#N/A
	AT1G51790	0	0	0	0	#N/A	#N/A
	AT1G51800	0	0	0	0	#N/A	#N/A
	AT1G51805	0	0	0	0	#N/A	#N/A
	AT1G51810	0	0	0	0	#N/A	#N/A
	AT1G51820	0	0	0	0	#N/A	#N/A
	AT1G51830	0	0	0	0	#N/A	#N/A
	AT1G51840	0	0	0	0	#N/A	#N/A
	AT1G51850	0	0	0	0	#N/A	#N/A
	AT1G51860	0	0	0	0	#N/A	#N/A
	AT1G51880	0	0	0	0	#N/A	#N/A
	AT1G51890	0	0	0	0	#N/A	#N/A
	AT1G51900	106.175	106.18	97.658	0	#N/A	#N/A
	AT1G51910	100.349	0	0	0	#N/A	#N/A
	AT1G51915	0	0	854.404	305.019	#N/A	#N/A
	AT1G51920	0	0	0	0	#N/A	#N/A
	AT1G51990	0	0	0	0	#N/A	#N/A
	AT1G52010	0	0	0	0	#N/A	#N/A
	AT1G52020	0	0	0	0	#N/A	#N/A
	AT1G52050	35.5756	30.3864	73.346	33.9353	#N/A	#N/A
	AT1G52060	0	0	45.8393	0	#N/A	#N/A
	AT1G52070	0	0	0	0	#N/A	#N/A
	AT1G52090	0	0	0	0	#N/A	#N/A
	AT1G52100	0	0	0	0	#N/A	#N/A
	AT1G52150	76.8121	102.045	0	0	#N/A	#N/A
	AT1G52160	390.662	284.216	0	0	#N/A	#N/A
	AT1G52180	27.2103	29.1	54.1288	62.3586	#N/A	#N/A
	AT1G52200	0	0	0	0	#N/A	#N/A
	AT1G52240	0	64.5403	1325.78	2312.68	#N/A	#N/A
	AT1G52250	0	0	228.885	910.121	#N/A	#N/A
	AT1G52260	0	0	0	0	#N/A	#N/A
	AT1G52290	212.298	181.139	167.564	183.6	#N/A	#N/A
	AT1G52320	90.7686	92.0664	0	0	#N/A	#N/A
	AT1G52340	0	0	0	0	#N/A	#N/A
	AT1G52360	341.178	392.226	0	0	#N/A	#N/A
	AT1G52390	0	0	0	0	#N/A	#N/A
	AT1G52400	113.359	89.3706	46.6861	0	#N/A	#N/A
	AT1G52450	97.3268	73.4295	0	0	#N/A	#N/A
	AT1G52460	0	0	0	0	#N/A	#N/A
	AT1G52470	72.7763	0	44.0208	87.2371	#N/A	#N/A
	AT1G52520	177.189	0	0	0	#N/A	#N/A
	AT1G52560	0	0	0	0	#N/A	#N/A
	AT1G52610	0	0	0	0	#N/A	#N/A
	AT1G52620	173.606	184.032	160.298	206.233	#N/A	#N/A
	AT1G52640	56.6585	62.23	27.8535	40.8392	#N/A	#N/A
	AT1G52700	0	0	0	0	#N/A	#N/A
	AT1G52710	0	0	0	0	#N/A	#N/A
	AT1G52770	0	0	0	0	#N/A	#N/A
	AT1G52800	0	0	0	0	#N/A	#N/A
	AT1G52810	103.46	94.0539	146.537	0	#N/A	#N/A
	AT1G52830	0	0	0	0	#N/A	#N/A
	AT1G52840	0	0	120.724	159.304	#N/A	#N/A
	AT1G52890	0	0	0	0	#N/A	#N/A
	AT1G52900	0	35.0187	0	0	#N/A	#N/A
	AT1G52910	227.136	238.997	0	0	#N/A	#N/A
	AT1G52920	315.574	319.194	0	0	#N/A	#N/A
	AT1G52940	796.16	577.672	0	0	#N/A	#N/A
	AT1G52950	0	0	0	0	#N/A	#N/A
	AT1G52970	0	0	0	0	#N/A	#N/A
	AT1G52990	100.211	78.1307	134.555	148.172	#N/A	#N/A
	AT1G53010	189.174	168.293	92.7931	146.588	#N/A	#N/A
	AT1G53060	0	0	0	555.024	#N/A	#N/A
	AT1G53080	0	0	0	0	#N/A	#N/A
	AT1G53090	0	0	0	0	#N/A	#N/A
	AT1G53100	0	0	61.3957	72.9401	#N/A	#N/A
	AT1G53180	0	0	0	0	#N/A	#N/A
	AT1G53200	147.005	117.456	0	0	#N/A	#N/A
	AT1G53260	324.639	0	0	0	#N/A	#N/A
	AT1G53300	0	0	0	0	#N/A	#N/A
	AT1G53325	0	0	0	0	#N/A	#N/A
	AT1G53340	0	0	0	0	#N/A	#N/A
	AT1G53360	206.387	138.639	41.7549	74.7325	#N/A	#N/A
	AT1G53380	0	135.871	125.185	0	#N/A	#N/A
	AT1G53390	0	0	0	0	#N/A	#N/A
	AT1G53420	0	0	0	0	#N/A	#N/A
	AT1G53430	0	0	0	0	#N/A	#N/A
	AT1G53540	0	124.887	0	0	#N/A	#N/A
	AT1G53570	130.756	129.504	103.661	132.49	#N/A	#N/A
	AT1G53590	148.097	117.149	0	0	#N/A	#N/A
	AT1G53600	187.862	0	0	0	#N/A	#N/A
	AT1G53620	0	0	0	0	#N/A	#N/A
	AT1G53640	165.101	138.008	233.643	236.218	#N/A	#N/A
	AT1G53660	0	0	0	0	#N/A	#N/A
	AT1G53690	311.62	220.484	0	0	#N/A	#N/A
	AT1G53710	0	0	0	0	#N/A	#N/A
	AT1G53760	723.678	614.367	197.923	0	#N/A	#N/A
	AT1G53810	0	0	0	0	#N/A	#N/A
	AT1G53820	0	0	0	0	#N/A	#N/A
	AT1G53870	19.5036	0	7.84248	34.9847	#N/A	#N/A
	AT1G53885	0	0	0	0	#N/A	#N/A
	AT1G53930	0	0	0	0	#N/A	#N/A
	AT1G53940	0	0	0	0	#N/A	#N/A
	AT1G53950	0	0	0	0	#N/A	#N/A
	AT1G53970	0	0	0	0	#N/A	#N/A
	AT1G53980	0	83.1741	0	0	#N/A	#N/A
	AT1G53990	0	0	0	0	#N/A	#N/A
	AT1G54050	265.317	284.221	0	0	#N/A	#N/A
	AT1G54180	0	0	0	0	#N/A	#N/A
	AT1G54190	0	0	0	0	#N/A	#N/A
	AT1G54200	45.2109	41.5063	0	0	#N/A	#N/A
	AT1G54220	213.245	270.707	198.673	0	#N/A	#N/A
	AT1G54230	137.639	146.88	163.653	148.095	#N/A	#N/A
	AT1G54260	343.877	376.034	543.837	492.946	#N/A	#N/A
	AT1G54270	1850.99	1869.79	1358.42	508.788	#N/A	#N/A
	AT1G54310	0	0	0	0	#N/A	#N/A
	AT1G54360	223.885	263.124	0	0	#N/A	#N/A
	AT1G54420	0	0	0	0	#N/A	#N/A
	AT1G54430	0	0	0	0	#N/A	#N/A
	AT1G54440	148.718	117.996	0	0	#N/A	#N/A
	AT1G54470	0	0	0	0	#N/A	#N/A
	AT1G54480	0	0	51.2859	63.9146	#N/A	#N/A
	AT1G54510	0	0	0	0	#N/A	#N/A
	AT1G54550	336.669	256.932	308.909	0	#N/A	#N/A
	AT1G54640	0	0	0	0	#N/A	#N/A
	AT1G54720	0	0	0	0	#N/A	#N/A
	AT1G54730	0	0	0	0	#N/A	#N/A
	AT1G54740	0	56.5061	518.506	750.281	#N/A	#N/A
	AT1G54880	0	0	0	0	#N/A	#N/A
	AT1G54890	0	0	0	0	#N/A	#N/A
	AT1G54923	0	0	0	0	#N/A	#N/A
	AT1G54926	0	0	0	0	#N/A	#N/A
	AT1G54940	0	0	0	0	#N/A	#N/A
	AT1G54955	0	0	0	0	#N/A	#N/A
	AT1G54970	0	0	39.4348	0	#N/A	#N/A
	AT1G55000	108.652	143.672	440.913	327.327	#N/A	#N/A
	AT1G55020	0	0	0	0	#N/A	#N/A
	AT1G55030	439.687	312.943	56.5411	72.7125	#N/A	#N/A
	AT1G55040	0	161.183	0	0	#N/A	#N/A
	AT1G55050	0	130.06	0	0	#N/A	#N/A
	AT1G55060	0	0	0	0	#N/A	#N/A
	AT1G55120	0	0	0	0	#N/A	#N/A
	AT1G55170	322.838	0	167.577	190.332	#N/A	#N/A
	AT1G55190	351.932	470.526	704.463	404.245	#N/A	#N/A
	AT1G55220	0	0	0	0	#N/A	#N/A
	AT1G55240	80.4284	0	0	94.273	#N/A	#N/A
	AT1G55250	34.8878	0	0	0	#N/A	#N/A
	AT1G55255	244.366	0	0	0	#N/A	#N/A
	AT1G55280	224.955	198.101	245.007	327.154	#N/A	#N/A
	AT1G55290	0	0	0	0	#N/A	#N/A
	AT1G55300	369.276	305.562	0	0	#N/A	#N/A
	AT1G55315	104.723	108.711	0	0	#N/A	#N/A
	AT1G55350	0	0	0	0	#N/A	#N/A
	AT1G55370	0	26.9784	24.5403	0	#N/A	#N/A
	AT1G55380	0	0	0	0	#N/A	#N/A
	AT1G55390	113.001	90.3588	0	0	#N/A	#N/A
	AT1G55410	0	0	0	192.745	#N/A	#N/A
	AT1G55430	0	0	0	0	#N/A	#N/A
	AT1G55440	0	0	0	0	#N/A	#N/A
	AT1G55540	209.273	0	0	0	#N/A	#N/A
	AT1G55545	86.5592	0	0	0	#N/A	#N/A
	AT1G55580	259.688	0	0	0	#N/A	#N/A
	AT1G55600	0	0	37.3847	34.3495	#N/A	#N/A
	AT1G55610	0	0	0	0	#N/A	#N/A
	AT1G55620	227.099	246.238	294.701	192.788	#N/A	#N/A
	AT1G55630	0	147.586	0	0	#N/A	#N/A
	AT1G55640	0	0	0	0	#N/A	#N/A
	AT1G55660	0	0	0	0	#N/A	#N/A
	AT1G55700	0	0	0	0	#N/A	#N/A
	AT1G55740	0	0	0	0	#N/A	#N/A
	AT1G55780	0	0	0	0	#N/A	#N/A
	AT1G55800	117.874	0	0	0	#N/A	#N/A
	AT1G55830	122.467	147.346	101.468	0	#N/A	#N/A
	AT1G55870	312.844	0	0	0	#N/A	#N/A
	AT1G55900	563.863	522.286	0	0	#N/A	#N/A
	AT1G55915	265.101	0	0	0	#N/A	#N/A
	AT1G55930	78.23	0	0	0	#N/A	#N/A
	AT1G55940	0	0	156.692	160.731	#N/A	#N/A
	AT1G55950	0	0	0	0	#N/A	#N/A
	AT1G55970	170.285	136.067	145.493	163.541	#N/A	#N/A
	AT1G55980	190.067	198.581	204.144	181.948	#N/A	#N/A
	AT1G55990	0	0	0	0	#N/A	#N/A
	AT1G56010	0	0	0	0	#N/A	#N/A
	AT1G56030	504.519	229.718	0	0	#N/A	#N/A
	AT1G56040	0	0	0	0	#N/A	#N/A
	AT1G56050	266.719	234.312	0	0	#N/A	#N/A
	AT1G56060	49.0517	0	0	67.7758	#N/A	#N/A
	AT1G56075	3337.85	3174.32	1413.41	539.927	#N/A	#N/A
	AT1G56100	0	0	0	0	#N/A	#N/A
	AT1G56120	0	0	0	0	#N/A	#N/A
	AT1G56145	163.43	123.834	0	0	#N/A	#N/A
	AT1G56230	0	0	0	0	#N/A	#N/A
	AT1G56260	242.971	243.05	0	0	#N/A	#N/A
	AT1G56270	0	158.758	0	222.65	#N/A	#N/A
	AT1G56290	324.161	251.857	0	0	#N/A	#N/A
	AT1G56340	1966.38	2248.53	1053.31	743.793	#N/A	#N/A
	AT1G56380	0	0	0	0	#N/A	#N/A
	AT1G56410	93.9326	59.3736	0	0	#N/A	#N/A
	AT1G56440	144.962	0	0	0	#N/A	#N/A
	AT1G56505	167.466	166.537	145.62	160.758	#N/A	#N/A
	AT1G56510	116.639	130.156	0	159.853	#N/A	#N/A
	AT1G56530	0	0	0	0	#N/A	#N/A
	AT1G56540	21.7083	0	92.6599	0	#N/A	#N/A
	AT1G56570	0	62.3565	0	0	#N/A	#N/A
	AT1G56600	0	0	0	0	#N/A	#N/A
	AT1G56620	0	0	0	0	#N/A	#N/A
	AT1G56650	0	0	0	348.471	#N/A	#N/A
	AT1G56660	0	0	0	0	#N/A	#N/A
	AT1G56670	0	0	0	0	#N/A	#N/A
	AT1G56675	0	185.529	0	353.491	#N/A	#N/A
	AT1G56690	110.89	0	0	0	#N/A	#N/A
	AT1G57550	443.305	645.491	2574.13	700.606	#N/A	#N/A
	AT1G57570	0	0	0	0	#N/A	#N/A
	AT1G57590	0	0	0	0	#N/A	#N/A
	AT1G57630	0	0	0	0	#N/A	#N/A
	AT1G57650	0	0	0	0	#N/A	#N/A
	AT1G57670	0	0	0	371.773	#N/A	#N/A
	AT1G57760	286.825	322.946	533.553	304.7	#N/A	#N/A
	AT1G57780	0	0	0	0	#N/A	#N/A
	AT1G57790	0	136.584	0	0	#N/A	#N/A
	AT1G57830	0	173.726	219.91	204.927	#N/A	#N/A
	AT1G57850	237.002	0	224.553	0	#N/A	#N/A
	AT1G57870	220.735	222.57	158.933	84.8781	#N/A	#N/A
	AT1G57906	0	0	0	0	#N/A	#N/A
	AT1G57943	0	0	0	0	#N/A	#N/A
	AT1G58032	147.058	200.235	1012.55	2845.93	#N/A	#N/A
	AT1G58050	404.187	399.716	256.921	161.495	#N/A	#N/A
	AT1G58150	0	0	0	0	#N/A	#N/A
	AT1G58160	0	57.6504	48.668	0	#N/A	#N/A
	AT1G58180	0	160.99	177.935	0	#N/A	#N/A
	AT1G58190	0	0	0	0	#N/A	#N/A
	AT1G58230	220.846	226.666	152.826	0	#N/A	#N/A
	AT1G58260	0	0	0	0	#N/A	#N/A
	AT1G58270	149.026	207.03	0	0	#N/A	#N/A
	AT1G58300	0	0	0	0	#N/A	#N/A
	AT1G58330	0	0	0	0	#N/A	#N/A
	AT1G58340	0	153.595	265.645	320.918	#N/A	#N/A
	AT1G58370	0	0	195.46	0	#N/A	#N/A
	AT1G58390	0	0	0	0	#N/A	#N/A
	AT1G58410	0	0	0	218.002	#N/A	#N/A
	AT1G58450	0	0	0	25.3798	#N/A	#N/A
	AT1G58842	123.957	139.749	0	140.545	#N/A	#N/A
	AT1G59171	0	0	0	0	#N/A	#N/A
	AT1G59265	0	0	216.985	252.143	#N/A	#N/A
	AT1G59500	0	0	0	0	#N/A	#N/A
	AT1G59510	0	0	0	0	#N/A	#N/A
	AT1G59520	375.034	427.762	329.094	243.964	#N/A	#N/A
	AT1G59530	0	0	0	0	#N/A	#N/A
	AT1G59535	0	0	0	0	#N/A	#N/A
	AT1G59550	530.308	0	0	0	#N/A	#N/A
	AT1G59580	152.369	229.781	0	0	#N/A	#N/A
	AT1G59590	0	0	0	0	#N/A	#N/A
	AT1G59620	138.533	150.897	194.906	247.308	#N/A	#N/A
	AT1G59640	0	0	0	0	#N/A	#N/A
	AT1G59660	532.962	444.601	0	0	#N/A	#N/A
	AT1G59670	0	0	0	0	#N/A	#N/A
	AT1G59680	116.122	0	144.81	183.956	#N/A	#N/A
	AT1G59725	0	0	0	0	#N/A	#N/A
	AT1G59730	0	0	0	0	#N/A	#N/A
	AT1G59750	222.971	0	0	0	#N/A	#N/A
	AT1G59790	638.281	494.725	92.3264	100.278	#N/A	#N/A
	AT1G59800	166.627	0	0	0	#N/A	#N/A
	AT1G59820	225.352	235.279	654.065	668.311	#N/A	#N/A
	AT1G59830	273.716	305.652	354.24	295.081	#N/A	#N/A
	AT1G59870	0	0	0	0	#N/A	#N/A
	AT1G59890	439.675	618.855	760.505	560.356	#N/A	#N/A
	AT1G59910	0	0	0	0	#N/A	#N/A
	AT1G59930	0	0	0	0	#N/A	#N/A
	AT1G59940	0	0	0	0	#N/A	#N/A
	AT1G59950	0	0	0	0	#N/A	#N/A
	AT1G59960	98.0041	0	0	0	#N/A	#N/A
	AT1G60000	158.212	118.498	0	0	#N/A	#N/A
	AT1G60020	0	0	0	0	#N/A	#N/A
	AT1G60040	0	0	0	0	#N/A	#N/A
	AT1G60090	304.072	248.134	0	0	#N/A	#N/A
	AT1G60130	0	0	0	0	#N/A	#N/A
	AT1G60140	79.8621	109.576	27.4397	0	#N/A	#N/A
	AT1G60190	0	0	0	0	#N/A	#N/A
	AT1G60210	0	0	0	0	#N/A	#N/A
	AT1G60230	0	0	0	0	#N/A	#N/A
	AT1G60260	0	0	0	0	#N/A	#N/A
	AT1G60270	90.5259	0	0	0	#N/A	#N/A
	AT1G60280	0	0	0	0	#N/A	#N/A
	AT1G60300	0	0	0	0	#N/A	#N/A
	AT1G60320	0	0	0	0	#N/A	#N/A
	AT1G60350	0	0	0	0	#N/A	#N/A
	AT1G60380	0	0	0	0	#N/A	#N/A
	AT1G60400	0	0	0	0	#N/A	#N/A
	AT1G60450	0	0	0	0	#N/A	#N/A
	AT1G60460	431.308	401.375	0	0	#N/A	#N/A
	AT1G60470	0	0	0	74.5179	#N/A	#N/A
	AT1G60560	359.647	303.845	158.564	0	#N/A	#N/A
	AT1G60610	0	513.519	1032.53	1243.48	#N/A	#N/A
	AT1G60620	431.856	376.514	0	0	#N/A	#N/A
	AT1G60630	0	0	0	0	#N/A	#N/A
	AT1G60650	406.595	362.282	0	0	#N/A	#N/A
	AT1G60680	0	0	0	0	#N/A	#N/A
	AT1G60730	0	0	0	0	#N/A	#N/A
	AT1G60750	0	0	0	0	#N/A	#N/A
	AT1G60830	682.734	594.83	252.296	261.108	#N/A	#N/A
	AT1G60850	577.388	449.335	0	0	#N/A	#N/A
	AT1G60930	0	0	0	0	#N/A	#N/A
	AT1G60980	0	0	0	100.866	#N/A	#N/A
	AT1G60985	0	0	0	0	#N/A	#N/A
	AT1G60990	0	0	0	0	#N/A	#N/A
	AT1G61010	462.394	466.133	170.474	0	#N/A	#N/A
	AT1G61080	0	0	0	0	#N/A	#N/A
	AT1G61090	0	0	0	0	#N/A	#N/A
	AT1G61100	144.488	0	0	0	#N/A	#N/A
	AT1G61120	215.724	0	0	0	#N/A	#N/A
	AT1G61130	0	0	0	0	#N/A	#N/A
	AT1G61150	590.462	551.621	204.377	0	#N/A	#N/A
	AT1G61180	0	0	0	0	#N/A	#N/A
	AT1G61210	0	0	84.1885	0	#N/A	#N/A
	AT1G61240	0	0	0	0	#N/A	#N/A
	AT1G61250	98.8526	158.397	102.76	0	#N/A	#N/A
	AT1G61270	0	0	0	0	#N/A	#N/A
	AT1G61280	196.049	179.284	197.228	0	#N/A	#N/A
	AT1G61320	0	0	0	0	#N/A	#N/A
	AT1G61360	239.024	224.855	0	0	#N/A	#N/A
	AT1G61370	0	0	0	0	#N/A	#N/A
	AT1G61390	0	0	0	0	#N/A	#N/A
	AT1G61400	298.316	264.221	0	0	#N/A	#N/A
	AT1G61410	0	0	0	0	#N/A	#N/A
	AT1G61430	0	0	0	0	#N/A	#N/A
	AT1G61440	116.524	0	0	0	#N/A	#N/A
	AT1G61460	0	0	0	0	#N/A	#N/A
	AT1G61480	0	0	0	0	#N/A	#N/A
	AT1G61490	0	133.599	0	0	#N/A	#N/A
	AT1G61520	290.666	320.935	131.488	0	#N/A	#N/A
	AT1G61560	0	54.1582	0	0	#N/A	#N/A
	AT1G61610	0	0	0	0	#N/A	#N/A
	AT1G61640	530.526	470.401	248.827	283.579	#N/A	#N/A
	AT1G61660	0	0	0	0	#N/A	#N/A
	AT1G61667	129.375	122.547	202.407	247.154	#N/A	#N/A
	AT1G61710	0	0	0	0	#N/A	#N/A
	AT1G61720	0	0	0	0	#N/A	#N/A
	AT1G61750	0	0	0	0	#N/A	#N/A
	AT1G61760	0	0	0	0	#N/A	#N/A
	AT1G61800	0	0	0	0	#N/A	#N/A
	AT1G61810	0	0	0	0	#N/A	#N/A
	AT1G61820	0	0	0	0	#N/A	#N/A
	AT1G61830	0	0	0	0	#N/A	#N/A
	AT1G61840	0	0	0	0	#N/A	#N/A
	AT1G61900	200.284	230.947	0	0	#N/A	#N/A
	AT1G61920	0	11.2789	0	0	#N/A	#N/A
	AT1G61940	292.349	313.815	0	0	#N/A	#N/A
	AT1G61950	0	0	0	0	#N/A	#N/A
	AT1G62030	0	0	0	0	#N/A	#N/A
	AT1G62060	0	0	0	0	#N/A	#N/A
	AT1G62070	0	0	0	0	#N/A	#N/A
	AT1G62090	0	0	0	0	#N/A	#N/A
	AT1G62100	0	0	0	0	#N/A	#N/A
	AT1G62110	0	0	0	0	#N/A	#N/A
	AT1G62130	176.584	167.622	0	0	#N/A	#N/A
	AT1G62160	0	0	0	0	#N/A	#N/A
	AT1G62180	304.835	0	0	0	#N/A	#N/A
	AT1G62200	243.934	202.009	0	260.166	#N/A	#N/A
	AT1G62210	0	0	0	0	#N/A	#N/A
	AT1G62250	84.3293	120.204	239.52	125.1	#N/A	#N/A
	AT1G62260	61.7	71.5499	0	0	#N/A	#N/A
	AT1G62280	0	0	0	0	#N/A	#N/A
	AT1G62310	143.405	141.145	0	117.879	#N/A	#N/A
	AT1G62320	0	0	0	0	#N/A	#N/A
	AT1G62340	0	0	0	0	#N/A	#N/A
	AT1G62350	0	0	0	0	#N/A	#N/A
	AT1G62410	0	0	0	0	#N/A	#N/A
	AT1G62420	195.579	173.033	0	0	#N/A	#N/A
	AT1G62440	0	0	0	0	#N/A	#N/A
	AT1G62460	117.67	108.736	112.719	155.27	#N/A	#N/A
	AT1G62490	0	0	0	0	#N/A	#N/A
	AT1G62510	0	0	0	0	#N/A	#N/A
	AT1G62520	0	0	0	0	#N/A	#N/A
	AT1G62530	0	0	0	0	#N/A	#N/A
	AT1G62560	0	0	0	0	#N/A	#N/A
	AT1G62610	214.243	203.199	128.793	93.3325	#N/A	#N/A
	AT1G62620	0	0	0	0	#N/A	#N/A
	AT1G62630	60.4282	0	107.734	88.4352	#N/A	#N/A
	AT1G62670	0	0	0	0	#N/A	#N/A
	AT1G62680	0	0	0	0	#N/A	#N/A
	AT1G62690	515.965	480.275	0	0	#N/A	#N/A
	AT1G62720	0	0	0	0	#N/A	#N/A
	AT1G62760	0	0	0	0	#N/A	#N/A
	AT1G62763	204.113	0	0	0	#N/A	#N/A
	AT1G62770	0	68.1283	96.5327	89.294	#N/A	#N/A
	AT1G62800	106.635	0	127.054	0	#N/A	#N/A
	AT1G62860	0	0	0	0	#N/A	#N/A
	AT1G62890	0	0	0	0	#N/A	#N/A
	AT1G62900	0	0	0	0	#N/A	#N/A
	AT1G62920	0	0	0	0	#N/A	#N/A
	AT1G62950	133.172	162.349	106.374	0	#N/A	#N/A
	AT1G62980	0	0	0	0	#N/A	#N/A
	AT1G63010	594.646	699.092	347.474	185.114	#N/A	#N/A
	AT1G63020	0	0	0	0	#N/A	#N/A
	AT1G63030	0	0	0	0	#N/A	#N/A
	AT1G63040	0	0	0	0	#N/A	#N/A
	AT1G63080	130.224	146.665	123.293	0	#N/A	#N/A
	AT1G63150	0	0	0	0	#N/A	#N/A
	AT1G63200	130.261	100.769	134.63	183.245	#N/A	#N/A
	AT1G63210	443.304	454.712	137.241	0	#N/A	#N/A
	AT1G63260	0	0	0	0	#N/A	#N/A
	AT1G63280	0	0	0	0	#N/A	#N/A
	AT1G63300	0	0	0	0	#N/A	#N/A
	AT1G63320	0	0	0	0	#N/A	#N/A
	AT1G63350	0	171.07	0	0	#N/A	#N/A
	AT1G63400	0	0	0	0	#N/A	#N/A
	AT1G63450	0	0	0	0	#N/A	#N/A
	AT1G63520	0	0	0	0	#N/A	#N/A
	AT1G63540	283.672	317.692	0	0	#N/A	#N/A
	AT1G63550	0	171.695	0	0	#N/A	#N/A
	AT1G63560	0	0	0	0	#N/A	#N/A
	AT1G63580	104.582	111.966	0	0	#N/A	#N/A
	AT1G63590	0	0	0	0	#N/A	#N/A
	AT1G63600	0	0	0	0	#N/A	#N/A
	AT1G63610	291.195	257.275	0	0	#N/A	#N/A
	AT1G63630	0	0	0	0	#N/A	#N/A
	AT1G63640	413.667	401.151	960.806	1721.44	#N/A	#N/A
	AT1G63650	0	0	0	0	#N/A	#N/A
	AT1G63700	135.256	127.641	124.919	0	#N/A	#N/A
	AT1G63740	0	0	0	0	#N/A	#N/A
	AT1G63820	0	0	0	0	#N/A	#N/A
	AT1G63890	236.845	0	163.063	178.593	#N/A	#N/A
	AT1G63950	0	0	0	0	#N/A	#N/A
	AT1G63960	0	0	0	0	#N/A	#N/A
	AT1G64000	0	0	0	0	#N/A	#N/A
	AT1G64010	0	0	0	0	#N/A	#N/A
	AT1G64020	0	0	0	0	#N/A	#N/A
	AT1G64090	1128.33	915.637	494.963	829.856	#N/A	#N/A
	AT1G64100	0	0	0	0	#N/A	#N/A
	AT1G64110	0	81.0668	656.955	600.129	#N/A	#N/A
	AT1G64130	0	0	0	0	#N/A	#N/A
	AT1G64160	0	0	0	0	#N/A	#N/A
	AT1G64170	0	0	0	0	#N/A	#N/A
	AT1G64210	0	0	0	0	#N/A	#N/A
	AT1G64230	1584.62	1860.21	2673.66	4265.86	#N/A	#N/A
	AT1G64250	0	0	0	0	#N/A	#N/A
	AT1G64260	113.609	0	0	0	#N/A	#N/A
	AT1G64270	0	0	0	0	#N/A	#N/A
	AT1G64290	0	0	0	0	#N/A	#N/A
	AT1G64310	0	0	0	0	#N/A	#N/A
	AT1G64320	0	61.0144	586.344	728.144	#N/A	#N/A
	AT1G64355	121.687	123.964	169.303	151.849	#N/A	#N/A
	AT1G64360	0	0	0	0	#N/A	#N/A
	AT1G64370	0	0	0	0	#N/A	#N/A
	AT1G64400	0	0	0	0	#N/A	#N/A
	AT1G64405	0	0	0	0	#N/A	#N/A
	AT1G64410	0	0	0	0	#N/A	#N/A
	AT1G64430	0	0	0	0	#N/A	#N/A
	AT1G64470	0	131.877	0	708.185	#N/A	#N/A
	AT1G64480	276.923	228.798	324.911	247.588	#N/A	#N/A
	AT1G64530	345.952	0	0	0	#N/A	#N/A
	AT1G64570	0	0	0	138.536	#N/A	#N/A
[truncated: 20,640 more rows]
