# Supplementary material for: Gene Regulatory Network for Tapetum Development in Arabidopsis thaliana
Source: Front Plant Sci. 2017 Sep 12;8:1559. doi: 10.3389/fpls.2017.01559 (PMC5601042; doi:10.3389/fpls.2017.01559)
Supplement: Supplementary file 4 [file Table_1.XLS]

## Sheet: Table S1
	Table S1. Several reported tapetal specific expression genes detected in the RNA-seq data data of taptal cells obtained by LMPC.
	LOCUS	FPKM		Description
		tap6-7	tap8-10
	AT2G16910	217.924	83.5857	AMS__basic helix-loop-helix (bHLH) DNA-binding superfamily protein
	AT2G42940	419.329	467.209	AHL16_TEK__Predicted AT-hook DNA-binding family protein
	AT3G11980	39.209	33.1641	FAR2_MS2__Jojoba acyl CoA reductase-related male sterility protein
	AT1G69500	132.283	22.197	CYP704B1__cytochrome P450, family 704, subfamily B, polypeptide 1
	AT4G14080	54.3009	10.8926	MEE48__O-Glycosyl hydrolases family 17 protein
	AT5G05170	43.4811	54.8556	ATCESA3_ATH-B_CESA3_CEV1_ELI1_IXR1_MRE1__Cellulose synthase family protein
	AT3G02230	163.414	206.723	ATRGP1_RGP1__reversibly glycosylated polypeptide 1
	AT5G15650	64.3429	124.864	ATRGP2_RGP2__reversibly glycosylated polypeptide 2
	AT1G62940	60.2003	9.25602	ACOS5__acyl-CoA synthetase 5
	AT5G57800	131.742	118.998	CER3_FLP1_WAX2_YRE__Fatty acid hydroxylase superfamily
	AT1G02205	184.939	102.804	CER1_CER22__Fatty acid hydroxylase superfamily
	AT1G02050	292.809	32.6261	LAP6_PSKA__Chalcone and stilbene synthase family protein
	AT4G34850	348.162	39.0262	LAP5_PSKB__Chalcone and stilbene synthase family protein
	AT3G59530	90.3464	22.0489	LAP3__Calcium-dependent phosphotriesterase superfamily protein
	AT4G35420	444.848	44.0359	DRL1_TKPR1__dihydroflavonol 4-reductase-like1
	AT2G38110	41.6213	92.9197	ATGPAT6_GPAT6__glycerol-3-phosphate acyltransferase 6
	AT1G66170	/	/	MMD1__RING/FYVE/PHD zinc finger superfamily protein
	AT3G27730	/	/	MER3_RCK__ATP binding;ATP-dependent helicases;DNA helicases
	AT5G54260	0.769225	0.864384	ATMRE11_MRE11__DNA repair and meiosis protein (Mre11)
	AT2G31970	1.03157	1.90884	ATRAD50_RAD50__DNA repair-recombination protein (RAD50)
	AT1G14750	3.43637	6.20963	SDS__Cyclin family protein

## Sheet: Table S2
	Table S2. GO enrichment analysis of transcriptome data from tapetal cells of anther at stages 6-7 (FPKM>300) for Figure 1G.
	Category	Count	Percentage	Background	p value	Genes
	Signalling	3	0.0104167	0.0412256	0.00165023	AT5G41680	AT3G56800	AT3G16130
	Redox	5	0.0173611	0.0063517	0.0268241	AT4G03520	AT5G51010	AT1G26100	AT5G38630	AT5G53560
	Regulation of transcription	7	0.0243056	0.0735588	0.000160278	AT2G42940	AT2G45820	AT4G18770	AT1G51200	AT2G15910	AT3G06410	AT2G37120
	Lipid metabolism	9	0.03125	0.0129756	0.00882573	AT1G65290	AT1G77240	AT1G27950	AT2G38540	AT3G08770	AT3G51600	AT1G76150	AT2G46210	AT3G02040
	Photosystem	16	0.0555556	0.00623072	4.13058e-11	AT1G10960	AT1G06680	AT1G79040	AT2G30570	AT4G21280	AT1G15820	AT2G34420	AT5G01530	AT5G54270	AT1G31330	AT3G16140	AT4G02770	AT4G12800	AT5G64040	AT3G47470	AT1G67090
	Transport	17	0.0590278	0.0308814	0.00469338	AT3G42050	AT1G15960	AT1G17840	AT2G36830	AT3G16240	AT1G01620	AT3G53420	AT4G23400	AT4G35100	AT3G04090	AT1G15690	AT5G19500	AT5G14570	AT4G02700	AT5G64970	AT1G79710	AT5G58070
	micro RNA	18	0.0616438	0.0139133	1.12688e-05	AT1G06265	AT1G13448	AT1G26218	AT1G35545	AT1G79529	AT2G19572	AT2G23672	AT2G32179	AT2G33815	AT3G13061	AT3G22072	AT3G51238	AT4G17098	AT4G26582	AT5G44562	AT5G45475	AT5G66558	AT5G67488
	Protein synthesis	53	0.184028	0.0365374	1.55562e-22	AT2G19750	AT4G29390	AT4G18730	AT5G65220	AT4G16720	AT5G03850	AT5G64140	AT3G53430	AT3G11120	AT1G01100	AT5G47700	AT5G15200	AT4G20360	AT5G19510	AT5G60390	AT1G69620	AT5G58420	AT4G26230	AT5G56710	AT5G20290	AT5G18380	AT1G04270	AT5G39740	AT5G02960	AT3G49910	AT5G61170	AT1G09590	AT1G26630	AT2G27710	AT1G67430	AT1G14320	AT1G66580	AT2G36620	AT3G11510	AT3G06700	AT3G04920	AT3G04400	AT2G31610	AT3G53870	AT5G35530	AT1G41880	AT3G53740	AT3G09500	AT3G23390
[truncated: 9 more columns]

## Sheet: Table S3
	Table S3. GO enrichment analysis of transcriptome data from tapetum cells of anther at stages 8-10 (FPKM>300) for Figure 1H.
	Category	Count	Percentage	Background	p value	Genes
	Cell	3	0.0106383	0.0251043	0.0481776	AT4G38740	AT4G25590	AT1G48760
	Stress	5	0.0177305	0.0371423	0.0280548	AT2G42540	AT5G62520	AT4G11660	AT1G61070	AT1G11055
	Regulation of transcription	7	0.024735	0.0921299	0.000219015	AT1G35490	AT1G07480	AT4G18770	AT2G42940	AT3G06410	AT2G15910	AT2G33845
	Signalling	7	0.0248227	0.0412256	0.049258	AT1G09210	AT3G16130	AT2G17800	AT1G12070	AT1G56330	AT1G61563	AT5G41680
	Hormone metabolism	8	0.0283688	0.0163632	0.0500172	AT5G53820	AT4G36720	AT4G34750	AT2G04852	AT1G20470	AT2G42680	AT2G30830	AT2G22810
	Lipid metabolism	8	0.0283688	0.0129756	0.0198658	AT5G13640	AT2G46210	AT1G76150	AT1G77240	AT3G02040	AT2G38540	AT3G51590	AT1G27950
	Development	11	0.0390071	0.023834	0.0374709	AT2G33690	AT2G28680	AT4G13560	AT1G75910	AT3G13672	AT4G28040	AT3G15400	AT3G13400	AT1G79840	AT3G16640	AT1G18100
	Transport	16	0.0567376	0.0308814	0.00790813	AT1G17840	AT5G19500	AT1G01620	AT4G23400	AT5G64970	AT5G19760	AT1G15960	AT5G58070	AT1G79710	AT5G14570	AT4G25950	AT2G07560	AT3G19930	AT1G73220	AT1G71880	AT4G02700
	Protein synthesis	30	0.106383	0.0365374	1.34796e-07	AT5G19510	AT5G60390	AT1G26630	AT1G04270	AT5G18380	AT1G49400	AT3G53890	AT5G02960	AT3G56340	AT5G64140	AT2G31610	AT3G53870	AT4G29390	AT2G19750	AT5G58420	AT5G20290	AT5G15200	AT1G72370	AT1G14320	AT4G16720	AT1G02780	AT2G36620	AT3G06700	AT5G56710	AT4G26230	AT4G31985	AT1G18540	AT2G18020	AT5G47700	AT5G65220

## Sheet: Table S4
	Table S4. GO enrichment analysis of DYT1-specific genes for Figure 3A.
	Category	Count	Percentage	Background	p value	Genes
	Redox	4	0.0168067	0.0063517	0.00911436	AT3G62960	AT1G60740	AT5G06690	AT3G20560
	Cell wall	8	0.0336134	0.0165749	0.129969	AT1G76930	AT5G51680	AT1G02640	AT5G39910	AT5G57550	AT4G15980	AT5G27870	AT4G10960
	Hormone metabolism	8	0.0336134	0.0163632	0.0462569	AT3G22850	AT2G33830	AT2G23170	AT4G13790	AT5G53590	AT5G61590	AT1G75750	AT5G14920
	Signalling	9	0.0378151	0.0412256	0.0475056	AT3G22910	AT1G66400	AT3G23860	AT3G25170	AT5G40645	AT2G41210	AT2G13800	AT5G24100	AT3G21990
	Stress	14	0.0588235	0.0371423	0.0361664	AT3G01420	AT2G42530	AT1G56280	AT4G22120	AT3G05880	AT5G62520	AT3G62730	AT5G23240	AT3G25930	AT3G48450	AT3G09590	AT2G43620	AT5G24090	AT3G44630
	Transport	14	0.0588235	0.0308814	0.0259812	AT3G28960	AT5G41800	AT5G60660	AT4G30110	AT5G62160	AT4G13800	AT4G39390	AT4G18210	AT1G32450	AT5G01180	AT1G73220	AT1G21070	AT1G78000	AT4G05110
	Protein degradation ubiquitin	16	0.0672269	0.0463069	0.0274181	AT3G45480	AT1G11620	AT3G13680	AT3G21120	AT4G10740	AT2G32470	AT2G14710	AT2G26160	AT4G22660	AT5G44980	AT4G39590	AT5G03000	AT1G60370	AT4G11580	AT3G62440	AT4G05270

## Sheet: Table S5
	Table S5. Transcription factors down-regulated in dyt1 for Figure 3B.
	LOCUS	dyt1		tdf1		ams		ms188		Category	Description
		log2(fold change)	q value	log2(fold change)	q value	log2(fold change)	q value	log2(fold change)	q value
	AT1G25560	-1.41817	0.049748	-0.843044	0.421107	-0.341843	0.642566	-0.416607	0.587744	RNA.regulation of transcription.AP2/EREBP, APETALA2/Ethylene-responsive element binding protein family	AtTEM1_EDF1_TEM1__AP2/B3 transcription factor family protein
	AT3G02550	-1.33019	0.0012083	-0.873784	0.195635	-1.20794	0.199149	-0.80791	0.0227213	RNA.regulation of transcription.AS2,Lateral Organ Boundaries Gene Family	LBD41__LOB domain-containing protein 41
	AT2G31220	-1.42986	0.00243569	-1.34792	0.09785	-1.7285	0.00193846	0.359452	0.246412	RNA.regulation of transcription.bHLH,Basic Helix-Loop-Helix family	basic helix-loop-helix (bHLH) DNA-binding superfamily protein
	AT1G06170	-1.90084	0.0012083	-1.04549	0.140216	-1.60224	0.00104876	0.292379	0.48761	RNA.regulation of transcription.bHLH,Basic Helix-Loop-Helix family	basic helix-loop-helix (bHLH) DNA-binding superfamily protein
	AT1G58025	-1.01344	0.049748	-2.05421	0.09785	-0.0870882	0.642566	-0.290041	0.585373	RNA.regulation of transcription.Bromodomain proteins	DNA-binding bromodomain-containing protein
	AT4G05330	-1.15216	0.049748	-0.995329	0.018627	-0.605893	0.123467	-0.979506	0.0281391	RNA.regulation of transcription.C2H2 zinc finger family	AGD13__ARF-GAP domain 13
	AT1G25550	-1.02991	0.049748	-0.985151	0.0560352	-0.600766	0.157445	-0.796771	0.121809	RNA.regulation of transcription.G2-like transcription factor family, GARP	myb-like transcription factor family protein
	AT3G46640	-1.40529	0.0335239	-0.512548	0.09785	0.382603	0.419952	-0.390442	0.246412	RNA.regulation of transcription.G2-like transcription factor family, GARP	LUX_PCL1__Homeodomain-like superfamily protein
	AT5G47370	-1.20899	0.00631262	-0.643938	0.0560352	-0.417717	0.512157	-0.785132	0.0140958	RNA.regulation of transcription.HB,Homeobox transcription factor family	HAT2__Homeobox-leucine zipper protein 4 (HB-4) / HD-ZIP protein
	AT3G20810	-2.67652	0.000804473	-0.36688	0.495883	1.25946	0.38288	0.464335	0.376335	RNA.regulation of transcription.JUMONJI family	JMJ30_JMJD5__2-oxoglutarate (2OG) and Fe(II)-dependent oxygenase superfamily protein
	AT5G65080	-2.13124	0.0113722	0.849994	0.0260161	-0.691992	0.642566	0.567471	0.121809	RNA.regulation of transcription.MADS box transcription factor family	AGL68_MAF5__K-box region and MADS-box transcription factor family protein
	AT2G26960	-1.43788	0.0335239	-1.61906	0.140216	-1.89914	0.00321654	0.122767	0.48761	RNA.regulation of transcription.MYB domain transcription factor family	AtMYB81_MYB81__myb domain protein 81
	AT1G01150	-1.88682	0.0012083	-1.50987	0.140216	-1.95333	0.00280692	-0.642451	0.48761	RNA.regulation of transcription.MYB domain transcription factor family	Homeodomain-like protein with RING/FYVE/PHD-type zinc finger domain
	AT1G69560	-1.29427	0.049748	-0.893409	0.0560352	-0.754407	0.483324	-1.17662	0.0227213	RNA.regulation of transcription.MYB domain transcription factor family	ATMYB105_LOF2_MYB105__myb domain protein 105
	AT3G28470	-4.3385	0	-0.572343	0.493533	0.379817	0.38288	0.60748	0.246412	RNA.regulation of transcription.MYB domain transcription factor family	ATMYB35_MYB35_TDF1__Duplicated homeodomain-like superfamily protein
	AT5G61380	-1.3618	0.0146053	-0.394609	0.493533	0.648718	0.38288	-0.0166935	0.587744	RNA.regulation of transcription.Psudo ARR transcription factor family	APRR1_AtTOC1_PRR1_TOC1__CCT motif -containing response regulator protein
	AT1G76890	-1.21321	0.0146053	-0.833746	0.018627	-1.3105	0.0379971	-0.782978	0.246412	RNA.regulation of transcription.Trihelix, Triple-Helix transcription factor family	AT-GT2_GT2__Duplicated homeodomain-like superfamily protein
	AT3G27720	-1.50976	0.00631262	-0.893058	0.140216	-0.670232	0.199149	0.241609	0.376335	RNA.regulation of transcription.unclassified	ARI4_ATARI4__IBR domain containing protein
	AT1G14687	-1.85683	0.0335239	-1.25249	0.195635	-1.2812	0.38288	-1.5052	0.0281391	RNA.regulation of transcription.zf-HD	AtHB32_HB32_ZHD14__homeobox protein 32
	AT5G66870	-1.12859	0.0335239	-1.64317	0.0317967	-0.740462	0.0379971	-0.752167	0.376335	RNA.regulation of transcription.AS2,Lateral Organ Boundaries Gene Family	ASL1_LBD36__ASYMMETRIC LEAVES 2-like 1
	AT1G30670	-4.67268	0.0012083	-2.8646	0.00706349	-0.619361	0.38288	-1.53654	0.246412	RNA.regulation of transcription.bHLH,Basic Helix-Loop-Helix family	basic helix-loop-helix (bHLH) DNA-binding superfamily protein
	AT2G16910	-3.85681	0	-3.17856	0.00706349	0.319368	0.483324	0.777127	0.121809	RNA.regulation of transcription.bHLH,Basic Helix-Loop-Helix family	AMS__basic helix-loop-helix (bHLH) DNA-binding superfamily protein
	AT4G32890	-1.53994	0.049748	-1.23554	0.0118527	-0.668255	0.123467	-1.1926	0.0281391	RNA.regulation of transcription.C2C2(Zn) GATA transcription factor family	GATA9__GATA transcription factor 9
	AT4G35280	-2.5392	0	-2.52007	0.00706349	-1.68875	0.123467	-2.09379	0.0109557	RNA.regulation of transcription.C2H2 zinc finger family	DAZ2__C2H2-like zinc finger protein
	AT3G10470	-1.64864	0.00373202	-1.86953	0.0317967	-0.172939	0.642566	-1.65021	0.0140958	RNA.regulation of transcription.C2H2 zinc finger family	C2H2-type zinc finger family protein
	AT2G13570	-1.92603	0.00243569	-2.13817	0.00706349	-1.11474	0.0577326	-2.04176	0.0129153	RNA.regulation of transcription.CCAAT box binding factor family, HAP3	NF-YB7__nuclear factor Y, subunit B7
	AT5G59570	-2.37761	0.00243569	-1.33662	0.0317967	-0.636623	0.419952	-0.801579	0.0457985	RNA.regulation of transcription.G2-like transcription factor family, GARP	BOA__Homeodomain-like superfamily protein
	AT2G18550	-1.15109	0.049748	-1.41232	0.015788	2.71657	0.0938751	-0.46828	0.587744	RNA.regulation of transcription.HB,Homeobox transcription factor family	ATHB21_HB-2_HB21__homeobox protein 21
	AT5G49420	-1.19199	0.021273	-1.84604	0.0213889	-0.700137	0.157445	-0.0830255	0.587744	RNA.regulation of transcription.MADS box transcription factor family	MADS-box transcription factor family protein
	AT2G01810	-1.00555	0.0335239	-1.41209	0.042988	-0.845601	0.0265987	0.730766	0.121809	RNA.regulation of transcription.putative transcription regulator	RING/FYVE/PHD zinc finger superfamily protein
	AT1G46768	-1.89348	0.021273	-1.02525	0.0317967	-1.38079	0.0265987	-2.17865	0.0768477	RNA.regulation of transcription.AP2/EREBP, APETALA2/Ethylene-responsive element binding protein family	RAP2.1__related to AP2 1
	AT2G40670	-2.50847	0	-1.8312	0.042988	-2.87038	0	-1.35077	0.0768477	RNA.regulation of transcription.ARR	ARR16_RR16__response regulator 16
	AT3G47870	-5.26498	0	-3.99099	0.00237213	-4.68121	0	-1.54615	0.0768477	RNA.regulation of transcription.AS2,Lateral Organ Boundaries Gene Family	ASL29_LBD27_SCP__LOB domain-containing protein 27
	AT3G03760	-3.66855	0	-2.32847	0.042988	-3.82175	0.00104876	-1.14587	0.121809	RNA.regulation of transcription.AS2,Lateral Organ Boundaries Gene Family	LBD20__LOB domain-containing protein 20
	AT4G38910	-5.10487	0	-2.23682	0.00978913	-3.55304	0	0.236237	0.48761	RNA.regulation of transcription.BBR/BPC	ATBPC5_BBR/BPC5_BPC5__basic pentacysteine 5
	AT2G31210	-1.65202	0.0012083	-1.87152	0.042988	-1.72663	0.00408489	0.538726	0.121809	RNA.regulation of transcription.bHLH,Basic Helix-Loop-Helix family	basic helix-loop-helix (bHLH) DNA-binding superfamily protein
	AT1G05290	-6.40022	0	-5.23151	0	-4.33605	0	-1.96836	0.0768477	RNA.regulation of transcription.C2C2(Zn) CO-like, Constans-like zinc finger family	CCT motif family protein
	AT3G21880	-5.82207	0	-5.41462	0	-4.97339	0	-1.35105	0.246412	RNA.regulation of transcription.C2C2(Zn) CO-like, Constans-like zinc finger family	BBX10__B-box type zinc finger protein with CCT domain
	AT1G36950	-1.37915	0.0113722	-2.44078	0.0317967	-1.88183	0.00104876	-0.024226	0.587744	RNA.regulation of transcription.C2H2 zinc finger family	RING/U-box superfamily protein
	AT5G50470	-2.2702	0	-1.47299	0.00356328	-2.72622	0.0125082	0.482867	0.0768477	RNA.regulation of transcription.CCAAT box binding factor family, HAP5	NF-YC7__nuclear factor Y, subunit C7
	AT5G52170	-1.57858	0.0335239	-2.31838	0.0213889	-2.33435	0.000583556	2.52532	0	RNA.regulation of transcription.HB,Homeobox transcription factor family	HDG7__homeodomain GLABROUS 7
	AT5G10140	-3.48695	0	-1.042	0.0213889	-2.48337	0.00321654	0.595003	0.0768477	RNA.regulation of transcription.MADS box transcription factor family	AGL25_FLC_FLF_RSB6__K-box region and MADS-box transcription factor family protein
	AT5G56110	-3.89507	0	-4.26717	0	-4.38489	0	0.886332	0.0227213	RNA.regulation of transcription.MYB domain transcription factor family	ATMYB80_AtMYB103_MS188_MYB103_MYB80__myb domain protein 103
	AT1G18960	-4.038	0	-2.70717	0.042988	-4.61073	0.00125734	1.88252	0.0109557	RNA.regulation of transcription.MYB domain transcription factor family	myb-like HTH transcriptional regulator family protein
	AT5G61620	-1.25893	0.00373202	-1.4835	0.018627	-1.4215	0.0125082	-0.119716	0.587744	RNA.regulation of transcription.MYB-related transcription factor family	myb-like transcription factor family protein
	AT3G15510	-2.02833	0.000804473	-1.56961	0.00706349	-2.72305	0.00280692	-1.31531	0.246412	RNA.regulation of transcription.NAC domain transcription factor family	ANAC056_ATNAC2_NAC2_NARS1__NAC domain containing protein 2
	AT5G46640	-1.2815	0.00243569	-1.18164	0.00706349	-1.21454	0.0379971	-0.400602	0.246412	RNA.regulation of transcription.putative transcription regulator	AHL8__AT hook motif DNA-binding family protein
	AT2G05160	-1.86411	0	-1.93608	0.00507486	-1.92072	0.00280692	-0.360492	0.48761	RNA.regulation of transcription.unclassified	CCCH-type zinc fingerfamily protein with RNA-binding domain
	AT5G24820	-4.44582	0	-3.49926	0	-3.35862	0	2.72261	0.0077517	RNA.regulation of transcription.unclassified	Eukaryotic aspartyl protease family protein
	AT5G22260	-6.11198	0	-6.01504	0.00706349	-7.11379	0	-6.74352	0	RNA.regulation of transcription.PHD finger transcription factor	MS1__RING/FYVE/PHD zinc finger superfamily protein
	AT4G12920	-5.35927	0	-6.08769	0	-7.6058	0	-6.47411	0	RNA.regulation of transcription.unclassified	UND__Eukaryotic aspartyl protease family protein
	AT4G30040	-5.22048	0	-5.78662	0.00237213	-5.5296	0	-5.04391	0	RNA.regulation of transcription.unclassified	Eukaryotic aspartyl protease family protein
	AT2G42940	-4.33466	0	-4.85223	0.00978913	-4.87375	0.000583556	-4.71141	0	RNA.regulation of transcription.putative transcription regulator	AHL16_TEK__Predicted AT-hook DNA-binding family protein
	AT2G23945	-3.17468	0	-2.86035	0.00978913	-3.59207	0	-3.32048	0	RNA.regulation of transcription.unclassified	Eukaryotic aspartyl protease family protein
	AT2G41240	-4.40884	0	-3.18392	0.018627	-5.7006	0	-2.73354	0	RNA.regulation of transcription.bHLH,Basic Helix-Loop-Helix family	BHLH100__basic helix-loop-helix protein 100
	AT1G35490	-4.68471	0	-4.93181	0	-4.02392	0	-4.68339	0.00255776	RNA.regulation of transcription.bZIP transcription factor family	bZIP family transcription factor
	AT4G30030	-5.3702	0	-6.89839	0	-6.82301	0.00125734	-4.45822	0.00255776	RNA.regulation of transcription.unclassified	Eukaryotic aspartyl protease family protein
	AT5G13150	-4.28218	0	-4.70667	0.00126453	-2.92602	0.00193846	-3.68239	0.0077517	RNA.regulation of transcription.unclassified	ATEXO70C1_EXO70C1__exocyst subunit exo70 family protein C1
	AT3G28780	-4.33204	0	-4.65599	0.00507486	-4.5782	0	-4.15942	0.0109557	RNA.regulation of transcription.putative transcription regulator	Protein of unknown function (DUF1216)
	AT2G17180	-3.84297	0.00243569	-4.06729	0.0118527	-2.64544	0.00125734	-3.68178	0.0109557	RNA.regulation of transcription.C2H2 zinc finger family	DAZ1__C2H2-like zinc finger protein
	AT5G62320	-5.56139	0	-5.06779	0.00706349	-5.63334	0	-3.07161	0.0129153	RNA.regulation of transcription.MYB domain transcription factor family	ATMYB99_ATMYBCU15_MYB99__myb domain protein 99
	AT1G02040	-4.7025	0	-4.76929	0	-4.54338	0	-4.04956	0.0140958	RNA.regulation of transcription.C2H2 zinc finger family	C2H2-type zinc finger family protein
	AT1G07540	-3.41128	0	-3.54555	0.00237213	-2.92759	0	-3.11642	0.0140958	RNA.regulation of transcription.MYB domain transcription factor family	TRFL2__TRF-like 2
	AT1G26610	-3.23894	0	-2.81493	0	-2.80639	0	-2.53427	0.0140958	RNA.regulation of transcription.C2H2 zinc finger family	C2H2-like zinc finger protein
	AT4G22070	-5.42229	0	-5.45683	0.00237213	-5.45808	0	-4.17826	0.0169863	RNA.regulation of transcription.WRKY domain transcription factor family	ATWRKY31_WRKY31__WRKY DNA-binding protein 31
	AT3G13850	-2.56229	0.00631262	-3.71568	0.00706349	-2.30948	0.00280692	-2.71092	0.0169863	RNA.regulation of transcription.AS2,Lateral Organ Boundaries Gene Family	LBD22__LOB domain-containing protein 22
	AT4G15250	-5.00031	0.0012083	-5.15069	0.00237213	-4.58191	0	-3.59796	0.0227213	RNA.regulation of transcription.C2C2(Zn) CO-like, Constans-like zinc finger family	BBX9__B-box type zinc finger protein with CCT domain
	AT3G60460	-3.88487	0	-3.98327	0.00237213	-2.88237	0	-2.64635	0.0227213	RNA.regulation of transcription.MYB domain transcription factor family	DUO1__myb-like HTH transcriptional regulator family protein
	AT5G58010	-2.37168	0.0012083	-2.13044	0.00978913	-1.662	0.00408489	-2.0775	0.0227213	RNA.regulation of transcription.bHLH,Basic Helix-Loop-Helix family	LRL3__LJRHL1-like 3
	AT4G04450	-3.78112	0.000298144	-4.0594	0.00356328	-3.74625	0	-2.84118	0.0281391	RNA.regulation of transcription.WRKY domain transcription factor family	AtWRKY42_WRKY42__WRKY family transcription factor
	AT1G22130	-4.65423	0	-4.4898	0	-4.498	0	-2.76678	0.0281391	RNA.regulation of transcription.MADS box transcription factor family	AGL104__AGAMOUS-like 104
	AT1G77980	-4.75133	0.000804473	-4.95839	0.00507486	-4.64245	0	-2.26719	0.0281391	RNA.regulation of transcription.MADS box transcription factor family	AGL66__AGAMOUS-like 66
	AT2G32460	-2.63999	0.000804473	-2.50247	0.0118527	-2.95583	0.00193846	-1.97345	0.0281391	RNA.regulation of transcription.MYB domain transcription factor family	ATM1_ATMYB101_MYB101__myb domain protein 101
	AT1G72980	-2.29912	0.000298144	-2.62972	0.015788	-2.61662	0	-1.95566	0.0281391	RNA.regulation of transcription.AS2,Lateral Organ Boundaries Gene Family	LBD7__LOB domain-containing protein 7
	AT4G26440	-4.32037	0	-3.18201	0.00237213	-4.24169	0	-1.26424	0.0457985	RNA.regulation of transcription.WRKY domain transcription factor family	ATWRKY34_MSP3_WRKY34__WRKY DNA-binding protein 34

## Sheet: Table S6
	Table S6. F-box family proteins down-regulated in dyt1 for Figure 3D.
	LOCUS	dyt1		tdf1		ams		ms188		Category	Description
		log2(fold change)	q value	log2(fold change)	q value	log2(fold change)	q value	log2(fold change)	q value
	AT1G11620	-1.42026	0.0146053	-1.83572	0.0560352	-2.2426	0.0179611	0.109281	0.48761	protein.degradation.ubiquitin.E3.SCF.FBOX	F-box and associated interaction domains-containing protein
	AT3G62440	-1.38408	0.00373202	-1.48315	0.0560352	-1.47637	0.0179611	0.814774	0.0768477	protein.degradation.ubiquitin.E3.SCF.FBOX	SAF1__F-box/RNI-like superfamily protein
	AT3G21120	-1.17325	0.049748	-1.46797	0.0560352	-1.03564	0.0179611	0.0804899	0.48761	protein.degradation.ubiquitin.E3.SCF.FBOX	F-box and associated interaction domains-containing protein
	AT1G60370	-1.72566	0.0113722	-1.43894	0.0560352	-1.19311	0.0179611	0.695346	0.246412	protein.degradation.ubiquitin.E3.SCF.FBOX	KUK__F-box and associated interaction domains-containing protein
	AT4G39590	-1.39412	0.00243569	-1.28128	0.09785	-1.66074	0.00835407	0.706662	0.0768477	protein.degradation.ubiquitin.E3.SCF.FBOX	Galactose oxidase/kelch repeat superfamily protein
	AT2G26160	-1.61294	0.049748	-1.4356	0.195635	-1.08368	0.00835407	0.873916	0.121809	protein.degradation.ubiquitin.E3.SCF.FBOX	F-box family protein with a domain of unknown function (DUF295)
	AT2G14710	-2.07885	0.000804473	-1.14248	0.259015	-2.63615	0.00125734	-0.592663	0.376335	protein.degradation.ubiquitin.E3.SCF.FBOX	F-box family protein
	AT4G22660	-1.50078	0.00631262	-0.973595	0.140216	-1.38774	0.00408489	1.23188	0.0169863	protein.degradation.ubiquitin.E3.SCF.FBOX	F-box family protein with a domain of unknown function (DUF295)
	AT3G13680	-1.04148	0.0335239	-0.966582	0.259015	-0.986381	0.123467	0.494107	0.121809	protein.degradation.ubiquitin.E3.SCF.FBOX	F-box and associated interaction domains-containing protein
	AT5G03000	-1.21033	0.0146053	-0.949611	0.09785	-1.15163	0.0379971	0.719934	0.0768477	protein.degradation.ubiquitin.E3.SCF.FBOX	Galactose oxidase/kelch repeat superfamily protein
	AT4G10740	-1.00386	0.0146053	-0.676759	0.259015	-1.37005	0.0125082	0.411697	0.246412	protein.degradation.ubiquitin.E3.SCF.FBOX	F-box and associated interaction domains-containing protein
	AT4G11580	-1.00346	0.0146053	-0.672979	0.0721971	-1.44537	0.00321654	1.07824	0.0227213	protein.degradation.ubiquitin.E3.SCF.FBOX	RNI-like superfamily protein
	AT2G32470	-1.62019	0.00243569	-0.521179	0.421107	-1.22123	0.0179611	0.813245	0.0768477	protein.degradation.ubiquitin.E3.SCF.FBOX	F-box associated ubiquitination effector family protein
	AT5G44980	-2.48078	0.00631262	-0.169618	0.495883	-1.47709	0.0125082	0.44976	0.246412	protein.degradation.ubiquitin.E3.SCF.FBOX	F-box/RNI-like/FBD-like domains-containing protein
	AT4G23580	-1.59371	0.00373202	-1.23339	0.042988	-1.09438	0.123467	0.568463	0.246412	protein.degradation.ubiquitin.E3.SCF.FBOX	Galactose oxidase/kelch repeat superfamily protein
	AT1G59630	-2.16279	0.0012083	-3.44207	0.00706349	-1.65109	0.157445	-0.576701	0.48761	protein.degradation.ubiquitin.E3.SCF.FBOX	F-box associated ubiquitination effector family protein
	AT3G62230	-5.21399	0	-5.36669	0.00126453	-2.2091	0.38288	-5.53253	0	protein.degradation.ubiquitin.E3.SCF.FBOX	DAF1__F-box family protein
	AT2G26850	-4.31075	0	-3.94247	0.015788	-2.384	0.512157	-3.64273	0	protein.degradation.ubiquitin.E3.SCF.FBOX	F-box family protein
	AT5G42430	-2.24285	0	-2.72524	0.018627	-0.974193	0.512157	0.257427	0.48761	protein.degradation.ubiquitin.E3.SCF.FBOX	F-box and associated interaction domains-containing protein
	AT1G53790	-1.67261	0.0146053	-1.3147	0.0213889	-0.842791	0.0577326	-0.841577	0.246412	protein.degradation.ubiquitin.E3.SCF.FBOX	F-box and associated interaction domains-containing protein
	AT5G37040	-1.21692	0.00373202	-1.38173	0.0317967	-0.73005	0.38288	0.856119	0.0457985	protein.degradation.ubiquitin.E3.SCF.FBOX	F-box family protein
	AT1G60410	-1.15876	0.0113722	-1.80332	0.0260161	-0.685632	0.123467	-0.0354869	0.587744	protein.degradation.ubiquitin.E3.SCF.FBOX	F-box family protein
	AT1G15670	-1.28858	0.0113722	-1.2504	0.0213889	-0.219678	0.642566	-0.86453	0.0768477	protein.degradation.ubiquitin.E3.SCF.FBOX	KFB01_KMD2__Galactose oxidase/kelch repeat superfamily protein
	AT1G20800	-2.44883	0.00631262	-2.33666	0.015788	-2.39071	0.0125082	-1.22463	0.246412	protein.degradation.ubiquitin.E3.SCF.FBOX	F-box family protein
	AT5G07610	-4.77076	0	-3.18369	0.0213889	-5.04753	0	-0.760015	0.554293	protein.degradation.ubiquitin.E3.SCF.FBOX	F-box family protein
	AT1G10890	-2.09677	0.0012083	-2.24159	0.00978913	-2.09665	0.00321654	-0.745555	0.0768477	protein.degradation.ubiquitin.E3.SCF.FBOX
	AT2G27310	-1.86771	0.000804473	-1.81308	0.0118527	-2.03279	0.00835407	-0.731293	0.0768477	protein.degradation.ubiquitin.E3.SCF.FBOX	F-box family protein
	AT5G66830	-2.2493	0.00373202	-2.0731	0.015788	-1.47693	0.00193846	-0.477292	0.48761	protein.degradation.ubiquitin.E3.SCF.FBOX	F-box family protein with a domain of unknown function (DUF295)
	AT2G16450	-2.35654	0.000298144	-2.52524	0.018627	-2.22347	0	-0.449875	0.580901	protein.degradation.ubiquitin.E3.SCF.FBOX	F-box and associated interaction domains-containing protein
	AT1G78750	-1.13689	0.0146053	-1.05486	0.042988	-1.22275	0.00280692	-0.360269	0.48761	protein.degradation.ubiquitin.E3.SCF.FBOX	F-box/RNI-like superfamily protein
	AT5G44490	-1.52777	0.00243569	-1.34993	0.0317967	-1.57365	0.00535663	-0.351317	0.48761	protein.degradation.ubiquitin.E3.SCF.FBOX	FBD, F-box, Skp2-like and Leucine Rich Repeat domains containing protein
	AT5G44960	-1.13221	0.021273	-1.75096	0.042988	-2.06657	0.00321654	-0.283982	0.580901	protein.degradation.ubiquitin.E3.SCF.FBOX	F-box/RNI-like/FBD-like domains-containing protein
	AT3G18720	-2.39656	0	-2.04255	0.015788	-1.91356	0.00408489	-0.215825	0.580901	protein.degradation.ubiquitin.E3.SCF.FBOX	F-box family protein
	AT4G13985	-3.60139	0	-3.09055	0	-3.76405	0	-0.159581	0.587744	protein.degradation.ubiquitin.E3.SCF.FBOX	FBD1__FBD-associated F-box protein
	AT3G44120	-2.02806	0.000298144	-1.66213	0.015788	-1.53592	0.00125734	-0.142337	0.587744	protein.degradation.ubiquitin.E3.SCF.FBOX	F-box and associated interaction domains-containing protein
	AT5G44950	-2.93046	0	-2.52473	0.0213889	-2.6451	0	-0.0956298	0.587744	protein.degradation.ubiquitin.E3.SCF.FBOX	F-box/RNI-like/FBD-like domains-containing protein
	AT3G49020	-2.54578	0.00373202	-2.00179	0.0260161	-2.2653	0.00104876	-0.0507897	0.587744	protein.degradation.ubiquitin.E3.SCF.FBOX	FBD, F-box and Leucine Rich Repeat domains containing protein
	AT5G38396	-3.07525	0.000298144	-1.81955	0.042988	-2.4369	0	-0.0205421	0.587744	protein.degradation.ubiquitin.E3.SCF.FBOX	F-box/RNI-like superfamily protein
	AT4G00160	-2.51764	0	-1.77649	0.0317967	-2.02654	0.00408489	0.00246203	0.48761	protein.degradation.ubiquitin.E3.SCF.FBOX	F-box/RNI-like/FBD-like domains-containing protein
	AT5G25290	-2.5596	0.000298144	-2.22198	0.0213889	-2.14391	0.00104876	0.00322517	0.48761	protein.degradation.ubiquitin.E3.SCF.FBOX	F-box family protein with a domain of unknown function (DUF295)
	AT3G26010	-1.85569	0.000804473	-1.66176	0.0213889	-1.45375	0.00193846	0.00645273	0.48761	protein.degradation.ubiquitin.E3.SCF.FBOX	Galactose oxidase/kelch repeat superfamily protein
	AT5G56560	-1.68436	0.00631262	-1.74516	0.042988	-1.94786	0.00835407	0.126286	0.48761	protein.degradation.ubiquitin.E3.SCF.FBOX	FBD, F-box and Leucine Rich Repeat domains containing protein
	AT4G11750	-1.5444	0.0113722	-1.70705	0.0213889	-1.684	0.0125082	0.245237	0.48761	protein.degradation.ubiquitin.E3.SCF.FBOX	Galactose oxidase/kelch repeat superfamily protein
	AT4G26350	-1.58975	0.00373202	-1.88721	0.018627	-2.47233	0.00408489	0.42292	0.376335	protein.degradation.ubiquitin.E3.SCF.FBOX	F-box/RNI-like/FBD-like domains-containing protein
	AT1G60570	-2.00251	0	-1.73439	0.042988	-1.67729	0.00408489	0.566728	0.121809	protein.degradation.ubiquitin.E3.SCF.FBOX	Galactose oxidase/kelch repeat superfamily protein
	AT4G26340	-1.85682	0.0012083	-1.57993	0.0260161	-2.08382	0.00193846	0.675648	0.0281391	protein.degradation.ubiquitin.E3.SCF.FBOX	F-box/RNI-like/FBD-like domains-containing protein
	AT4G39580	-2.61796	0	-3.03949	0.00126453	-2.49486	0.00193846	1.54133	0.0169863	protein.degradation.ubiquitin.E3.SCF.FBOX	Galactose oxidase/kelch repeat superfamily protein
	AT3G47030	-1.88084	0.00243569	-1.97714	0.0213889	-1.28405	0.0125082	-2.08358	0	protein.degradation.ubiquitin.E3.SCF.FBOX	F-box and associated interaction domains-containing protein
	AT1G80440	-2.37107	0.00631262	-2.34779	0.0213889	-2.48493	0.0125082	-2.62356	0.00255776	protein.degradation.ubiquitin.E3.SCF.FBOX	KFB20_KMD1__Galactose oxidase/kelch repeat superfamily protein
	AT4G13960	-3.89673	0	-3.88885	0	-3.06162	0.00104876	-2.63522	0.0169863	protein.degradation.ubiquitin.E3.SCF.FBOX	F-box/RNI-like superfamily protein
	AT3G22650	-4.4552	0	-4.34886	0.0260161	-3.11886	0.0179611	-4.07095	0.0227213	protein.degradation.ubiquitin.E3.SCF.FBOX	ATSFL61_CEG_SFL61__F-box and associated interaction domains-containing protein
	AT5G48550	-3.19578	0.00243569	-2.30371	0.0317967	-5.56732	0	-1.70186	0.0281391	protein.degradation.ubiquitin.E3.SCF.FBOX	F-box associated ubiquitination effector family protein
	AT4G03220	-2.77766	0	-2.48399	0	-2.18953	0.00104876	-1.21451	0.0281391	protein.degradation.ubiquitin.E3.SCF.FBOX	Protein with RNI-like/FBD-like domains
	AT3G19890	-3.29283	0	-3.06752	0.0317967	-3.15622	0.00835407	-1.2074	0.0457985	protein.degradation.ubiquitin.E3.SCF.FBOX	F-box family protein

## Sheet: Table S7
	Table S7. Hormone metabolism related genes down-regulated in dyt1, tdf1, ams, ms188.
	LOCUS	dyt1		tdf1		ams		ms188		Category	Description
		log2(fold change)	q value	log2(fold change)	q value	log2(fold change)	q value	log2(fold change)	q value
	AT2G33830	-3.35191	0	-1.65066	0.09785	0.177203	0.483324	-0.983888	0.246412	hormone metabolism.auxin.induced-regulated-responsive-activated	AtDRM2_DRM2__Dormancy/auxin associated family protein
	AT5G61590	-1.72185	0.00631262	-0.915673	0.0721971	-0.46989	0.576871	-0.847039	0.121809	hormone metabolism.ethylene.signal transduction	Integrase-type DNA-binding superfamily protein
	AT5G53590	-1.10592	0.0146053	-0.859957	0.0560352	-0.811554	0.199149	-0.481306	0.121809	hormone metabolism.auxin.induced-regulated-responsive-activated	SAUR30__SAUR-like auxin-responsive protein family
	AT3G22850	-1.16252	0.049748	-0.837245	0.0560352	-0.428451	0.419952	-0.691793	0.376335	hormone metabolism.auxin.induced-regulated-responsive-activated	Aluminium induced protein with YGL and LRDR motifs
	AT1G75750	-1.95777	0.00243569	-0.532285	0.09785	-0.178014	0.642566	0.695271	0.246412	hormone metabolism.gibberelin.induced-regulated-responsive-activated	GASA1__GAST1 protein homolog 1
	AT5G14920	-1.10944	0.0113722	-0.153548	0.495883	-0.218763	0.642566	0.220952	0.48761	hormone metabolism.gibberelin.induced-regulated-responsive-activated	GASA14__Gibberellin-regulated family protein
	AT2G23170	-1.04645	0.021273	0.0930924	0.467476	-0.589471	0.483324	-0.666998	0.246412	hormone metabolism.auxin.induced-regulated-responsive-activated	GH3.3__Auxin-responsive GH3 family protein
	AT4G13790	-1.12183	0.0146053	0.161961	0.467476	1.59641	0.38288	-1.18162	0.376335	hormone metabolism.auxin.induced-regulated-responsive-activated	SAUR25__SAUR-like auxin-responsive protein family
	AT1G54070	-3.08325	0	-3.07998	0.00237213	-1.49741	0.123467	-3.17811	0.0077517	hormone metabolism.auxin.induced-regulated-responsive-activated	Dormancy/auxin associated family protein
	AT4G27450	-1.77532	0.00631262	-1.61807	0.00507486	-1.15554	0.157445	-0.88948	0.0768477	hormone metabolism.auxin.induced-regulated-responsive-activated	Aluminium induced protein with YGL and LRDR motifs
	AT3G20220	-3.59755	0	-3.16754	0.00126453	-1.1258	0.639565	-3.55169	0	hormone metabolism.auxin.induced-regulated-responsive-activated	SAUR47__SAUR-like auxin-responsive protein family
	AT3G15450	-2.22806	0.00243569	-1.92123	0.00507486	-0.87577	0.38288	-1.4462	0.0457985	hormone metabolism.auxin.induced-regulated-responsive-activated	Aluminium induced protein with YGL and LRDR motifs
	AT1G52820	-1.66018	0.00243569	-1.00787	0.0213889	0.481057	0.419952	0.313031	0.48761	hormone metabolism.gibberelin.synthesis-degradation	2-oxoglutarate (2OG) and Fe(II)-dependent oxygenase superfamily protein
	AT1G16510	-2.80462	0.00373202	-1.92421	0.00978913	-2.26738	0	-1.31676	0.0768477	hormone metabolism.auxin.induced-regulated-responsive-activated	SAUR41__SAUR-like auxin-responsive protein family
	AT2G46370	-1.8718	0	-1.84665	0.00237213	-1.9491	0.00280692	-1.12409	0.121809	hormone metabolism.auxin.induced-regulated-responsive-activated	AtGH3.11_FIN219_JAR1__Auxin-responsive GH3 family protein
	AT5G15960	-2.33448	0.0012083	-2.26861	0.00978913	-3.24482	0	-1.21893	0.48761	hormone metabolism.abscisic acid.induced-regulated-responsive-activated	KIN1__stress-responsive protein (KIN1) / stress-induced protein (KIN1)
	AT5G20810	-1.73636	0	-1.74641	0.0213889	-1.75069	0.00193846	-0.899935	0.0281391	hormone metabolism.auxin.induced-regulated-responsive-activated	SAUR70__SAUR-like auxin-responsive protein family
	AT1G04580	-1.83866	0.00243569	-1.32972	0.0118527	-1.50472	0.0265987	-0.690065	0.376335	hormone metabolism.abscisic acid.synthesis-degradation	AAO4_AO4_ATAO-4_ATAO2__aldehyde oxidase 4
	AT5G13380	-6.09573	0	-5.93056	0	-6.65613	0	-6.22335	0	hormone metabolism.auxin.induced-regulated-responsive-activated	Auxin-responsive GH3 family protein
	AT3G43120	-6.39555	0	-6.24555	0	-6.17969	0	-5.19597	0.00255776	hormone metabolism.auxin.induced-regulated-responsive-activated	SAUR39__SAUR-like auxin-responsive protein family
	AT2G36020	-4.60017	0	-4.70765	0.00356328	-3.78062	0	-4.23336	0.0077517	hormone metabolism.abscisic acid.synthesis-degradation	HVA22J__HVA22-like protein J
	AT3G02480	-4.31504	0	-3.91542	0	-3.57313	0.00321654	-3.80752	0.0109557	hormone metabolism.abscisic acid.induced-regulated-responsive-activated	Late embryogenesis abundant protein (LEA) family protein
	AT2G34555	-2.46489	0.000804473	-2.46239	0.0260161	-2.4253	0.00125734	-2.4492	0.0109557	hormone metabolism.gibberelin.synthesis-degradation.GA2 oxidase	ATGA2OX3_GA2OX3__gibberellin 2-oxidase 3
	AT5G44300	-4.60963	0.000298144	-4.73189	0.00507486	-5.14998	0.00104876	-4.26741	0.0129153	hormone metabolism.auxin.induced-regulated-responsive-activated	Dormancy/auxin associated family protein
	AT5G38760	-5.60364	0	-5.30951	0	-6.1203	0	-3.70443	0.0140958	hormone metabolism.abscisic acid.induced-regulated-responsive-activated	Late embryogenesis abundant protein (LEA) family protein
	AT5G53820	-5.32463	0	-4.89321	0	-4.70609	0	-3.54406	0.0140958	hormone metabolism.abscisic acid.induced-regulated-responsive-activated	Late embryogenesis abundant protein (LEA) family protein
	AT5G43410	-3.44678	0.000804473	-3.96058	0.00507486	-2.72066	0.00321654	-3.28292	0.0140958	hormone metabolism.ethylene.signal transduction	Integrase-type DNA-binding superfamily protein
	AT5G13350	-4.39669	0	-4.87545	0	-4.29745	0	-3.78025	0.0169863	hormone metabolism.auxin.induced-regulated-responsive-activated	Auxin-responsive GH3 family protein
	AT4G40100	-4.49641	0	-5.13256	0.00978913	-4.09463	0.00104876	-4.53492	0.0227213	hormone metabolism.abscisic acid.induced-regulated-responsive-activated	PRSL1__GRAM domain family protein
	AT4G34750	-1.77745	0.00373202	-1.58927	0.015788	-1.09283	0.00535663	-1.10339	0.0227213	hormone metabolism.auxin.induced-regulated-responsive-activated	SAUR49__SAUR-like auxin-responsive protein family
	AT2G47770	-3.02175	0	-3.53643	0	-4.80247	0.000583556	-3.2316	0.0281391	hormone metabolism.abscisic acid.induced-regulated-responsive-activated	ATTSPO_TSPO__TSPO(outer membrane tryptophan-rich sensory protein)-related
	AT2G19500	-7.58536	0	-4.76945	0.00978913	-6.08517	0	-2.8617	0.0281391	hormone metabolism.cytokinin.synthesis-degradation	ATCKX2_CKX2__cytokinin oxidase 2
	AT2G18420	-3.8721	0	-2.94291	0.018627	-3.47482	0	-1.71051	0.0281391	hormone metabolism.gibberelin.induced-regulated-responsive-activated	Gibberellin-regulated family protein
	AT4G21690	-3.33304	0.000298144	-3.56352	0.00507486	-2.63557	0.00104876	-2.37634	0.0457985	hormone metabolism.gibberelin.synthesis-degradation	ATGA3OX3_GA3OX3__gibberellin 3-oxidase 3
	AT5G59845	-2.54816	0	-2.0866	0.0213889	-2.54133	0.00104876	-2.17562	0.0457985	hormone metabolism.gibberelin.induced-regulated-responsive-activated	Gibberellin-regulated family protein

## Sheet: Table S8
	Table S8. GO enrichment analysis of TDF1-specific genes for Figure 4A.
	Category	Count	Percentage	Background	p value	Genes
	misc. peroxidases	3	0.0132743	0.00223822	2.23529e-07	AT4G17690	AT1G30870	AT5G64120
	Redox	4	0.0176991	0.0063517	0.01263	AT1G20630	AT1G65970	AT3G51030	AT1G04980
	Signalling calcium	4	0.0176991	0.00701712	0.0383221	AT4G03290	AT2G31500	AT5G12180	AT3G57330
	misc. invertase	7	0.0309735	0.00217773	0.0964801	AT2G31430	AT5G46930	AT1G60760	AT4G24640	AT2G47340	AT1G48020	AT5G46940
	Lipid metabolism	7	0.0221239	0.0129756	0.0028105	AT5G20410	AT5G43300	AT5G58170	AT4G29460	AT1G51260	AT5G55460	AT5G55450
	Protein degradation ubiquitin	11	0.0486726	0.0463069	6.07277e-07	AT4G37610	AT5G37250	AT4G23580	AT1G59630	AT3G62230	AT2G26850	AT5G42430	AT1G53790	AT5G37040	AT1G60410	AT1G15670
	Transport	14	0.0663717	0.0308814	0.0028105	AT4G18050	AT2G42005	AT2G41190	AT1G15990	AT5G14870	AT1G05580	AT1G06970	AT5G01690	AT2G28180	AT3G53720	AT3G42640	AT4G19960	AT5G23270	AT5G26340
	Cell wall	19	0.0752212	0.0165749	2.23529e-07	AT2G24450	AT3G19020	AT4G07960	AT2G33100	AT3G20580	AT4G27110	AT3G62710	AT3G43860	AT3G10740	AT5G48140	AT2G02720	AT4G24430	AT1G14420	AT4G18990	AT5G39310	AT3G05610	AT3G06830	AT1G67070	AT1G63180

## Sheet: Table S9
	Table S9. GSTs, catalases, peroxidases, metacaspases and cysteine proteases down-regulated in tdf1.
	LOCUS	dyt1		tdf1		ams		ms188		Category	Description
		log2(fold change)	q value	log2(fold change)	q value	log2(fold change)	q value	log2(fold change)	q value
	AT1G20630	-1.75035	0	-1.60263	0.015788	-0.597698	0.38288	-1.76329	0.00255776	redox.dismutases and catalases	CAT1__catalase 1
	AT4G02520	-2.41937	0	-2.74463	0.00978913	-0.856872	0.628056	-1.42273	0.121809	misc.glutathione S transferases	ATGSTF2_ATPM24_ATPM24.1_GST2_GSTF2__glutathione S-transferase PHI 2
	AT1G74590	-1.29657	0.00631262	-1.4614	0.00706349	-0.0616121	0.642566	-0.904153	0.0227213	misc.glutathione S transferases	ATGSTU10_GSTU10__glutathione S-transferase TAU 10
	AT4G17690	-3.99177	0	-5.03943	0	-1.29362	0.642566	-4.6367	0	misc.peroxidases	Peroxidase superfamily protein
	AT1G30870	-1.98661	0.00373202	-2.59257	0.00706349	-0.294739	0.642566	-1.74354	0.0768477	misc.peroxidases	Peroxidase superfamily protein
	AT5G64120	-1.95654	0.0335239	-2.27666	0.018627	0.195927	0.483324	-1.63841	0.0768477	misc.peroxidases	AtPRX71_PRX71__Peroxidase superfamily protein
	AT2G24800	-3.48964	0.000298144	-2.13021	0.0317967	-1.94012	0.00408489	1.81269	0.0129153	misc.peroxidases	Peroxidase superfamily protein
	AT5G47000	-4.47906	0	-4.68143	0.00706349	-3.67517	0.000583556	-4.09243	0.0129153	misc.peroxidases	Peroxidase superfamily protein
	AT1G79320	-2.08473	0.0012083	-1.80259	0.0721971	1.72733	0.199149	1.87923	0.246412	protein.degradation	AtMC6_AtMCP2c_MC6_MCP2c__metacaspase 6
	AT4G25110	-1.98941	0.049748	-3.22956	0.0213889	-0.701873	0.543348	-1.78552	0.246412	protein.degradation	AtMC2_AtMCP1c_MC2_MCP1c__metacaspase 2
	AT2G21430	-1.52226	0.0146053	-1.60154	0.042988	-1.40291	0.123467	-0.1266	0.587744	protein.degradation.cysteine protease	Papain family cysteine protease
	AT4G16190	-1.17723	0.049748	-1.21522	0.0260161	-0.766619	0.38288	-0.744493	0.246412	protein.degradation.cysteine protease	Papain family cysteine protease

## Sheet: Table S10
	Table S10. Calcium-binding proteins down-regulated in tdf1 for Figure 4D.
	LOCUS	dyt1		tdf1		ams		ms188		Category	Description
		log2(fold change)	q value	log2(fold change)	q value	log2(fold change)	q value	log2(fold change)	q value
	AT3G22910	-2.45682	0.00373202	-1.18964	0.342689	-0.324918	0.642566	-0.647283	0.554293	signalling.calcium	ACA13__ATPase E1-E2 type family protein / haloacid dehalogenase-like hydrolase family protein
	AT1G66400	-1.50644	0.00373202	-0.786534	0.0317967	-1.13381	0.0265987	-0.192597	0.580901	signalling.calcium	CML23__calmodulin like 23
	AT4G03290	-5.00844	0	-5.07124	0	-3.3871	0.157445	-4.78754	0	signalling.calcium	EF hand calcium-binding protein family
	AT2G31500	-3.37715	0	-3.47607	0.00356328	-1.43724	0.483324	-3.48873	0	signalling.calcium	CPK24__calcium-dependent protein kinase 24
	AT5G12180	-3.86111	0.0012083	-3.98213	0.00507486	-1.36022	0.576871	-3.9861	0	signalling.calcium	CPK17__calcium-dependent protein kinase 17
	AT3G57330	-1.57908	0.0012083	-1.46177	0.00706349	-0.714446	0.0379971	-1.03952	0.0140958	signalling.calcium	ACA11__autoinhibited Ca2+-ATPase 11
	AT3G63380	-3.13073	0.0113722	-3.46427	0.00356328	-2.88844	0	0.50723	0.48761	signalling.calcium	ACA12__ATPase E1-E2 type family protein / haloacid dehalogenase-like hydrolase family protein
	AT4G20780	-3.38582	0	-3.12509	0	-1.93782	0.00125734	-2.53123	0.0129153	signalling.calcium	CML42__calmodulin like 42
	AT2G26410	-5.28817	0	-5.13213	0	-5.74301	0	-5.03879	0.0140958	signalling.calcium	Iqd4__IQ-domain 4
	AT3G03430	-4.80819	0	-5.0823	0	-4.82351	0	-4.25818	0.0140958	signalling.calcium	Calcium-binding EF-hand family protein
	AT5G03960	-2.18889	0.000298144	-2.36374	0	-1.37888	0.00408489	-2.6667	0.0140958	signalling.calcium	IQD12__IQ-domain 12
	AT5G17470	-4.32412	0	-4.08966	0.00126453	-4.14253	0	-2.48822	0.0140958	signalling.calcium	EF hand calcium-binding protein family
	AT2G22950	-5.88755	0	-5.96156	0.00126453	-5.11482	0	-4.55214	0.0169863	signalling.calcium	ACA7__Cation transporter/ E1-E2 ATPase family protein
	AT1G24620	-4.54778	0	-4.70112	0.00507486	-4.9292	0.000583556	-4.15671	0.0169863	signalling.calcium	EF hand calcium-binding protein family
	AT1G32250	-3.89271	0	-4.02863	0.00126453	-4.17015	0	-2.99757	0.0169863	signalling.calcium	Calcium-binding EF-hand family protein
	AT2G34030	-4.26637	0	-3.3529	0.00507486	-2.93522	0	-2.5572	0.0169863	signalling.calcium	Calcium-binding EF-hand family protein
	AT4G38230	-1.56732	0.00243569	-1.30548	0.0317967	-1.12357	0.0179611	-1.56215	0.0169863	signalling.calcium	ATCPK26_CPK26__calcium-dependent protein kinase 26
	AT3G21180	-4.57206	0	-4.55567	0	-4.32962	0	-4.09518	0.0227213	signalling.calcium	ACA9_ATACA9__autoinhibited Ca(2+)-ATPase 9
	AT5G17480	-6.01924	0	-6.18192	0	-6.88962	0	-3.8178	0.0227213	signalling.calcium	APC1_PC1__pollen calcium-binding protein 1

[truncated: 9 more sheets: Table S11, Table S12, Table S13, Table S14, Table S15, Table S16, Table S17, Table S18, Table S19]
